# Supplementary material for: Genomic and phenotypic analyses reveal Paenibacillus polymyxa PJH16 is a potential biocontrol agent against cucumber fusarium wilt
Source: Front Microbiol. 2024 Mar 25;15:1359263. doi: 10.3389/fmicb.2024.1359263 (PMC11000672; doi:10.3389/fmicb.2024.1359263)
Supplement: Supplementary file 1 [file Table_1.XLSX]

## Sheet: Sheet1
Table S1. Genebank ID of 114 strains for 16S rRNA gene sequence tree
Strains	Genebank ID
Paenibacillus terrae WZ-6	KY616983.1
Paenibacillus terrae NF61-1	KF484689.1
Paenibacillus terrae KLS18	MT634584.1
Paenibacillus terrae CL02	MW332466.1
Paenibacillus terrae OX0307	MG575990.1
Paenibacillus terrae IHBB9910	KR085907.1
Paenibacillus terrae AY38	KX129792.1
Paenibacillus terrae IARI-DL29	KM878173.1
Paenibacillus terrae S12-26	OQ255505.1
Paenibacillus terrae Pt05	MN961668.1
Paenibacillus terrae JCA-1805	LC127093.1
Paenibacillus terrae JW83	ON738620.1
Paenibacillus terrae AM141	AF391124.1
Paenibacillus terrae SKUA1	OP389131.1
Paenibacillus terrae SKUAST-K6	KY611893.1
Paenibacillus terrae E8	MW793491.1
Paenibacillus terrae PY8	MW405792.1
Paenibacillus terrae RC334	OQ547098.1
Paenibacillus terrae PG6	MF776634.1
Paenibacillus terrae T7	KT005557.1
Paenibacillus polymyxa J	KT783525.1
Paenibacillus polymyxa LY214	KR058350.1
Paenibacillus polymyxa YC0573	HQ143648.1
Paenibacillus polymyxa CR1	KF620436.1
Paenibacillus polymyxa YC0136	EU430119.1
Paenibacillus polymyxa AC-1	KR709281.1
Paenibacillus polymyxa ZF197	MK961276.1
Paenibacillus polymyxa BTK01	MH807809.1
Paenibacillus polymyxa HPLX2	MT231290.1
Paenibacillus polymyxa SQR-21	FJ600406.2
Paenibacillus polymyxa A8	KM501056.1
Paenibacillus polymyxa CF05	JX997944.1
Paenibacillus polymyxa SK1	MN326755.1
Paenibacillus polymyxa HY96-2	CP025957.1
Paenibacillus polymyxa DSM 36	NR_117733.2
Paenibacillus xylanexedens TS19	MN710442.1
Paenibacillus xylanexedens AZXB-1	MF170821.1
Paenibacillus xylanexedens IB2	MW718175.1
Paenibacillus xylanexedens AH-51	MT102954.1
Paenibacillus xylanexedens 256-LNR2	MF077137.1
Paenibacillus xylanexedens SZ29	MT835228.1
Paenibacillus xylanexedens 3-4T	MK070854.1
Paenibacillus xylanexedens HPB03305	KY417125.1
Paenibacillus xylanexedens K1g21	MK737156.1
Paenibacillus xylanexedens TRM86051	OK299045.1
Paenibacillus xylanexedens S5B	MG547705.1
Paenibacillus xylanexedens GAU30	OM232481.1
Paenibacillus xylanexedens GAU31	OM232482.1
Paenibacillus xylanexedens HST18	MH197395.1
Paenibacillus xylanexedens ASB-261	MK515077.1
Paenibacillus xylanexedens A3sh80	MK737296.1
Paenibacillus xylanexedens CS44	MG430251.1
Paenibacillus xylanexedens S-9-8	MT320241.1
Paenibacillus xylanexedens S-12-24	MT320359.1
Paenibacillus xylanexedens ebst71	MG788348.1
Paenibacillus xylanexedens B22a	MN728276.1
Paenibacillus xylanexedens DST14	MT154260.1
Paenibacillus xylanexedens NBJ5	HQ256521.1
Paenibacillus thiaminolyticus JCM8360	NR_115600.1
Paenibacillus thiaminolyticus ITRC BK4	DQ435022.1
Paenibacillus thiaminolyticus BT HNGU 428	MF573998.1
Paenibacillus thiaminolyticus S15	KT277954.1
Paenibacillus thiaminolyticus 8118	EU330645.1
Paenibacillus thiaminolyticus FJAT-25500	KY038767.1
Paenibacillus thiaminolyticus 1AS	KF303139.1
Paenibacillus thiaminolyticus NBM79	HQ703949.1
Paenibacillus thiaminolyticus NCT954	OR192951.1
Paenibacillus thiaminolyticus NBY3	HQ851050.1
Paenibacillus thiaminolyticus IFO 15656	NR_040887.1
Paenibacillus thiaminolyticus NBRC15656	NR_113795.1
Paenibacillus thiaminolyticus BSWGM 15	OQ410440.1
Paenibacillus thiaminolyticus DSM 7262	NR_114808.1
Bacillus subtilis CS1	KC336487.1
Bacillus subtilis B-762	HQ605916.1
Bacillus subtilis RN40	KC990823.1
Bacillus subtilis PanD37	KP635214.1
Bacillus subtilis BCRC 10255	OK394049.1
Bacillus subtilis HB-6	HM116874.1
Bacillus subtilis C4	EU195328.1
Bacillus subtilis LB002	KT343639.1
Bacillus subtilis 629	JQ435867.1
Bacillus subtilis MA139	DQ415893.3
Bacillus subtilis IJ114	MT071635.1
Bacillus mycoides Ko01	KT698098.1
Bacillus mycoides CRRU58	OQ196011.1
Bacillus mycoides 2861	OR335257.1
Bacillus mycoides Pt0-RL9	OQ581571.1
Bacillus mycoides ROD190	OQ608458.1
Bacillus mycoides C1L5A	OP935882.1
Bacillus mycoides DG-27	OR098478.1
Bacillus mycoides CA174	MH682097.1
Bacillus mycoides PAMC 29538	OR030322.1
Bacillus mycoides B38V	KF010791.1
Bacillus mycoides G1	OQ651131.1
Bacillus mycoides KolBC	OQ256998.1
Bacillus cereus NE07	OQ152464.1
Bacillus cereus GL2	MH031709.1
Bacillus cereus AK1871	FJ573187.1
Bacillus cereus RzSiTo1	OQ152462.1
Bacillus cereus BA6-7	OQ152471.1
Bacillus cereus ZJY-1 1	OQ152468.1
Bacillus cereus yasmun80b	OQ152465.1
Bacillus cereus JB0013	FJ982662.1
Bacillus cereus MCCC 1A08292	KJ812475.1
Bacillus cereus AyBio-5	OQ235074.1
Bacillus cereus MRPL5	OQ859948.1
Bacillus cereus ZWT-08	OQ659020.1
Bacillus cereus BsSP1	OP890293.1
Bacillus cereus RJ23	KC990812.1
Bacillus cereus X2	OQ660498.1
Bacillus cereus FSL H8-0488	KU198624.1
Bacillus cereus CMST-AP-MSU	JN038553.1
Bacillus cereus GREB1	OQ651271.1
Bacillus cereus NBAIR BS8	OP800097.1
