# Supplementary material for: Genomic and phenotypic analyses reveal Paenibacillus polymyxa PJH16 is a potential biocontrol agent against cucumber fusarium wilt
Source: Front Microbiol. 2024 Mar 25;15:1359263. doi: 10.3389/fmicb.2024.1359263 (PMC11000672; doi:10.3389/fmicb.2024.1359263)
Supplement: Supplementary file 4 [file Table_4.XLSX]

## Sheet: Sheet1
Table S4. The ANI values of PJH16 and 13 strains were compared.
Strains	ANI value
PJH16	1
B. mycoides PAMC 29538	0.6573
B. mycoides Ko01	0.6568
B. mycoides B38V	0.6545
P. polymyxa CF05	0.9859
P. polymyxa CR1	0.8941
P. polymyxa DSM 36	0.9821
P. polymyxa HY96-2	0.9904
P. polymyxa J	0.8938
P. polymyxa LY214	0.8954
P. polymyxa SQR-21	0.9863
P. polymyxa YC0136	0.8928
P. polymyxa YC0573	0.8966
P. polymyxa ZF197	0.9174
