# Supplementary material for: Genomic and phenotypic analyses reveal Paenibacillus polymyxa PJH16 is a potential biocontrol agent against cucumber fusarium wilt
Source: Front Microbiol. 2024 Mar 25;15:1359263. doi: 10.3389/fmicb.2024.1359263 (PMC11000672; doi:10.3389/fmicb.2024.1359263)
Supplement: Supplementary file 5 [file Table_5.XLSX]

## Sheet: Sheet1
Table S5. The three-level annotation results of P.polymyxa PJH16 genome in the KEGG database
Pathway_ID	Gene_number	Hierarchy1	Hierarchy2	Pathway_name
ko00220	15	Metabolism	Amino acid metabolism	Arginine biosynthesis
ko00250	27	Metabolism	Amino acid metabolism	Alanine, aspartate and glutamate metabolism
ko00260	35	Metabolism	Amino acid metabolism	Glycine, serine and threonine metabolism
ko00270	46	Metabolism	Amino acid metabolism	Cysteine and methionine metabolism
ko00280	11	Metabolism	Amino acid metabolism	Valine, leucine and isoleucine degradation
ko00290	14	Metabolism	Amino acid metabolism	Valine, leucine and isoleucine biosynthesis
ko00300	20	Metabolism	Amino acid metabolism	Lysine biosynthesis
ko00310	10	Metabolism	Amino acid metabolism	Lysine degradation
ko00330	22	Metabolism	Amino acid metabolism	Arginine and proline metabolism
ko00340	14	Metabolism	Amino acid metabolism	Histidine metabolism
ko00350	7	Metabolism	Amino acid metabolism	Tyrosine metabolism
ko00360	6	Metabolism	Amino acid metabolism	Phenylalanine metabolism
ko00380	12	Metabolism	Amino acid metabolism	Tryptophan metabolism
ko00400	21	Metabolism	Amino acid metabolism	Phenylalanine, tyrosine and tryptophan biosynthesis
ko00261	8	Metabolism	Biosynthesis of other secondary metabolites	Monobactam biosynthesis
ko00311	2	Metabolism	Biosynthesis of other secondary metabolites	Penicillin and cephalosporin biosynthesis
ko00332	2	Metabolism	Biosynthesis of other secondary metabolites	Carbapenem biosynthesis
ko00333	12	Metabolism	Biosynthesis of other secondary metabolites	Prodigiosin biosynthesis
ko00401	2	Metabolism	Biosynthesis of other secondary metabolites	Novobiocin biosynthesis
ko00405	1	Metabolism	Biosynthesis of other secondary metabolites	Phenazine biosynthesis
ko00521	10	Metabolism	Biosynthesis of other secondary metabolites	Streptomycin biosynthesis
ko00524	2	Metabolism	Biosynthesis of other secondary metabolites	Neomycin, kanamycin and gentamicin biosynthesis
ko00525	3	Metabolism	Biosynthesis of other secondary metabolites	Acarbose and validamycin biosynthesis
ko00940	11	Metabolism	Biosynthesis of other secondary metabolites	Phenylpropanoid biosynthesis
ko00944	1	Metabolism	Biosynthesis of other secondary metabolites	Flavone and flavonol biosynthesis
ko00950	1	Metabolism	Biosynthesis of other secondary metabolites	Isoquinoline alkaloid biosynthesis
ko00960	1	Metabolism	Biosynthesis of other secondary metabolites	Tropane, piperidine and pyridine alkaloid biosynthesis
ko00965	2	Metabolism	Biosynthesis of other secondary metabolites	Betalain biosynthesis
ko00966	2	Metabolism	Biosynthesis of other secondary metabolites	Glucosinolate biosynthesis
ko00998	5	Metabolism	Biosynthesis of other secondary metabolites	Biosynthesis of various secondary metabolites - part 2
ko00010	53	Metabolism	Carbohydrate metabolism	Glycolysis / Gluconeogenesis
ko00020	21	Metabolism	Carbohydrate metabolism	Citrate cycle (TCA cycle)
ko00030	29	Metabolism	Carbohydrate metabolism	Pentose phosphate pathway
ko00040	29	Metabolism	Carbohydrate metabolism	Pentose and glucuronate interconversions
ko00051	33	Metabolism	Carbohydrate metabolism	Fructose and mannose metabolism
ko00052	32	Metabolism	Carbohydrate metabolism	Galactose metabolism
ko00053	8	Metabolism	Carbohydrate metabolism	Ascorbate and aldarate metabolism
ko00500	65	Metabolism	Carbohydrate metabolism	Starch and sucrose metabolism
ko00520	50	Metabolism	Carbohydrate metabolism	Amino sugar and nucleotide sugar metabolism
ko00562	4	Metabolism	Carbohydrate metabolism	Inositol phosphate metabolism
ko00620	49	Metabolism	Carbohydrate metabolism	Pyruvate metabolism
ko00630	24	Metabolism	Carbohydrate metabolism	Glyoxylate and dicarboxylate metabolism
ko00640	26	Metabolism	Carbohydrate metabolism	Propanoate metabolism
ko00650	20	Metabolism	Carbohydrate metabolism	Butanoate metabolism
ko00660	10	Metabolism	Carbohydrate metabolism	C5-Branched dibasic acid metabolism
ko00190	27	Metabolism	Energy metabolism	Oxidative phosphorylation
ko00195	8	Metabolism	Energy metabolism	Photosynthesis
ko00680	25	Metabolism	Energy metabolism	Methane metabolism
ko00710	14	Metabolism	Energy metabolism	Carbon fixation in photosynthetic organisms
ko00720	26	Metabolism	Energy metabolism	Carbon fixation pathways in prokaryotes
ko00910	22	Metabolism	Energy metabolism	Nitrogen metabolism
ko00920	18	Metabolism	Energy metabolism	Sulfur metabolism
ko00511	9	Metabolism	Glycan biosynthesis and metabolism	Other glycan degradation
ko00531	2	Metabolism	Glycan biosynthesis and metabolism	Glycosaminoglycan degradation
ko00541	27	Metabolism	Glycan biosynthesis and metabolism	O-Antigen nucleotide sugar biosynthesis
ko00542	1	Metabolism	Glycan biosynthesis and metabolism	O-Antigen repeat unit biosynthesis
ko00550	32	Metabolism	Glycan biosynthesis and metabolism	Peptidoglycan biosynthesis
ko00572	1	Metabolism	Glycan biosynthesis and metabolism	Arabinogalactan biosynthesis - Mycobacterium
ko00603	6	Metabolism	Glycan biosynthesis and metabolism	Glycosphingolipid biosynthesis - globo and isoglobo series
ko00061	30	Metabolism	Lipid metabolism	Fatty acid biosynthesis
ko00071	9	Metabolism	Lipid metabolism	Fatty acid degradation
ko00561	28	Metabolism	Lipid metabolism	Glycerolipid metabolism
ko00564	19	Metabolism	Lipid metabolism	Glycerophospholipid metabolism
ko00590	4	Metabolism	Lipid metabolism	Arachidonic acid metabolism
ko00600	10	Metabolism	Lipid metabolism	Sphingolipid metabolism
ko00130	14	Metabolism	Metabolism of cofactors and vitamins	Ubiquinone and other terpenoid-quinone biosynthesis
ko00670	13	Metabolism	Metabolism of cofactors and vitamins	One carbon pool by folate
ko00730	21	Metabolism	Metabolism of cofactors and vitamins	Thiamine metabolism
ko00740	9	Metabolism	Metabolism of cofactors and vitamins	Riboflavin metabolism
ko00750	5	Metabolism	Metabolism of cofactors and vitamins	Vitamin B6 metabolism
ko00760	16	Metabolism	Metabolism of cofactors and vitamins	Nicotinate and nicotinamide metabolism
ko00770	21	Metabolism	Metabolism of cofactors and vitamins	Pantothenate and CoA biosynthesis
ko00780	17	Metabolism	Metabolism of cofactors and vitamins	Biotin metabolism
ko00785	4	Metabolism	Metabolism of cofactors and vitamins	Lipoic acid metabolism
ko00790	26	Metabolism	Metabolism of cofactors and vitamins	Folate biosynthesis
ko00830	3	Metabolism	Metabolism of cofactors and vitamins	Retinol metabolism
ko00860	36	Metabolism	Metabolism of cofactors and vitamins	Porphyrin and chlorophyll metabolism
ko00410	4	Metabolism	Metabolism of other amino acids	beta-Alanine metabolism
ko00430	3	Metabolism	Metabolism of other amino acids	Taurine and hypotaurine metabolism
ko00440	3	Metabolism	Metabolism of other amino acids	Phosphonate and phosphinate metabolism
ko00450	11	Metabolism	Metabolism of other amino acids	Selenocompound metabolism
ko00460	12	Metabolism	Metabolism of other amino acids	Cyanoamino acid metabolism
ko00470	8	Metabolism	Metabolism of other amino acids	D-Amino acid metabolism
ko00480	11	Metabolism	Metabolism of other amino acids	Glutathione metabolism
ko00523	6	Metabolism	Metabolism of terpenoids and polyketides	Polyketide sugar unit biosynthesis
ko00900	13	Metabolism	Metabolism of terpenoids and polyketides	Terpenoid backbone biosynthesis
ko00903	2	Metabolism	Metabolism of terpenoids and polyketides	Limonene and pinene degradation
ko00906	1	Metabolism	Metabolism of terpenoids and polyketides	Carotenoid biosynthesis
ko00908	1	Metabolism	Metabolism of terpenoids and polyketides	Zeatin biosynthesis
ko00981	2	Metabolism	Metabolism of terpenoids and polyketides	Insect hormone biosynthesis
ko01051	3	Metabolism	Metabolism of terpenoids and polyketides	Biosynthesis of ansamycins
ko01054	4	Metabolism	Metabolism of terpenoids and polyketides	Nonribosomal peptide structures
ko01055	1	Metabolism	Metabolism of terpenoids and polyketides	Biosynthesis of vancomycin group antibiotics
ko00230	58	Metabolism	Nucleotide metabolism	Purine metabolism
ko00240	37	Metabolism	Nucleotide metabolism	Pyrimidine metabolism
ko00361	2	Metabolism	Xenobiotics biodegradation and metabolism	Chlorocyclohexane and chlorobenzene degradation
ko00362	6	Metabolism	Xenobiotics biodegradation and metabolism	Benzoate degradation
ko00621	1	Metabolism	Xenobiotics biodegradation and metabolism	Dioxin degradation
ko00622	2	Metabolism	Xenobiotics biodegradation and metabolism	Xylene degradation
ko00625	8	Metabolism	Xenobiotics biodegradation and metabolism	Chloroalkane and chloroalkene degradation
ko00626	5	Metabolism	Xenobiotics biodegradation and metabolism	Naphthalene degradation
ko00627	10	Metabolism	Xenobiotics biodegradation and metabolism	Aminobenzoate degradation
ko00633	2	Metabolism	Xenobiotics biodegradation and metabolism	Nitrotoluene degradation
ko00643	3	Metabolism	Xenobiotics biodegradation and metabolism	Styrene degradation
ko00980	3	Metabolism	Xenobiotics biodegradation and metabolism	Metabolism of xenobiotics by cytochrome P450
ko00982	4	Metabolism	Xenobiotics biodegradation and metabolism	Drug metabolism - cytochrome P450
ko00983	9	Metabolism	Xenobiotics biodegradation and metabolism	Drug metabolism - other enzymes
ko05200	5	Human Diseases	Cancer: overview	Pathways in cancer
ko05203	2	Human Diseases	Cancer: overview	Viral carcinogenesis
ko05205	1	Human Diseases	Cancer: overview	Proteoglycans in cancer
ko05206	1	Human Diseases	Cancer: overview	MicroRNAs in cancer
ko05207	2	Human Diseases	Cancer: overview	Chemical carcinogenesis - receptor activation
ko05208	5	Human Diseases	Cancer: overview	Chemical carcinogenesis - reactive oxygen species
ko05230	14	Human Diseases	Cancer: overview	Central carbon metabolism in cancer
ko05211	1	Human Diseases	Cancer: specific types	Renal cell carcinoma
ko05215	2	Human Diseases	Cancer: specific types	Prostate cancer
ko05225	2	Human Diseases	Cancer: specific types	Hepatocellular carcinoma
ko05415	6	Human Diseases	Cardiovascular disease	Diabetic cardiomyopathy
ko05417	5	Human Diseases	Cardiovascular disease	Lipid and atherosclerosis
ko05418	7	Human Diseases	Cardiovascular disease	Fluid shear stress and atherosclerosis
ko01501	12	Human Diseases	Drug resistance: antimicrobial	beta-Lactam resistance
ko01502	8	Human Diseases	Drug resistance: antimicrobial	Vancomycin resistance
ko01503	6	Human Diseases	Drug resistance: antimicrobial	Cationic antimicrobial peptide (CAMP) resistance
ko01523	4	Human Diseases	Drug resistance: antineoplastic	Antifolate resistance
ko01524	1	Human Diseases	Drug resistance: antineoplastic	Platinum drug resistance
ko04930	2	Human Diseases	Endocrine and metabolic disease	Type II diabetes mellitus
ko04931	2	Human Diseases	Endocrine and metabolic disease	Insulin resistance
ko04934	1	Human Diseases	Endocrine and metabolic disease	Cushing syndrome
ko04936	3	Human Diseases	Endocrine and metabolic disease	Alcoholic liver disease
ko04940	1	Human Diseases	Endocrine and metabolic disease	Type I diabetes mellitus
ko05340	1	Human Diseases	Immune disease	Primary immunodeficiency
ko05120	3	Human Diseases	Infectious disease: bacterial	Epithelial cell signaling in Helicobacter pylori infection
ko05130	1	Human Diseases	Infectious disease: bacterial	Pathogenic Escherichia coli infection
ko05131	1	Human Diseases	Infectious disease: bacterial	Shigellosis
ko05132	6	Human Diseases	Infectious disease: bacterial	Salmonella infection
ko05134	4	Human Diseases	Infectious disease: bacterial	Legionellosis
ko05150	1	Human Diseases	Infectious disease: bacterial	Staphylococcus aureus infection
ko05152	4	Human Diseases	Infectious disease: bacterial	Tuberculosis
ko05146	2	Human Diseases	Infectious disease: parasitic	Amoebiasis
ko05165	2	Human Diseases	Infectious disease: viral	Human papillomavirus infection
ko05010	1	Human Diseases	Neurodegenerative disease	Alzheimer disease
ko05012	4	Human Diseases	Neurodegenerative disease	Parkinson disease
ko05014	5	Human Diseases	Neurodegenerative disease	Amyotrophic lateral sclerosis
ko05016	6	Human Diseases	Neurodegenerative disease	Huntington disease
ko05022	5	Human Diseases	Neurodegenerative disease	Pathways of neurodegeneration - multiple diseases
ko05030	2	Human Diseases	Substance dependence	Cocaine addiction
ko05031	2	Human Diseases	Substance dependence	Amphetamine addiction
ko05034	2	Human Diseases	Substance dependence	Alcoholism
ko04211	3	Organismal Systems	Aging	Longevity regulating pathway
ko04212	8	Organismal Systems	Aging	Longevity regulating pathway - worm
ko04213	3	Organismal Systems	Aging	Longevity regulating pathway - multiple species
ko04970	3	Organismal Systems	Digestive system	Salivary secretion
ko04972	3	Organismal Systems	Digestive system	Pancreatic secretion
ko04973	3	Organismal Systems	Digestive system	Carbohydrate digestion and absorption
ko04975	1	Organismal Systems	Digestive system	Fat digestion and absorption
ko04978	2	Organismal Systems	Digestive system	Mineral absorption
ko03320	3	Organismal Systems	Endocrine system	PPAR signaling pathway
ko04910	2	Organismal Systems	Endocrine system	Insulin signaling pathway
ko04914	2	Organismal Systems	Endocrine system	Progesterone-mediated oocyte maturation
ko04915	2	Organismal Systems	Endocrine system	Estrogen signaling pathway
ko04917	1	Organismal Systems	Endocrine system	Prolactin signaling pathway
ko04918	4	Organismal Systems	Endocrine system	Thyroid hormone synthesis
ko04919	1	Organismal Systems	Endocrine system	Thyroid hormone signaling pathway
ko04922	11	Organismal Systems	Endocrine system	Glucagon signaling pathway
ko04626	7	Organismal Systems	Environmental adaptation	Plant-pathogen interaction
ko04714	2	Organismal Systems	Environmental adaptation	Thermogenesis
ko04964	1	Organismal Systems	Excretory system	Proximal tubule bicarbonate reclamation
ko04612	2	Organismal Systems	Immune system	Antigen processing and presentation
ko04621	5	Organismal Systems	Immune system	NOD-like receptor signaling pathway
ko04622	1	Organismal Systems	Immune system	RIG-I-like receptor signaling pathway
ko04657	2	Organismal Systems	Immune system	IL-17 signaling pathway
ko04659	2	Organismal Systems	Immune system	Th17 cell differentiation
ko04721	1	Organismal Systems	Nervous system	Synaptic vesicle cycle
ko04724	3	Organismal Systems	Nervous system	Glutamatergic synapse
ko04726	2	Organismal Systems	Nervous system	Serotonergic synapse
ko04727	3	Organismal Systems	Nervous system	GABAergic synapse
ko04728	2	Organismal Systems	Nervous system	Dopaminergic synapse
ko03018	16	Genetic Information Processing	Folding, sorting and degradation	RNA degradation
ko03060	17	Genetic Information Processing	Folding, sorting and degradation	Protein export
ko04122	16	Genetic Information Processing	Folding, sorting and degradation	Sulfur relay system
ko04141	2	Genetic Information Processing	Folding, sorting and degradation	Protein processing in endoplasmic reticulum
ko03030	14	Genetic Information Processing	Replication and repair	DNA replication
ko03410	13	Genetic Information Processing	Replication and repair	Base excision repair
ko03420	12	Genetic Information Processing	Replication and repair	Nucleotide excision repair
ko03430	20	Genetic Information Processing	Replication and repair	Mismatch repair
ko03440	19	Genetic Information Processing	Replication and repair	Homologous recombination
ko03450	3	Genetic Information Processing	Replication and repair	Non-homologous end-joining
ko03020	5	Genetic Information Processing	Transcription	RNA polymerase
ko03022	1	Genetic Information Processing	Transcription	Basal transcription factors
ko00970	33	Genetic Information Processing	Translation	Aminoacyl-tRNA biosynthesis
ko03008	1	Genetic Information Processing	Translation	Ribosome biogenesis in eukaryotes
ko03010	54	Genetic Information Processing	Translation	Ribosome
ko02010	219	Environmental Information Processing	Membrane transport	ABC transporters
ko02060	23	Environmental Information Processing	Membrane transport	Phosphotransferase system (PTS)
ko03070	13	Environmental Information Processing	Membrane transport	Bacterial secretion system
ko02020	182	Environmental Information Processing	Signal transduction	Two-component system
ko04011	1	Environmental Information Processing	Signal transduction	MAPK signaling pathway - yeast
ko04013	2	Environmental Information Processing	Signal transduction	MAPK signaling pathway - fly
ko04016	3	Environmental Information Processing	Signal transduction	MAPK signaling pathway - plant
ko04066	8	Environmental Information Processing	Signal transduction	HIF-1 signaling pathway
ko04068	3	Environmental Information Processing	Signal transduction	FoxO signaling pathway
ko04070	3	Environmental Information Processing	Signal transduction	Phosphatidylinositol signaling system
ko04151	2	Environmental Information Processing	Signal transduction	PI3K-Akt signaling pathway
ko04152	1	Environmental Information Processing	Signal transduction	AMPK signaling pathway
ko04112	15	Cellular Processes	Cell growth and death	Cell cycle - Caulobacter
ko04216	2	Cellular Processes	Cell growth and death	Ferroptosis
ko04217	5	Cellular Processes	Cell growth and death	Necroptosis
ko02030	42	Cellular Processes	Cell motility	Bacterial chemotaxis
ko02040	36	Cellular Processes	Cell motility	Flagellar assembly
ko02024	95	Cellular Processes	Cellular community - prokaryotes	Quorum sensing
ko02025	4	Cellular Processes	Cellular community - prokaryotes	Biofilm formation - Pseudomonas aeruginosa
ko02026	11	Cellular Processes	Cellular community - prokaryotes	Biofilm formation - Escherichia coli
ko05111	11	Cellular Processes	Cellular community - prokaryotes	Biofilm formation - Vibrio cholerae
ko04142	5	Cellular Processes	Transport and catabolism	Lysosome
ko04146	4	Cellular Processes	Transport and catabolism	Peroxisome
