# Supplementary material for: Genomic and phenotypic analyses reveal Paenibacillus polymyxa PJH16 is a potential biocontrol agent against cucumber fusarium wilt
Source: Front Microbiol. 2024 Mar 25;15:1359263. doi: 10.3389/fmicb.2024.1359263 (PMC11000672; doi:10.3389/fmicb.2024.1359263)
Supplement: Supplementary file 6 [file Table_6.XLSX]

## Sheet: CARD_anno
Table S6. Annotation results of genes in the chromosome of VJH504 strain in the CARD database
Query_ID	Query_length	Subject_ID	Subject_length	Identity	E_value	ARO_accession	ARO_name	Pathogen	ARO_Description	PMID
orf00028	294	AAL68827.1	281	84/260(32.31)	2.42e-23	ARO:3000605	Erm(36)	Micrococcus luteus	ErmD confers MLSb phenotype.	PMID:12177341
orf00067	288	WP_102607457.1	287	143/276(51.81)	1.87e-91	ARO:3004361	sul4	Proteobacteria	sul4 is a dihydropteroate synthase gene and mobile sulfonamide resistance gene shown to confer resistance when expressed in E. coli.	PMID:29246178
orf00099	717	AAC75429.1	1197	68/264(25.76)	1.84e-14	ARO:3000833	evgS	Escherichia coli str. K-12 substr. MG1655	EvgS is a sensor protein that phosphorylates the regulatory protein EvgA. evgS corresponds to 1 locus in Pseudomonas aeruginosa PAO1 and 1 locus in Pseudomonas aeruginosa LESB58.	PMID:11914367
orf00105	168	APB03224.1	161	49/166(29.52)	6.59e-17	ARO:3003994	cpaA	Paenibacillus sp. LC231	cpaA is a capreomycin acetyltransferase protein found in Paenibacillus sp. LC231, an isolated strain of Paenibacillus in Lechuguilla Cave, NM, USA. Confers resistance to capreomycin, an aminoglycoside antibiotic. Described by Pawlowski et al. 2016.	PMID:27929110
orf00118	686	AQX82857.1	678	48/191(25.13)	1.45e-07	ARO:3004185	mecD	Macrococcus caseolyticus	mecD is a PBP2a variant identified on a genomic resistance island in Macrococcus caseolyticus. MecD confers resistance to methicillin and other beta-lactam antibiotics through the production of an alternative low-affinity PBP. First described by Schwendener et al. 2017 and identified from canine and bovine sources.	PMID:28272476
orf00121	579	AAK76136.1	588	200/581(34.42)	7.34e-108	ARO:3000025	patB	Streptococcus pneumoniae TIGR4	PatB is an ABC transporter of Streptococcus pneumoniae that interacts with PatA to confer fluoroquinolone resistance..	PMID:20937787, PMID:20709735
orf00122	586	WP_104671188.1	575	234/556(42.09)	1.06e-138	ARO:3003948	efrA	Enterococcus faecalis	efrA is a part of the EfrAB efflux pump, and both efrA and efrB are necessary to confer drug resistance.	PMID:25084670, PMID:14638474
orf00123	296	ALH22601.1	337	35/135(25.93)	8.59e-09	ARO:3000620	adeL	Acinetobacter baumannii	AdeL is a regulator of AdeFGH in Acinetobacter baumannii. AdeL mutations are associated with AdeFGH overexpression and multidrug resistance.	PMID:20696879
orf00128	332	AAA26793	325	69/233(29.61)	7.15e-24	ARO:3003748	oleC	Streptomyces antibioticus	oleC is an ABC transporter isolated from Streptomyces antibioticus and is involved in oleandomycin secretion.	PMID:8326867
orf00135	122	AAL27445.1	229	44/117(37.61)	7.25e-19	ARO:3002924	vanRE	Enterococcus faecalis	vanRE is a vanR variant found in the vanE gene cluster	PMID:12019119
orf00138	417	AAN28945	444	139/436(31.88)	1.38e-57	ARO:3003785	Chlamydia trachomatis intrinsic murA conferring resistance to fosfomycin	Chlamydia trachomatis	Chlamydia murA confers intrinsic resistance to fosfomycin. The presence of an aspartic acid residue in place of the critical cysteine at position 119 that enables fosfomycin binding is believed to be responsible for this intrinsic resistance.	PMID:12562791
orf00150	374	ADZ12699.1	258	57/193(29.53)	2.02e-22	ARO:3005091	RanA	Riemerella anatipestifer RA-GD	RanA is a part of the RanARanB ABC-type efflux system. Alongside RanB, it confers resistance to aminoglycoside antibiotics.	PMID:32273020
orf00154	164	AAA86871.1	212	26/60(43.33)	2.78e-10	ARO:3002841	vatB	Staphylococcus aureus	vatB is a plasmid-mediated acetyltransferase found in Staphylococcus aureus	PMID:8540711
orf00211	456	AML99881.1	474	136/456(29.82)	1.45e-63	ARO:3001327	MdtK	Salmonella enterica subsp. enterica serovar Typhimurium	A multidrug and toxic compound extrusions (MATE) transporter conferring resistance to norfloxacin, doxorubicin and acriflavine.	PMID:16359323
orf00213	288	ALH22601.1	337	36/117(30.77)	4.47e-09	ARO:3000620	adeL	Acinetobacter baumannii	AdeL is a regulator of AdeFGH in Acinetobacter baumannii. AdeL mutations are associated with AdeFGH overexpression and multidrug resistance.	PMID:20696879
orf00224	521	ACL82957.1	232	40/105(38.10)	2.05e-09	ARO:3002928	vanRM	Enterococcus faecium	vanRM is a vanR variant found in the vanM gene cluster	PMID:20733041
orf00240	399	BAA14147.1	388	89/352(25.28)	1.09e-13	ARO:3004667	Staphylococcus aureus norA	Staphylococcus aureus	NorA gene cloned from Staphylococcus aureus conferred relatively high resistance to hydrophilic quinolones such as norfloxacin, enoxacin, ofloxacin, and ciprofloxacin in S. aureus and Escherichia coli. Had low or no resistance at all to hydrophobic ones such as nalidixic acid, oxolinic acid, and sparfloxacin in S. aureus and Escherichia coli.	PMID:2174864
orf00242	497	AAB41059.1	479	177/482(36.72)	4.35e-88	ARO:3002884	iri	Rhodococcus hoagii	iri is a monooxygenase that confers resistance to rifampin found in Rhodococcus hoagii	PMID:8980786
orf00244	309	CCP46065.1	228	37/121(30.58)	1.84e-07	ARO:3000816	mtrA	Mycobacterium tuberculosis H37Rv	MtrA is a transcriptional activator of the MtrCDE multidrug efflux pump of Neisseria gonorrhoeae.	PMID:10417654
orf00252	357	APB03214.1	343	66/226(29.20)	4.48e-20	ARO:3003980	tetA(58)	Paenibacillus sp. LC231	TetA(58) is a Tetracycline efflux pump described in Paenibacillus sp. LC231, a strain of Paenibacillus isolated from Lechuguilla Cave, NM, USA. Described by Pawlowski et al. 2016.	PMID:27929110
orf00253	321	ADZ12699.1	258	66/228(28.95)	1.01e-28	ARO:3005091	RanA	Riemerella anatipestifer RA-GD	RanA is a part of the RanARanB ABC-type efflux system. Alongside RanB, it confers resistance to aminoglycoside antibiotics.	PMID:32273020
orf00269	278	BAA15221.2	127	28/98(28.57)	5.07e-10	ARO:3000263	marA	Escherichia coli str. K-12 substr. W3110	In the presence of antibiotic stress, E. coli overexpresses the global activator protein MarA, which besides inducing MDR efflux pump AcrAB, also down- regulates synthesis of the porin OmpF.	PMID:12027588, PMID:9333027, PMID:2848006
orf00274	398	AAB36568.1	436	134/399(33.58)	5.22e-57	ARO:3002700	cmlv	Streptomyces venezuelae ATCC 10712	cmlv is a chromosome-encoded chloramphenicol phoshotransferase that is found in Streptomyces venezuelae	PMID:7592948
orf00293	181	AAB53445.1	180	27/78(34.62)	4.17e-07	ARO:3002897	SAT-4	Campylobacter coli	SAT-4 is a plasmid-mediated streptothricin acetyltransferase and streptothricin (a nucleoside antibiotic) resistant determinant. Originally described from a Campylobacter coli BE/G4 plasmid gene sequence by Jacob et al, 1994.	PMID:8056285
orf00296	237	APB03214.1	343	67/228(29.39)	1.13e-21	ARO:3003980	tetA(58)	Paenibacillus sp. LC231	TetA(58) is a Tetracycline efflux pump described in Paenibacillus sp. LC231, a strain of Paenibacillus isolated from Lechuguilla Cave, NM, USA. Described by Pawlowski et al. 2016.	PMID:27929110
orf00310	580	AAC74000.1	582	141/570(24.74)	5.99e-55	ARO:3003950	msbA	Escherichia coli str. K-12 substr. MG1655	MsbA is a multidrug resistance transporter homolog from E. coli and belongs to a superfamily of transporters that contain an adenosine triphosphate (ATP) binding cassette (ABC) which is also called a nucleotide-binding domain (NBD). MsbA is a member of the MDR-ABC transporter group by sequence homology. MsbA transports lipid A, a major component of the bacterial outer cell membrane, and is the on…	PMID:12195740, PMID:12358070, PMID:27499013, PMID:19678712
orf00324	363	AAC75314.1	322	99/309(32.04)	3.07e-50	ARO:3003578	PmrF	Escherichia coli str. K-12 substr. MG1655	PmrF is required for the synthesis and transfer of 4-amino-4-deoxy-L-arabinose (Ara4N) to Lipid A, which allows gram-negative bacteria to resist the antimicrobial activity of cationic antimicrobial peptides and antibiotics such as polymyxin. pmrF corresponds to 1 locus in Pseudomonas aeruginosa PAO1 and 1 locus in Pseudomonas aeruginosa LESB58.	PMID:9570402
orf00326	229	ATC67679.1	219	92/218(42.20)	1.24e-52	ARO:3000838	arlR	Staphylococcus aureus subsp. aureus str. Newman	ArlR is a response regulator that binds to the norA promoter to activate expression. ArlR must first be phosphorylated by ArlS.	PMID:10633099
orf00327	498	ABD30512.1	451	94/285(32.98)	9.19e-33	ARO:3000839	arlS	Staphylococcus aureus subsp. aureus NCTC 8325	ArlS is a protein histidine kinase that phosphorylates ArlR, a promoter for norA expression.	PMID:10633099
orf00347	217	BAB36671.1	204	61/204(29.90)	2.27e-26	ARO:3000832	evgA	Escherichia coli O157:H7 str. Sakai	EvgA, when phosphorylated, is a positive regulator for efflux protein complexes emrKY and mdtEF. While usually phosphorylated in a EvgS dependent manner, it can be phosphorylated in the absence of EvgS when overexpressed.	PMID:12951338
orf00349	246	BAE77933.1	210	53/180(29.44)	3.22e-23	ARO:3000518	CRP	Escherichia coli str. K-12 substr. W3110	CRP is a global regulator that represses MdtEF multidrug efflux pump expression.	PMID:18503189
orf00358	394	AAR84672.1	231	35/105(33.33)	5.97e-09	ARO:3002925	vanRF	Paenibacillus popilliae ATCC 14706	vanRF is a vanR variant found in the vanF gene cluster	PMID:15980329
orf00364	386	BAJ42218.1	385	52/213(24.41)	1.33e-09	ARO:3004612	Escherichia coli ampH beta-lactamase	Escherichia coli DH1	AmpH is a class C ampC-like beta-lactamase and penicillin-binding protein identified in Escherichia coli.	None
orf00370	349	ADZ12699.1	258	70/228(30.70)	2.21e-24	ARO:3005091	RanA	Riemerella anatipestifer RA-GD	RanA is a part of the RanARanB ABC-type efflux system. Alongside RanB, it confers resistance to aminoglycoside antibiotics.	PMID:32273020
orf00371	308	ADZ12699.1	258	67/236(28.39)	7.33e-31	ARO:3005091	RanA	Riemerella anatipestifer RA-GD	RanA is a part of the RanARanB ABC-type efflux system. Alongside RanB, it confers resistance to aminoglycoside antibiotics.	PMID:32273020
orf00375	319	CAA79966.1	295	43/157(27.39)	2.01e-09	ARO:3003665	NmcR	Enterobacter cloacae	NmcR is a homolog of the LysR regulator found in Enterobacter cloacae that contribute to the regulation of NmcA beta-lactamase	PMID:8052644
orf00379	245	AAV85982.1	644	86/225(38.22)	7.56e-40	ARO:3000535	macB	Neisseria gonorrhoeae	MacB is an ATP-binding cassette (ABC) transporter that exports macrolides with 14- or 15- membered lactones. It forms an antibiotic efflux complex with MacA and TolC. macB corresponds to 1 locus in Pseudomonas aeruginosa PAO1 and 1 locus in Pseudomonas aeruginosa LESB58.	PMID:19432486, PMID:12832048, PMID:16359323
orf00397	409	ALV80601.1	402	128/311(41.16)	4.14e-58	ARO:3003801	bcr-1	Pseudomonas aeruginosa	Transmembrane protein which expels bicyclomycin from the cell, leading to bicyclomycin resistance. Identified in Pseudomonas aeruginosa strains responsible for outbreaks in Brazil, often appearing with blaSPM-1, another bicyclomycin resistance gene	PMID:25085655, PMID:26093374
orf00403	317	APB03214.1	343	67/218(30.73)	2.58e-20	ARO:3003980	tetA(58)	Paenibacillus sp. LC231	TetA(58) is a Tetracycline efflux pump described in Paenibacillus sp. LC231, a strain of Paenibacillus isolated from Lechuguilla Cave, NM, USA. Described by Pawlowski et al. 2016.	PMID:27929110
orf00417	340	ADZ12699.1	258	77/225(34.22)	1.05e-38	ARO:3005091	RanA	Riemerella anatipestifer RA-GD	RanA is a part of the RanARanB ABC-type efflux system. Alongside RanB, it confers resistance to aminoglycoside antibiotics.	PMID:32273020
orf00420	1046	AAC75429.1	1197	123/460(26.74)	1.24e-33	ARO:3000833	evgS	Escherichia coli str. K-12 substr. MG1655	EvgS is a sensor protein that phosphorylates the regulatory protein EvgA. evgS corresponds to 1 locus in Pseudomonas aeruginosa PAO1 and 1 locus in Pseudomonas aeruginosa LESB58.	PMID:11914367
orf00421	395	AAC73788.1	225	55/205(26.83)	1.91e-11	ARO:3003841	kdpE	Escherichia coli str. K-12 substr. MG1655	kdpE is a transcriptional activator that is part of the two-component system KdpD/KdpE that is studied for its regulatory role in potassium transport and has been identified as an adaptive regulator involved in the virulence and intracellular survival of pathogenic bacteria. kdpE regulates a range of virulence loci through direct promoter binding.	PMID:23555240, PMID:12618449
orf00423	224	ABX54691.1	231	84/234(35.90)	6.88e-48	ARO:3002927	vanRL	Enterococcus faecalis	vanRL is a vanR variant found in the vanL gene cluster	PMID:18458129
orf00424	476	AAD51347.1	467	65/251(25.90)	3.93e-21	ARO:3003067	smeS	Stenotrophomonas maltophilia	smeS is the protein kinase sensor component of a two component signal transduction system that includes smeR	PMID:11796339
orf00425	305	AAA99504.1	306	137/303(45.21)	3.97e-84	ARO:3002987	bcrA	Bacillus licheniformis	bcrA is an ABC transporter found in Bacillus licheniformis that confers bacitracin resistance	PMID:7476193
orf00447	486	ABD30512.1	451	84/287(29.27)	3.22e-24	ARO:3000839	arlS	Staphylococcus aureus subsp. aureus NCTC 8325	ArlS is a protein histidine kinase that phosphorylates ArlR, a promoter for norA expression.	PMID:10633099
orf00452	880	CAX52582.1	856	297/863(34.41)	2.23e-158	ARO:3003324	Bacillus subtilis mprF	Bacillus subtilis subsp. subtilis str. 168	MprF is a integral membrane protein that modifies the negatively-charged phosphatidylglycerol on the membrane surface. This confers resistance to cationic peptides that disrupt the cell membrane, including defensins. Additionally, large-scale mutations causing loss of function of the gene result in increased susceptibility to daptomycin.	PMID:21709092, PMID:19915718, PMID:19164152
orf00455	400	AAC36944.1	400	166/388(42.78)	2.38e-104	ARO:3003006	blt	Bacillus subtilis subsp. subtilis str. 168	blt is an MFS efflux pump that confers resistance to multiple drugs such as rhodamine and acridine dyes, and fluoroquinolone antibiotics	PMID:7608059
orf00498	180	BAD10948.2	157	26/104(25.00)	1.68e-07	ARO:3002563	AAC(6')-Isa	Streptomyces albulus	AAC(6')-Isa is a plasmid-encoded aminoglycoside acetyltransferase in Streptomyces albulus	PMID:15625322
orf00519	481	AAC75429.1	1197	82/248(33.06)	1.86e-34	ARO:3000833	evgS	Escherichia coli str. K-12 substr. MG1655	EvgS is a sensor protein that phosphorylates the regulatory protein EvgA. evgS corresponds to 1 locus in Pseudomonas aeruginosa PAO1 and 1 locus in Pseudomonas aeruginosa LESB58.	PMID:11914367
orf00529	550	ACL82957.1	232	32/111(28.83)	1.22e-09	ARO:3002928	vanRM	Enterococcus faecium	vanRM is a vanR variant found in the vanM gene cluster	PMID:20733041
orf00538	301	AAB05624.1	268	60/150(40.00)	2.27e-26	ARO:3002956	vanYB	Enterococcus faecalis	vanYB is a vanY variant found in the vanB gene cluster	PMID:8631706, PMID:16323116
orf00544	489	AAD04032.1	563	120/409(29.34)	1.6e-40	ARO:3002892	otr(B)	Streptomyces rimosus	otr(B) is a tetracycline resistance efflux pump found in Streptomyces rimosus	PMID:9867793
orf00545	140	BAB56495.1	139	31/117(26.50)	1.19e-06	ARO:3000746	mepR	Staphylococcus aureus subsp. aureus Mu50	MepR is an upstream repressor of MepA in Staphylococcus aureus. It is part of the mepRAB operon.	PMID:15855508, PMID:16569840, PMID:15855507
orf00546	192	AGV28567.1	217	22/59(37.29)	5.55e-06	ARO:3000559	adeN	Acinetobacter baumannii	AdeN is a repressor of AdeIJK, a RND-type efflux pump in Acinetobacter baumannii. Its inactivation increases expression of AdeJ.	PMID:22371895
orf00547	407	ABZ01840.1	404	48/187(25.67)	1.05e-06	ARO:3005043	cmlA9	Salmonella enterica subsp. enterica serovar Emek	cmlA9 is a Major Facilitator Superfamily efflux gene that is found in Salmonella enterica.	PMID:25315365
orf00555	279	AFK13828.1	124	26/104(25.00)	1.36e-07	ARO:3000823	ramA	Enterobacter cloacae	RamA (resistance antibiotic multiple) is a positive regulator of AcrAB-TolC and leads to high level multidrug resistance in Klebsiella pneumoniae, Salmonella enterica, and Enterobacter aerugenes, increasing the expression of both the mar operon as well as AcrAB. RamA also decreases OmpF expression.	PMID:15215103, PMID:7551053, PMID:12936981, PMID:18577510
orf00558	516	SIP52035.1	225	38/119(31.93)	6.33e-12	ARO:3004054	Pseudomonas aeruginosa CpxR	Pseudomonas aeruginosa	CpxR is directly involved in activation of expression of RND efflux pump MexAB-OprM in P. aeruginosa. CpxR is required to enhance mexAB-oprM expression and drug resistance, in the absence of repressor MexR.	PMID:27736975
orf00579	345	WP_109791199.1	390	58/222(26.13)	4.31e-07	ARO:3006641	PDC-265	Pseudomonas aeruginosa	PDC-265 is a PDC beta-lactamase.	None
orf00588	321	AAA99504.1	306	68/224(30.36)	5.04e-28	ARO:3002987	bcrA	Bacillus licheniformis	bcrA is an ABC transporter found in Bacillus licheniformis that confers bacitracin resistance	PMID:7476193
orf00589	300	APB03214.1	343	87/302(28.81)	6.76e-40	ARO:3003980	tetA(58)	Paenibacillus sp. LC231	TetA(58) is a Tetracycline efflux pump described in Paenibacillus sp. LC231, a strain of Paenibacillus isolated from Lechuguilla Cave, NM, USA. Described by Pawlowski et al. 2016.	PMID:27929110
orf00593	340	CAF05908.1	250	28/103(27.18)	4.12e-09	ARO:3000845	GIM-1	Pseudomonas aeruginosa	GIM-1 is an integron-encoded B1 beta-lactamase found in Pseudomonas aeruginosa	PMID:15561840
orf00610	142	BAB56495.1	139	36/136(26.47)	3.29e-06	ARO:3000746	mepR	Staphylococcus aureus subsp. aureus Mu50	MepR is an upstream repressor of MepA in Staphylococcus aureus. It is part of the mepRAB operon.	PMID:15855508, PMID:16569840, PMID:15855507
orf00612	293	BAA15221.2	127	31/104(29.81)	7.68e-10	ARO:3000263	marA	Escherichia coli str. K-12 substr. W3110	In the presence of antibiotic stress, E. coli overexpresses the global activator protein MarA, which besides inducing MDR efflux pump AcrAB, also down- regulates synthesis of the porin OmpF.	PMID:12027588, PMID:9333027, PMID:2848006
orf00620	427	AMP42492.1	400	47/166(28.31)	1.5e-06	ARO:3004441	tet(59)	uncultured bacterium IN-14	Tet(59) is a chromosome-encoded tetracycline efflux pump described from a Chinese pig manure sample.	PMID:27565618
orf00625	189	AAF63432	221	40/107(37.38)	1.15e-12	ARO:3003744	vatF	Yersinia enterocolitica	vatF is a streptogramin A acetyl transferase gene isolated from the chromosome of Yersinia enterocolitica.	PMID:10722489
orf00649	219	BAE85478.1	232	88/224(39.29)	4.58e-53	ARO:3003728	vanRI	Desulfitobacterium hafniense Y51	VanRI is the regulatory transcriptional activator in the VanSR regulator within the VanI glycopeptide resistance gene cluster.	PMID:25042042, PMID:19414574
orf00650	589	AAB05623.1	447	98/344(28.49)	5.47e-34	ARO:3002932	vanSB	Enterococcus faecalis	vanSB is a vanS variant found in the vanB gene cluster	PMID:8631706, PMID:16323116
orf00664	316	ATL63232.1	308	172/301(57.14)	4.28e-127	ARO:3004544	mphJ	Brevibacillus brevis Vm4	A chromosomal macrolide phosphotransferase identified in Brevibacillus brevis VM4.	PMID:29317655, PMID:29259290
orf00670	355	SIP52035.1	225	36/116(31.03)	1.03e-12	ARO:3004054	Pseudomonas aeruginosa CpxR	Pseudomonas aeruginosa	CpxR is directly involved in activation of expression of RND efflux pump MexAB-OprM in P. aeruginosa. CpxR is required to enhance mexAB-oprM expression and drug resistance, in the absence of repressor MexR.	PMID:27736975
orf00684	195	AAC76296.1	220	38/163(23.31)	4.32e-06	ARO:3000656	AcrS	Escherichia coli str. K-12 substr. MG1655	AcrS is a repressor of the AcrAB efflux complex and is associated with the expression of AcrEF. AcrS is believed to regulate a switch between AcrAB and AcrEF efflux.	PMID:18567659
orf00687	151	AAL19308.1	154	28/62(45.16)	4.99e-11	ARO:3000504	golS	Salmonella enterica subsp. enterica serovar Typhimurium str. LT2	GolS is a regulator activated by the presence of golD, and promotes the expression of the MdsABC efflux pump.	PMID:20807206, PMID:17919284
orf00688	403	AAA22277.1	389	90/371(24.26)	6.31e-14	ARO:3003007	bmr	Bacillus subtilis	bmr is an MFS antibiotic efflux pump that confers resistance to multiple drugs including acridine dyes, fluoroquinolone antibiotics, chloramphenicol, and puromycin	PMID:1675788, PMID:9079903
orf00697	123	AAL19308.1	154	20/60(33.33)	7.03e-09	ARO:3000504	golS	Salmonella enterica subsp. enterica serovar Typhimurium str. LT2	GolS is a regulator activated by the presence of golD, and promotes the expression of the MdsABC efflux pump.	PMID:20807206, PMID:17919284
orf00698	254	AAL19308.1	154	27/113(23.89)	7.73e-06	ARO:3000504	golS	Salmonella enterica subsp. enterica serovar Typhimurium str. LT2	GolS is a regulator activated by the presence of golD, and promotes the expression of the MdsABC efflux pump.	PMID:20807206, PMID:17919284
orf00705	519	AAC32027.1	551	154/586(26.28)	9.08e-18	ARO:3002817	carA	Streptomyces thermotolerans	carA is an ABC-F subfamily protein involved in macrolide resistance. It is found in Streptomyces thermotolerans	PMID:1612454
orf00706	504	AAD04032.1	563	140/409(34.23)	5.6e-67	ARO:3002892	otr(B)	Streptomyces rimosus	otr(B) is a tetracycline resistance efflux pump found in Streptomyces rimosus	PMID:9867793
orf00709	154	AAC75731.1	176	42/145(28.97)	4.63e-16	ARO:3000516	emrR	Escherichia coli str. K-12 substr. MG1655	EmrR is a negative regulator for the EmrAB-TolC multidrug efflux pump in E. coli. Mutations lead to EmrAB-TolC overexpression.	PMID:7730261
orf00724	579	ABD30512.1	451	58/224(25.89)	1.92e-17	ARO:3000839	arlS	Staphylococcus aureus subsp. aureus NCTC 8325	ArlS is a protein histidine kinase that phosphorylates ArlR, a promoter for norA expression.	PMID:10633099
orf00754	362	ABA71731.1	349	146/361(40.44)	6.43e-75	ARO:3002909	vanG	Enterococcus faecalis	VanG is a D-Ala-D-Ala ligase homolog that can synthesize D-Ala-D-Ser, an alternative substrate for peptidoglycan synthesis that reduces vancomycin binding affinity in Enterococcus faecalis	PMID:16323116, PMID:12426332
orf00760	519	SIP52035.1	225	28/110(25.45)	2.9e-07	ARO:3004054	Pseudomonas aeruginosa CpxR	Pseudomonas aeruginosa	CpxR is directly involved in activation of expression of RND efflux pump MexAB-OprM in P. aeruginosa. CpxR is required to enhance mexAB-oprM expression and drug resistance, in the absence of repressor MexR.	PMID:27736975
orf00770	346	AAA26793	325	87/293(29.69)	1.58e-37	ARO:3003748	oleC	Streptomyces antibioticus	oleC is an ABC transporter isolated from Streptomyces antibioticus and is involved in oleandomycin secretion.	PMID:8326867
orf00812	225	CAL34518.1	210	26/91(28.57)	4.22e-06	ARO:3000526	cmeR	Campylobacter jejuni subsp. jejuni NCTC 11168 = ATCC 700819	CmeR is a repressor for the CmeABC multidrug efflux pump, binding to the cmeABC promoter region.	PMID:15728904
orf00815	249	AAV85982.1	644	84/244(34.43)	4.35e-33	ARO:3000535	macB	Neisseria gonorrhoeae	MacB is an ATP-binding cassette (ABC) transporter that exports macrolides with 14- or 15- membered lactones. It forms an antibiotic efflux complex with MacA and TolC. macB corresponds to 1 locus in Pseudomonas aeruginosa PAO1 and 1 locus in Pseudomonas aeruginosa LESB58.	PMID:19432486, PMID:12832048, PMID:16359323
orf00820	242	AAA65953.1	231	41/129(31.78)	1.85e-08	ARO:3002919	vanRA	Enterococcus faecium	vanRA, also known as vanR, is a vanR variant found in the vanA gene cluster	PMID:8380148, PMID:16323116
orf00821	557	AEX49906.1	477	35/121(28.93)	6.76e-08	ARO:3003583	basS	Pseudomonas aeruginosa	Histidine protein kinase sensor Lipid A modification gene; part of a two-component system involved in polymyxin resistance that senses high extracellular Fe(2+)	PMID:14507375, PMID:25006521
orf00848	242	ADZ12699.1	258	82/237(34.60)	1.49e-39	ARO:3005091	RanA	Riemerella anatipestifer RA-GD	RanA is a part of the RanARanB ABC-type efflux system. Alongside RanB, it confers resistance to aminoglycoside antibiotics.	PMID:32273020
orf00879	138	AAL19308.1	154	21/67(31.34)	1.02e-08	ARO:3000504	golS	Salmonella enterica subsp. enterica serovar Typhimurium str. LT2	GolS is a regulator activated by the presence of golD, and promotes the expression of the MdsABC efflux pump.	PMID:20807206, PMID:17919284
orf00891	199	BAB36671.1	204	44/194(22.68)	3.14e-17	ARO:3000832	evgA	Escherichia coli O157:H7 str. Sakai	EvgA, when phosphorylated, is a positive regulator for efflux protein complexes emrKY and mdtEF. While usually phosphorylated in a EvgS dependent manner, it can be phosphorylated in the absence of EvgS when overexpressed.	PMID:12951338
orf00895	341	AAV85982.1	644	76/225(33.78)	4.72e-37	ARO:3000535	macB	Neisseria gonorrhoeae	MacB is an ATP-binding cassette (ABC) transporter that exports macrolides with 14- or 15- membered lactones. It forms an antibiotic efflux complex with MacA and TolC. macB corresponds to 1 locus in Pseudomonas aeruginosa PAO1 and 1 locus in Pseudomonas aeruginosa LESB58.	PMID:19432486, PMID:12832048, PMID:16359323
orf00904	420	AAK99679.1	399	29/90(32.22)	6.24e-07	ARO:3000822	pmrA	Streptococcus pneumoniae R6	PmrA is a MFS-type efflux pump expressed in Streptococcus pneumoniae that confers low-level resistance to norfloxacin, ciprofloxacin, and acriflavine.	PMID:15205413, PMID:20709735, PMID:9869592, PMID:11850265
orf00910	402	AAB36568.1	436	136/371(36.66)	2.8e-79	ARO:3002700	cmlv	Streptomyces venezuelae ATCC 10712	cmlv is a chromosome-encoded chloramphenicol phoshotransferase that is found in Streptomyces venezuelae	PMID:7592948
orf00918	597	AAC74000.1	582	157/516(30.43)	6.5e-73	ARO:3003950	msbA	Escherichia coli str. K-12 substr. MG1655	MsbA is a multidrug resistance transporter homolog from E. coli and belongs to a superfamily of transporters that contain an adenosine triphosphate (ATP) binding cassette (ABC) which is also called a nucleotide-binding domain (NBD). MsbA is a member of the MDR-ABC transporter group by sequence homology. MsbA transports lipid A, a major component of the bacterial outer cell membrane, and is the on…	PMID:12195740, PMID:12358070, PMID:27499013, PMID:19678712
orf00934	494	APB03214.1	343	62/203(30.54)	1.65e-20	ARO:3003980	tetA(58)	Paenibacillus sp. LC231	TetA(58) is a Tetracycline efflux pump described in Paenibacillus sp. LC231, a strain of Paenibacillus isolated from Lechuguilla Cave, NM, USA. Described by Pawlowski et al. 2016.	PMID:27929110
orf00936	241	AAV85982.1	644	83/222(37.39)	6.4e-45	ARO:3000535	macB	Neisseria gonorrhoeae	MacB is an ATP-binding cassette (ABC) transporter that exports macrolides with 14- or 15- membered lactones. It forms an antibiotic efflux complex with MacA and TolC. macB corresponds to 1 locus in Pseudomonas aeruginosa PAO1 and 1 locus in Pseudomonas aeruginosa LESB58.	PMID:19432486, PMID:12832048, PMID:16359323
orf00941	164	AAP26981.1	184	40/136(29.41)	5.15e-09	ARO:3005045	SatA	Bacillus anthracis str. Ames	SatA is part of the Streptothricin acetyltransferase gene family. It confers resistance to nucleoside antibiotics.	PMID:12721629
orf00966	435	AAK99775.1	403	94/378(24.87)	1.49e-20	ARO:3000614	mefE	Streptococcus pneumoniae R6	mefE is a proton motive efflux pump in Streptococcus pneumoniae that confers resistance to macrolides. It is found on the same operon as mefA and the ABC-efflux pump mel.	PMID:16189099
orf00969	304	AAA99504.1	306	102/300(34.00)	1.23e-59	ARO:3002987	bcrA	Bacillus licheniformis	bcrA is an ABC transporter found in Bacillus licheniformis that confers bacitracin resistance	PMID:7476193
orf00970	589	BAB36671.1	204	43/189(22.75)	2.19e-12	ARO:3000832	evgA	Escherichia coli O157:H7 str. Sakai	EvgA, when phosphorylated, is a positive regulator for efflux protein complexes emrKY and mdtEF. While usually phosphorylated in a EvgS dependent manner, it can be phosphorylated in the absence of EvgS when overexpressed.	PMID:12951338
orf00992	253	ADZ12699.1	258	75/217(34.56)	8.09e-39	ARO:3005091	RanA	Riemerella anatipestifer RA-GD	RanA is a part of the RanARanB ABC-type efflux system. Alongside RanB, it confers resistance to aminoglycoside antibiotics.	PMID:32273020
orf01009	450	AAU95768.1	451	219/450(48.67)	1.85e-140	ARO:3000026	mepA	Staphylococcus aureus	MepA is an efflux protein regulated by MepR and part of the MepRAB cluster. Its presence in Staphylococcus aureus led to multidrug resistance, while it has also been shown to decrease tigecycline susceptibility.	PMID:16569840, PMID:15855507, PMID:15855508
orf01015	406	SIP52035.1	225	41/117(35.04)	1.18e-13	ARO:3004054	Pseudomonas aeruginosa CpxR	Pseudomonas aeruginosa	CpxR is directly involved in activation of expression of RND efflux pump MexAB-OprM in P. aeruginosa. CpxR is required to enhance mexAB-oprM expression and drug resistance, in the absence of repressor MexR.	PMID:27736975
orf01041	580	WP_104671188.1	575	195/549(35.52)	5.26e-108	ARO:3003948	efrA	Enterococcus faecalis	efrA is a part of the EfrAB efflux pump, and both efrA and efrB are necessary to confer drug resistance.	PMID:25084670, PMID:14638474
orf01042	612	AAK76136.1	588	219/583(37.56)	5.45e-128	ARO:3000025	patB	Streptococcus pneumoniae TIGR4	PatB is an ABC transporter of Streptococcus pneumoniae that interacts with PatA to confer fluoroquinolone resistance..	PMID:20937787, PMID:20709735
orf01044	399	AAC36944.1	400	156/384(40.62)	6.11e-96	ARO:3003006	blt	Bacillus subtilis subsp. subtilis str. 168	blt is an MFS efflux pump that confers resistance to multiple drugs such as rhodamine and acridine dyes, and fluoroquinolone antibiotics	PMID:7608059
orf01047	466	BAA07390.1	512	51/180(28.33)	2.74e-11	ARO:3002893	tcr3	Kitasatospora aureofaciens	tcr3 is a tetracycline efflux pump that confers self-resistance to Kitasatospora aureofaciens	PMID:8534971
orf01048	446	BAE85478.1	232	33/114(28.95)	8.35e-11	ARO:3003728	vanRI	Desulfitobacterium hafniense Y51	VanRI is the regulatory transcriptional activator in the VanSR regulator within the VanI glycopeptide resistance gene cluster.	PMID:25042042, PMID:19414574
orf01053	891	AAC75429.1	1197	87/275(31.64)	2.39e-30	ARO:3000833	evgS	Escherichia coli str. K-12 substr. MG1655	EvgS is a sensor protein that phosphorylates the regulatory protein EvgA. evgS corresponds to 1 locus in Pseudomonas aeruginosa PAO1 and 1 locus in Pseudomonas aeruginosa LESB58.	PMID:11914367
orf01055	300	AAA99504.1	306	80/223(35.87)	5.49e-41	ARO:3002987	bcrA	Bacillus licheniformis	bcrA is an ABC transporter found in Bacillus licheniformis that confers bacitracin resistance	PMID:7476193
orf01079	410	ABV18113.1	408	138/389(35.48)	4.4e-76	ARO:3001329	mdtG	Escherichia coli O139:H28 str. E24377A	The MdtG protein, also named YceE, appears to be a member of the major facilitator superfamily of transporters, and it has been reported, when overexpressed, to increase fosfomycin and deoxycholate resistances. mdtG is a member of the marA-soxS-rob regulon.	PMID:20008776
orf01088	629	AAC75429.1	1197	61/226(26.99)	1.71e-13	ARO:3000833	evgS	Escherichia coli str. K-12 substr. MG1655	EvgS is a sensor protein that phosphorylates the regulatory protein EvgA. evgS corresponds to 1 locus in Pseudomonas aeruginosa PAO1 and 1 locus in Pseudomonas aeruginosa LESB58.	PMID:11914367
orf01100	433	AAC75429.1	1197	45/133(33.83)	4.83e-12	ARO:3000833	evgS	Escherichia coli str. K-12 substr. MG1655	EvgS is a sensor protein that phosphorylates the regulatory protein EvgA. evgS corresponds to 1 locus in Pseudomonas aeruginosa PAO1 and 1 locus in Pseudomonas aeruginosa LESB58.	PMID:11914367
orf01107	516	AAA99504.1	306	63/222(28.38)	5.59e-19	ARO:3002987	bcrA	Bacillus licheniformis	bcrA is an ABC transporter found in Bacillus licheniformis that confers bacitracin resistance	PMID:7476193
orf01115	422	AAC60781.1	410	174/396(43.94)	2.21e-96	ARO:3003048	rosA	Yersinia enterocolitica (type O:8)	rosA is part of an efflux pump/potassium antiporter system (RosAB) in Yersinia that confers resistance to cationic antimicrobial peptides such as polymyxin B.	PMID:10931306
orf01121	277	AFK13828.1	124	27/101(26.73)	9.84e-08	ARO:3000823	ramA	Enterobacter cloacae	RamA (resistance antibiotic multiple) is a positive regulator of AcrAB-TolC and leads to high level multidrug resistance in Klebsiella pneumoniae, Salmonella enterica, and Enterobacter aerugenes, increasing the expression of both the mar operon as well as AcrAB. RamA also decreases OmpF expression.	PMID:15215103, PMID:7551053, PMID:12936981, PMID:18577510
orf01137	284	CAB14620.1	284	212/283(74.91)	7.44e-168	ARO:3002627	aadK	Bacillus subtilis subsp. subtilis str. 168	aadK is a chromosomal-encoded aminoglycoside nucleotidyltransferase gene in B. subtilis and Bacillus spp.	PMID:2550327, PMID:8293959
orf01161	1036	AAC75271.1	547	145/486(29.84)	3.76e-56	ARO:3003952	YojI	Escherichia coli str. K-12 substr. MG1655	YojI mediates resistance to the peptide antibiotic microcin J25 when it is expressed from a multicopy vector. YojI is capable of pumping out microcin molecules. The outer membrane protein TolC in addition to YojI is required for export of microcin J25 out of the cell. Microcin J25 is thus the first known substrate for YojI.	PMID:15866933
orf01162	971	AAV85982.1	644	34/95(35.79)	1.46e-08	ARO:3000535	macB	Neisseria gonorrhoeae	MacB is an ATP-binding cassette (ABC) transporter that exports macrolides with 14- or 15- membered lactones. It forms an antibiotic efflux complex with MacA and TolC. macB corresponds to 1 locus in Pseudomonas aeruginosa PAO1 and 1 locus in Pseudomonas aeruginosa LESB58.	PMID:19432486, PMID:12832048, PMID:16359323
orf01183	318	AAB05626.1	323	74/257(28.79)	3.95e-20	ARO:3002943	vanHB	Enterococcus faecalis	vanHB is a vanH variant in the vanB gene cluster	PMID:8631706, PMID:16323116
orf01189	214	BAB36671.1	204	55/210(26.19)	4.41e-16	ARO:3000832	evgA	Escherichia coli O157:H7 str. Sakai	EvgA, when phosphorylated, is a positive regulator for efflux protein complexes emrKY and mdtEF. While usually phosphorylated in a EvgS dependent manner, it can be phosphorylated in the absence of EvgS when overexpressed.	PMID:12951338
orf01203	442	AAC75089.1	388	116/357(32.49)	2.93e-46	ARO:3003577	ugd	Escherichia coli str. K-12 substr. MG1655	PmrE is required for the synthesis and transfer of 4-amino-4-deoxy-L-arabinose (Ara4N) to Lipid A, which allows gram-negative bacteria to resist the antimicrobial activity of cationic antimicrobial peptides and antibiotics such as polymyxin	PMID:15205413, PMID:9570402
orf01219	446	AAC75089.1	388	102/353(28.90)	3.96e-36	ARO:3003577	ugd	Escherichia coli str. K-12 substr. MG1655	PmrE is required for the synthesis and transfer of 4-amino-4-deoxy-L-arabinose (Ara4N) to Lipid A, which allows gram-negative bacteria to resist the antimicrobial activity of cationic antimicrobial peptides and antibiotics such as polymyxin	PMID:15205413, PMID:9570402
orf01222	306	AAA99504.1	306	117/303(38.61)	2.12e-67	ARO:3002987	bcrA	Bacillus licheniformis	bcrA is an ABC transporter found in Bacillus licheniformis that confers bacitracin resistance	PMID:7476193
orf01237	620	AAC74000.1	582	111/239(46.44)	5.51e-59	ARO:3003950	msbA	Escherichia coli str. K-12 substr. MG1655	MsbA is a multidrug resistance transporter homolog from E. coli and belongs to a superfamily of transporters that contain an adenosine triphosphate (ATP) binding cassette (ABC) which is also called a nucleotide-binding domain (NBD). MsbA is a member of the MDR-ABC transporter group by sequence homology. MsbA transports lipid A, a major component of the bacterial outer cell membrane, and is the on…	PMID:12195740, PMID:12358070, PMID:27499013, PMID:19678712
orf01240	443	CAA27626.1	419	77/338(22.78)	2.81e-16	ARO:3000363	EreB	Escherichia coli	EreB is an erythromycin esterase-like protein that hydrolyses the drug's lactone ring.	PMID:10908116
orf01251	171	AAB53445.1	180	24/80(30.00)	2.35e-06	ARO:3002897	SAT-4	Campylobacter coli	SAT-4 is a plasmid-mediated streptothricin acetyltransferase and streptothricin (a nucleoside antibiotic) resistant determinant. Originally described from a Campylobacter coli BE/G4 plasmid gene sequence by Jacob et al, 1994.	PMID:8056285
orf01253	664	AKA86814	655	228/648(35.19)	1.73e-123	ARO:3003746	optrA	Enterococcus faecalis	OptrA is a member of the ABC-F protein subfamily that confers resistance to oxazolidinones. The gene encoding the protein was originally isolated from a plasmid in Enterococcus faecalis and Enterococcus faecium.	PMID:25977397
orf01274	194	AAC76296.1	220	29/137(21.17)	9.3e-07	ARO:3000656	AcrS	Escherichia coli str. K-12 substr. MG1655	AcrS is a repressor of the AcrAB efflux complex and is associated with the expression of AcrEF. AcrS is believed to regulate a switch between AcrAB and AcrEF efflux.	PMID:18567659
orf01275	454	AAG07065.1	367	36/124(29.03)	1.67e-08	ARO:3003692	MexJ	Pseudomonas aeruginosa PAO1	mexJ is the membrane fusion protein of the MexJK multidrug efflux protein.	PMID:12193619
orf01278	449	ADZ12699.1	258	73/213(34.27)	1.29e-34	ARO:3005091	RanA	Riemerella anatipestifer RA-GD	RanA is a part of the RanARanB ABC-type efflux system. Alongside RanB, it confers resistance to aminoglycoside antibiotics.	PMID:32273020
orf01284	307	AAA99504.1	306	138/303(45.54)	1.39e-95	ARO:3002987	bcrA	Bacillus licheniformis	bcrA is an ABC transporter found in Bacillus licheniformis that confers bacitracin resistance	PMID:7476193
orf01285	314	ABX54692.1	364	65/240(27.08)	3.13e-29	ARO:3002938	vanSL	Enterococcus faecalis	vanSL is a vanS variant found in the vanL gene cluster	PMID:18458129
orf01286	235	AAR84672.1	231	99/228(43.42)	5.54e-61	ARO:3002925	vanRF	Paenibacillus popilliae ATCC 14706	vanRF is a vanR variant found in the vanF gene cluster	PMID:15980329
orf01294	398	ABA71733.1	712	125/369(33.88)	4.68e-60	ARO:3002972	vanTG	Enterococcus faecalis	vanTG is a vanT variant found in the vanG gene cluster	PMID:16723588
orf01303	154	AAC75731.1	176	24/71(33.80)	4.76e-07	ARO:3000516	emrR	Escherichia coli str. K-12 substr. MG1655	EmrR is a negative regulator for the EmrAB-TolC multidrug efflux pump in E. coli. Mutations lead to EmrAB-TolC overexpression.	PMID:7730261
orf01315	402	BAA14147.1	388	67/182(36.81)	1.59e-28	ARO:3004667	Staphylococcus aureus norA	Staphylococcus aureus	NorA gene cloned from Staphylococcus aureus conferred relatively high resistance to hydrophilic quinolones such as norfloxacin, enoxacin, ofloxacin, and ciprofloxacin in S. aureus and Escherichia coli. Had low or no resistance at all to hydrophobic ones such as nalidixic acid, oxolinic acid, and sparfloxacin in S. aureus and Escherichia coli.	PMID:2174864
orf01324	254	AET10444.1	574	68/228(29.82)	2.23e-22	ARO:3004032	tetA(46)	Streptococcus australis	tetA(46) is a subunit of tetAB(46), a heterodimeric ABC transporter, that is required for conferring tetracycline resistance in Streptococcus australis isolated from the oral cavity.	PMID:22941900
orf01348	353	ADZ12699.1	258	72/245(29.39)	1.25e-33	ARO:3005091	RanA	Riemerella anatipestifer RA-GD	RanA is a part of the RanARanB ABC-type efflux system. Alongside RanB, it confers resistance to aminoglycoside antibiotics.	PMID:32273020
orf01360	278	AAA26793	325	84/272(30.88)	9.97e-26	ARO:3003748	oleC	Streptomyces antibioticus	oleC is an ABC transporter isolated from Streptomyces antibioticus and is involved in oleandomycin secretion.	PMID:8326867
orf01372	254	WP_081853183.1	313	37/140(26.43)	5.31e-09	ARO:3006885	ELM-1	Bacteria	ELM-1 is a ELM beta-lactamase.	None
orf01450	423	AAL73129.1	405	95/374(25.40)	1.29e-16	ARO:3000616	mel	Streptococcus pyogenes	Mel, a homolog of MsrA, is an ABC-F subfamily protein associated with macrolide resistance. It is expressed on the same operon as mefA and mefE, both MFS-type efflux proteins that confer macrolide resistance.	PMID:23114767, PMID:16189099, PMID:22137270
orf01461	175	AAA99503.1	203	47/132(35.61)	2.54e-14	ARO:3003250	bcrC	Bacillus licheniformis	The bcrC gene product (BcrC) is an undecaprenyl pyrophosphate phosphatase originally isolated from Bacillus subtilis. When overexpressed it can confer resistance to bacitracin.	PMID:15946938
orf01466	512	APB03214.1	343	70/228(30.70)	6.35e-27	ARO:3003980	tetA(58)	Paenibacillus sp. LC231	TetA(58) is a Tetracycline efflux pump described in Paenibacillus sp. LC231, a strain of Paenibacillus isolated from Lechuguilla Cave, NM, USA. Described by Pawlowski et al. 2016.	PMID:27929110
orf01478	367	AAA65954.1	384	62/222(27.93)	1.9e-15	ARO:3002931	vanSA	Enterococcus faecium	vanSA, also known as vanS, is a vanS variant found in the vanA gene cluster	PMID:28511809, PMID:16323116, PMID:8380148
orf01482	616	AGN74946	541	159/508(31.30)	6.74e-89	ARO:3003749	salA	Staphylococcus sciuri subsp. sciuri	salA is an ABC-F subfamily protein gene isolated from the chromosome of Staphylococcus sciuri conferring resistance to lincosamides and streptogramins.	PMID:24687494, PMID:25891423
orf01512	408	AAC60780.1	563	91/350(26.00)	3.26e-16	ARO:3003049	rosB	Yersinia enterocolitica (type O:8)	rosB is part of an efflux pump/potassium antiporter system (RosAB) in Yersinia that confers resistance to cationic antimicrobial peptides such as polymyxin B.	PMID:10931306
orf01519	229	ATC67679.1	219	91/222(40.99)	4.4e-61	ARO:3000838	arlR	Staphylococcus aureus subsp. aureus str. Newman	ArlR is a response regulator that binds to the norA promoter to activate expression. ArlR must first be phosphorylated by ArlS.	PMID:10633099
orf01520	492	ABD30512.1	451	105/362(29.01)	4.57e-33	ARO:3000839	arlS	Staphylococcus aureus subsp. aureus NCTC 8325	ArlS is a protein histidine kinase that phosphorylates ArlR, a promoter for norA expression.	PMID:10633099
orf01541	453	ABD30512.1	451	117/340(34.41)	4.97e-47	ARO:3000839	arlS	Staphylococcus aureus subsp. aureus NCTC 8325	ArlS is a protein histidine kinase that phosphorylates ArlR, a promoter for norA expression.	PMID:10633099
orf01542	233	ATC67679.1	219	105/227(46.26)	3.39e-64	ARO:3000838	arlR	Staphylococcus aureus subsp. aureus str. Newman	ArlR is a response regulator that binds to the norA promoter to activate expression. ArlR must first be phosphorylated by ArlS.	PMID:10633099
orf01543	228	CCP46065.1	228	99/227(43.61)	3.64e-59	ARO:3000816	mtrA	Mycobacterium tuberculosis H37Rv	MtrA is a transcriptional activator of the MtrCDE multidrug efflux pump of Neisseria gonorrhoeae.	PMID:10417654
orf01544	527	ABD30512.1	451	65/220(29.55)	1.1e-22	ARO:3000839	arlS	Staphylococcus aureus subsp. aureus NCTC 8325	ArlS is a protein histidine kinase that phosphorylates ArlR, a promoter for norA expression.	PMID:10633099
orf01549	253	ACL82957.1	232	85/231(36.80)	3.09e-57	ARO:3002928	vanRM	Enterococcus faecium	vanRM is a vanR variant found in the vanM gene cluster	PMID:20733041
orf01550	356	AAR84673.1	365	54/235(22.98)	2.99e-14	ARO:3002936	vanSF	Paenibacillus popilliae ATCC 14706	vanSF is a vanS variant found in the vanF gene cluster	PMID:15980329
orf01551	307	AAA99504.1	306	129/299(43.14)	6.03e-73	ARO:3002987	bcrA	Bacillus licheniformis	bcrA is an ABC transporter found in Bacillus licheniformis that confers bacitracin resistance	PMID:7476193
orf01557	225	AAC73788.1	225	57/224(25.45)	5.12e-14	ARO:3003841	kdpE	Escherichia coli str. K-12 substr. MG1655	kdpE is a transcriptional activator that is part of the two-component system KdpD/KdpE that is studied for its regulatory role in potassium transport and has been identified as an adaptive regulator involved in the virulence and intracellular survival of pathogenic bacteria. kdpE regulates a range of virulence loci through direct promoter binding.	PMID:23555240, PMID:12618449
orf01559	633	AAC74000.1	582	123/379(32.45)	9.1e-52	ARO:3003950	msbA	Escherichia coli str. K-12 substr. MG1655	MsbA is a multidrug resistance transporter homolog from E. coli and belongs to a superfamily of transporters that contain an adenosine triphosphate (ATP) binding cassette (ABC) which is also called a nucleotide-binding domain (NBD). MsbA is a member of the MDR-ABC transporter group by sequence homology. MsbA transports lipid A, a major component of the bacterial outer cell membrane, and is the on…	PMID:12195740, PMID:12358070, PMID:27499013, PMID:19678712
orf01573	256	AAO83986.1	256	187/256(73.05)	1.8e-145	ARO:3002623	ANT(4')-Ia	Bacillus clausii	ANT(4')-Ia is a plasmid-encoded aminoglycoside nucleotidyltransferase in S. epidermidis, S. aureus, Enterococcus spp. and Bacillus spp.	PMID:3010356, PMID:659332
orf01579	391	AAC45805.1	391	102/350(29.14)	1.28e-27	ARO:3002702	cmrA	Rhodococcus rhodochrous	cmrA is a transposon-encoded chloramphenicol exporter that is found in Rhodococcus rhodochrous	PMID:9226278
orf01582	151	BAD95494.1	174	27/87(31.03)	2.44e-08	ARO:3002895	SAT-2	Escherichia coli	SAT-2 is a plasmid-mediated streptothricin acetyltransferase, which confers resistance to streptothricin, a nucleoside antibiotic. Originally described from an E. coli plasmid sequence by Heim et al., 1989.	PMID:2157196, PMID:2550905
orf01604	260	AAF67494.2	615	77/243(31.69)	7e-19	ARO:3002522	novA	Streptomyces niveus	A type III ABC transporter, identified on the novobiocin biosynthetic gene cluster, involved in the transport and resistance of novobiocin.	PMID:12604514
orf01646	280	AAC74000.1	582	72/222(32.43)	9.21e-25	ARO:3003950	msbA	Escherichia coli str. K-12 substr. MG1655	MsbA is a multidrug resistance transporter homolog from E. coli and belongs to a superfamily of transporters that contain an adenosine triphosphate (ATP) binding cassette (ABC) which is also called a nucleotide-binding domain (NBD). MsbA is a member of the MDR-ABC transporter group by sequence homology. MsbA transports lipid A, a major component of the bacterial outer cell membrane, and is the on…	PMID:12195740, PMID:12358070, PMID:27499013, PMID:19678712
orf01657	600	ACL82958.1	370	80/230(34.78)	1.38e-38	ARO:3002939	vanSM	Enterococcus faecium	vanSM is a vanS variant found in the vanM gene cluster	PMID:20733041
orf01658	243	CCP46065.1	228	99/231(42.86)	1.43e-54	ARO:3000816	mtrA	Mycobacterium tuberculosis H37Rv	MtrA is a transcriptional activator of the MtrCDE multidrug efflux pump of Neisseria gonorrhoeae.	PMID:10417654
orf01660	252	AAC74000.1	582	69/215(32.09)	1.38e-23	ARO:3003950	msbA	Escherichia coli str. K-12 substr. MG1655	MsbA is a multidrug resistance transporter homolog from E. coli and belongs to a superfamily of transporters that contain an adenosine triphosphate (ATP) binding cassette (ABC) which is also called a nucleotide-binding domain (NBD). MsbA is a member of the MDR-ABC transporter group by sequence homology. MsbA transports lipid A, a major component of the bacterial outer cell membrane, and is the on…	PMID:12195740, PMID:12358070, PMID:27499013, PMID:19678712
orf01673	417	BAA15221.2	127	25/92(27.17)	9.61e-08	ARO:3000263	marA	Escherichia coli str. K-12 substr. W3110	In the presence of antibiotic stress, E. coli overexpresses the global activator protein MarA, which besides inducing MDR efflux pump AcrAB, also down- regulates synthesis of the porin OmpF.	PMID:12027588, PMID:9333027, PMID:2848006
orf01678	224	BAE77933.1	210	45/173(26.01)	5.96e-16	ARO:3000518	CRP	Escherichia coli str. K-12 substr. W3110	CRP is a global regulator that represses MdtEF multidrug efflux pump expression.	PMID:18503189
orf01736	406	ABV18113.1	408	144/388(37.11)	3.46e-87	ARO:3001329	mdtG	Escherichia coli O139:H28 str. E24377A	The MdtG protein, also named YceE, appears to be a member of the major facilitator superfamily of transporters, and it has been reported, when overexpressed, to increase fosfomycin and deoxycholate resistances. mdtG is a member of the marA-soxS-rob regulon.	PMID:20008776
orf01746	649	APB03219.1	648	480/649(73.96)	0	ARO:3003986	TaeA	Paenibacillus sp. LC231	Pleuromutilin (Tiamulin) ABC efflux pump found in Paenibacillus sp. LC231, a strain of Paenibacillus isolated from Lechuguilla Cave, NM, USA. Confers resistance to pleuromutilin antibiotics. Described by Pawlowski et al. 2016.	PMID:27929110
orf01753	471	AAU95768.1	451	104/436(23.85)	3.46e-21	ARO:3000026	mepA	Staphylococcus aureus	MepA is an efflux protein regulated by MepR and part of the MepRAB cluster. Its presence in Staphylococcus aureus led to multidrug resistance, while it has also been shown to decrease tigecycline susceptibility.	PMID:16569840, PMID:15855507, PMID:15855508
orf01757	456	AAG04750.1	477	169/448(37.72)	1.98e-90	ARO:3004077	PmpM	Pseudomonas aeruginosa PAO1	PmpM is a multidrug efflux pump belonging to the MATE family of Pseudomonas aeruginosa. PmpM is an H+ drug antiporter and is the first reported case of an H+ coupled efflux pump in the MATE family. PmpM confers resistance to fluoroquinolones, fradiomycin, benzalkonium chloride, chlorhexidine gluconate, ethidium bromide, tetraphenylphosphonium chloride (TPPCl), and rhodamine 6G.	PMID:14679249
orf01766	329	CAA79966.1	295	37/121(30.58)	7.28e-06	ARO:3003665	NmcR	Enterobacter cloacae	NmcR is a homolog of the LysR regulator found in Enterobacter cloacae that contribute to the regulation of NmcA beta-lactamase	PMID:8052644
orf01825	411	ACD35503.1	428	135/395(34.18)	1e-76	ARO:3000572	tet(42)	Micrococcus sp. SMCC G887	Tet42 is a tetracycline efflux pump found in both Gram-negative (Pseudomonas) and Gram-positive (Microbacterium, Bacillus, Staphylococcus, Paenibacillus) bacteria.	PMID:18809935
orf01830	186	AAD46626.1	193	39/164(23.78)	4.41e-06	ARO:3002596	AAC(6')-IIc	Pseudomonas aeruginosa	AAC(6')-IIc is an aminoglycoside acetyltransferase encoded by plasmids and integrons in E. cloacae	PMID:15761066
orf01831	407	AAA20116.1	420	91/365(24.93)	2.3e-14	ARO:3000180	tetA(P)	Clostridium perfringens	TetA(P) is a inner membrane tetracycline efflux protein found on the same operon as the ribosomal protection protein TetB(P). It is found in Clostridium, a Gram-positive bacterium.	PMID:14702405, PMID:15837373
orf01838	389	QFQ03949.1	366	43/153(28.10)	3.95e-08	ARO:3005051	LpsB	Acinetobacter baumannii	LpsB is involved in lipopolysaccharide synthesis. It confers intrinsic resistance to colistin and other peptide antibiotics.	PMID:23230287
orf01851	309	AFK13828.1	124	37/120(30.83)	8.29e-14	ARO:3000823	ramA	Enterobacter cloacae	RamA (resistance antibiotic multiple) is a positive regulator of AcrAB-TolC and leads to high level multidrug resistance in Klebsiella pneumoniae, Salmonella enterica, and Enterobacter aerugenes, increasing the expression of both the mar operon as well as AcrAB. RamA also decreases OmpF expression.	PMID:15215103, PMID:7551053, PMID:12936981, PMID:18577510
orf01855	438	AAK97755.1	396	99/386(25.65)	1.16e-19	ARO:3000167	tet(C)	Aeromonas salmonicida	Tet(C) is a tetracycline efflux pump found in many species of Gram-negative bacteria. It is typically found in plasmid DNA.	None
orf01856	399	CAD70268.1	475	85/399(21.30)	1.72e-09	ARO:3002704	fexA	Staphylococcus lentus	fexA is a plasmid-encoded chloramphenicol exporter that is found in Staphylococcus lentus	PMID:14742219
orf01857	151	AAC75731.1	176	34/131(25.95)	2.5e-13	ARO:3000516	emrR	Escherichia coli str. K-12 substr. MG1655	EmrR is a negative regulator for the EmrAB-TolC multidrug efflux pump in E. coli. Mutations lead to EmrAB-TolC overexpression.	PMID:7730261
orf01867	149	AAA65959.1	161	28/100(28.00)	5.1e-07	ARO:3002962	vanZA	Enterococcus faecium	vanZA, also known as vanZ, is a vanZ variant found in the vanA gene cluster	PMID:7867956, PMID:8380148, PMID:16323116
orf01868	153	AAC75731.1	176	33/114(28.95)	6.93e-14	ARO:3000516	emrR	Escherichia coli str. K-12 substr. MG1655	EmrR is a negative regulator for the EmrAB-TolC multidrug efflux pump in E. coli. Mutations lead to EmrAB-TolC overexpression.	PMID:7730261
orf01870	577	AAC75429.1	1197	143/486(29.42)	1.97e-53	ARO:3000833	evgS	Escherichia coli str. K-12 substr. MG1655	EvgS is a sensor protein that phosphorylates the regulatory protein EvgA. evgS corresponds to 1 locus in Pseudomonas aeruginosa PAO1 and 1 locus in Pseudomonas aeruginosa LESB58.	PMID:11914367
orf01871	417	ABF33001.1	406	105/388(27.06)	5.88e-25	ARO:3003969	lmrP	Streptococcus pyogenes MGAS9429	lmrP is a proton motive force-dependent drug transporter that is part of the MFS efflux pump family.	PMID:10532389, PMID:11577166, PMID:7592810
orf01929	156	BAB41874.1	147	49/138(35.51)	1.39e-23	ARO:3000815	mgrA	Staphylococcus aureus subsp. aureus N315	MgrA, also known as NorR, is a regulator for norA, norB, and tet38. It is a positive regulator for norA expression, but is a direct repressor for norB and an indirect repressor of tet38.	PMID:12730173, PMID:15774883
orf01954	121	CCP46065.1	228	41/121(33.88)	1.35e-18	ARO:3000816	mtrA	Mycobacterium tuberculosis H37Rv	MtrA is a transcriptional activator of the MtrCDE multidrug efflux pump of Neisseria gonorrhoeae.	PMID:10417654
orf01963	514	CCP46065.1	228	37/104(35.58)	3.94e-14	ARO:3000816	mtrA	Mycobacterium tuberculosis H37Rv	MtrA is a transcriptional activator of the MtrCDE multidrug efflux pump of Neisseria gonorrhoeae.	PMID:10417654
orf01990	842	CAA37477.1	663	44/139(31.65)	2.47e-12	ARO:3002891	otr(A)	Streptomyces rimosus	otr(A) is an oxytetracycline resistance ribosomal protection protein found in Streptomyces rimosus	PMID:1809836
orf02042	696	ANZ79241.1	579	246/524(46.95)	7.01e-150	ARO:3004036	tetB(60)	uncultured bacterium	tetB(60) is a subunit of tetAB(60), an ABC transporter that confers resistance to tetracycline and tigercycline identified by screening a human saliva metagenomic library in Escherichia coli, which is required for resistance.	PMID:27999567
orf02043	585	ANZ79240.1	579	234/577(40.55)	1.28e-146	ARO:3004035	tetA(60)	uncultured bacterium	tetA(60) is a subunit of tetAB(60), an ABC transporter that confers resistance to tetracycline and tigercycline identified by screening a human saliva metagenomic library in Escherichia coli, which is required for resistance.	PMID:27999567
orf02118	402	AAA22277.1	389	92/389(23.65)	4.74e-11	ARO:3003007	bmr	Bacillus subtilis	bmr is an MFS antibiotic efflux pump that confers resistance to multiple drugs including acridine dyes, fluoroquinolone antibiotics, chloramphenicol, and puromycin	PMID:1675788, PMID:9079903
orf02127	155	AAP27834.1	139	98/137(71.53)	1.59e-70	ARO:3005100	FosB2	Bacillus anthracis str. Ames	Subtype of FosB (ARO:3000172). Present in multiple species.	PMID:12721629
orf02128	464	AML99881.1	474	118/429(27.51)	6.06e-42	ARO:3001327	MdtK	Salmonella enterica subsp. enterica serovar Typhimurium	A multidrug and toxic compound extrusions (MATE) transporter conferring resistance to norfloxacin, doxorubicin and acriflavine.	PMID:16359323
orf02146	266	BAA15935.1	240	35/136(25.74)	1.65e-09	ARO:3000828	baeR	Escherichia coli str. K-12 substr. W3110	BaeR is a response regulator that promotes the expression of MdtABC and AcrD efflux complexes.	PMID:12107133
orf02157	296	BAE77778.1	274	31/106(29.25)	1.3e-06	ARO:3000508	gadX	Escherichia coli str. K-12 substr. W3110	GadX is an AraC-family regulator that promotes mdtEF expression to confer multidrug resistance.	PMID:18297445
orf02168	288	CAA79966.1	295	44/124(35.48)	4.04e-12	ARO:3003665	NmcR	Enterobacter cloacae	NmcR is a homolog of the LysR regulator found in Enterobacter cloacae that contribute to the regulation of NmcA beta-lactamase	PMID:8052644
orf02175	296	ALH22601.1	337	36/116(31.03)	8.3e-10	ARO:3000620	adeL	Acinetobacter baumannii	AdeL is a regulator of AdeFGH in Acinetobacter baumannii. AdeL mutations are associated with AdeFGH overexpression and multidrug resistance.	PMID:20696879
orf02179	250	AAV85982.1	644	84/225(37.33)	1.97e-34	ARO:3000535	macB	Neisseria gonorrhoeae	MacB is an ATP-binding cassette (ABC) transporter that exports macrolides with 14- or 15- membered lactones. It forms an antibiotic efflux complex with MacA and TolC. macB corresponds to 1 locus in Pseudomonas aeruginosa PAO1 and 1 locus in Pseudomonas aeruginosa LESB58.	PMID:19432486, PMID:12832048, PMID:16359323
orf02188	327	AAV85982.1	644	71/235(30.21)	7.26e-26	ARO:3000535	macB	Neisseria gonorrhoeae	MacB is an ATP-binding cassette (ABC) transporter that exports macrolides with 14- or 15- membered lactones. It forms an antibiotic efflux complex with MacA and TolC. macB corresponds to 1 locus in Pseudomonas aeruginosa PAO1 and 1 locus in Pseudomonas aeruginosa LESB58.	PMID:19432486, PMID:12832048, PMID:16359323
orf02189	322	AAA99504.1	306	67/229(29.26)	9.07e-25	ARO:3002987	bcrA	Bacillus licheniformis	bcrA is an ABC transporter found in Bacillus licheniformis that confers bacitracin resistance	PMID:7476193
orf02209	408	AAF86697.1	377	70/256(27.34)	4.71e-19	ARO:3001817	ACC-3	Hafnia alvei	ACC-3 is a beta-lactamase found in Hafnia alvei	PMID:10817695
orf02216	163	AAA99503.1	203	36/108(33.33)	7.75e-08	ARO:3003250	bcrC	Bacillus licheniformis	The bcrC gene product (BcrC) is an undecaprenyl pyrophosphate phosphatase originally isolated from Bacillus subtilis. When overexpressed it can confer resistance to bacitracin.	PMID:15946938
orf02220	407	AAQ10694.1	514	42/151(27.81)	4.39e-09	ARO:3003047	qacB	Staphylococcus aureus	qacB is a subunit of the qac multidrug efflux pump	PMID:12820795
orf02233	458	AEM62948.1	458	131/438(29.91)	7.05e-65	ARO:3003196	tet(45)	Bhargavaea cecembensis	tet45 is a tetracycline efflux pump found in Bhargavaea cecembensis strain previously isolated from a poultry-litter-impacted soil.	PMID:23595824, PMID:22001175
orf02250	262	APB03214.1	343	68/224(30.36)	2.43e-26	ARO:3003980	tetA(58)	Paenibacillus sp. LC231	TetA(58) is a Tetracycline efflux pump described in Paenibacillus sp. LC231, a strain of Paenibacillus isolated from Lechuguilla Cave, NM, USA. Described by Pawlowski et al. 2016.	PMID:27929110
orf02252	253	APB03219.1	648	76/249(30.52)	1.63e-20	ARO:3003986	TaeA	Paenibacillus sp. LC231	Pleuromutilin (Tiamulin) ABC efflux pump found in Paenibacillus sp. LC231, a strain of Paenibacillus isolated from Lechuguilla Cave, NM, USA. Confers resistance to pleuromutilin antibiotics. Described by Pawlowski et al. 2016.	PMID:27929110
orf02255	108	ADM92605.1	247	37/103(35.92)	2.34e-12	ARO:3000553	adeR	Acinetobacter baumannii	AdeR is a positive regulator of AdeABC efflux system. AdeR inactivation leads to susceptibility to aminoglycoside antibiotics.	PMID:22371895
orf02260	289	AHE40557.1	287	113/275(41.09)	1.22e-68	ARO:3002626	ANT(6)-Ia	Exiguobacterium sp. S3-2	ANT(6)-Ia is an aminoglycoside nucleotidyltransferase gene encoded by plasmids and chromosomes in Staphylococcus epidermidis, E. faecium, Streptococcus suis, S. aureus, E. faecalis and Streptococcus mitis	PMID:15774886, PMID:19603075, PMID:2168151
orf02273	368	AAR84673.1	365	124/311(39.87)	2.24e-78	ARO:3002936	vanSF	Paenibacillus popilliae ATCC 14706	vanSF is a vanS variant found in the vanF gene cluster	PMID:15980329
orf02274	236	AAF86641.1	231	119/228(52.19)	4.52e-83	ARO:3002922	vanRC	Enterococcus gallinarum	vanRC is a vanR variant found in the vanC gene cluster	PMID:16323116, PMID:10817725
orf02282	485	AAV85981.1	392	107/441(24.26)	4.04e-16	ARO:3000533	macA	Neisseria gonorrhoeae	MacA is a membrane fusion protein that forms an antibiotic efflux complex with MacB and TolC. macA corresponds to 1 locus in Pseudomonas aeruginosa PAO1 and 1 locus in Pseudomonas aeruginosa LESB58.	PMID:20307498, PMID:19254725
orf02283	239	AAV85982.1	644	106/221(47.96)	6.12e-69	ARO:3000535	macB	Neisseria gonorrhoeae	MacB is an ATP-binding cassette (ABC) transporter that exports macrolides with 14- or 15- membered lactones. It forms an antibiotic efflux complex with MacA and TolC. macB corresponds to 1 locus in Pseudomonas aeruginosa PAO1 and 1 locus in Pseudomonas aeruginosa LESB58.	PMID:19432486, PMID:12832048, PMID:16359323
orf02284	403	AAV85982.1	644	138/402(34.33)	2.68e-63	ARO:3000535	macB	Neisseria gonorrhoeae	MacB is an ATP-binding cassette (ABC) transporter that exports macrolides with 14- or 15- membered lactones. It forms an antibiotic efflux complex with MacA and TolC. macB corresponds to 1 locus in Pseudomonas aeruginosa PAO1 and 1 locus in Pseudomonas aeruginosa LESB58.	PMID:19432486, PMID:12832048, PMID:16359323
orf02291	578	AAC74000.1	582	170/541(31.42)	2.97e-73	ARO:3003950	msbA	Escherichia coli str. K-12 substr. MG1655	MsbA is a multidrug resistance transporter homolog from E. coli and belongs to a superfamily of transporters that contain an adenosine triphosphate (ATP) binding cassette (ABC) which is also called a nucleotide-binding domain (NBD). MsbA is a member of the MDR-ABC transporter group by sequence homology. MsbA transports lipid A, a major component of the bacterial outer cell membrane, and is the on…	PMID:12195740, PMID:12358070, PMID:27499013, PMID:19678712
orf02292	621	AAC74000.1	582	195/605(32.23)	3.3e-80	ARO:3003950	msbA	Escherichia coli str. K-12 substr. MG1655	MsbA is a multidrug resistance transporter homolog from E. coli and belongs to a superfamily of transporters that contain an adenosine triphosphate (ATP) binding cassette (ABC) which is also called a nucleotide-binding domain (NBD). MsbA is a member of the MDR-ABC transporter group by sequence homology. MsbA transports lipid A, a major component of the bacterial outer cell membrane, and is the on…	PMID:12195740, PMID:12358070, PMID:27499013, PMID:19678712
orf02296	633	WP_099156055.1	390	90/379(23.75)	2.02e-18	ARO:3006232	ACC-7	Hafnia alvei	ACC-7 is a ACC beta-lactamase.	None
orf02307	223	AAA99503.1	203	39/118(33.05)	2.55e-07	ARO:3003250	bcrC	Bacillus licheniformis	The bcrC gene product (BcrC) is an undecaprenyl pyrophosphate phosphatase originally isolated from Bacillus subtilis. When overexpressed it can confer resistance to bacitracin.	PMID:15946938
orf02308	216	AAA99503.1	203	71/190(37.37)	1.05e-34	ARO:3003250	bcrC	Bacillus licheniformis	The bcrC gene product (BcrC) is an undecaprenyl pyrophosphate phosphatase originally isolated from Bacillus subtilis. When overexpressed it can confer resistance to bacitracin.	PMID:15946938
orf02309	237	ATC67679.1	219	107/229(46.72)	1.13e-68	ARO:3000838	arlR	Staphylococcus aureus subsp. aureus str. Newman	ArlR is a response regulator that binds to the norA promoter to activate expression. ArlR must first be phosphorylated by ArlS.	PMID:10633099
orf02310	458	ABD30512.1	451	113/371(30.46)	5.43e-45	ARO:3000839	arlS	Staphylococcus aureus subsp. aureus NCTC 8325	ArlS is a protein histidine kinase that phosphorylates ArlR, a promoter for norA expression.	PMID:10633099
orf02312	344	QFQ03949.1	366	89/365(24.38)	3.07e-07	ARO:3005051	LpsB	Acinetobacter baumannii	LpsB is involved in lipopolysaccharide synthesis. It confers intrinsic resistance to colistin and other peptide antibiotics.	PMID:23230287
orf02318	259	AAA99504.1	306	62/220(28.18)	2.97e-20	ARO:3002987	bcrA	Bacillus licheniformis	bcrA is an ABC transporter found in Bacillus licheniformis that confers bacitracin resistance	PMID:7476193
orf02336	195	AAA86871.1	212	46/142(32.39)	8.45e-13	ARO:3002841	vatB	Staphylococcus aureus	vatB is a plasmid-mediated acetyltransferase found in Staphylococcus aureus	PMID:8540711
orf02364	221	WP_044403015.1	286	42/138(30.43)	1.52e-10	ARO:3006974	POM-1	Pseudomonas	POM-1 is a POM beta-lactamase.	None
orf02380	854	AAC75429.1	1197	117/408(28.68)	4.07e-31	ARO:3000833	evgS	Escherichia coli str. K-12 substr. MG1655	EvgS is a sensor protein that phosphorylates the regulatory protein EvgA. evgS corresponds to 1 locus in Pseudomonas aeruginosa PAO1 and 1 locus in Pseudomonas aeruginosa LESB58.	PMID:11914367
orf02381	230	BAA15935.1	240	80/226(35.40)	1.36e-45	ARO:3000828	baeR	Escherichia coli str. K-12 substr. W3110	BaeR is a response regulator that promotes the expression of MdtABC and AcrD efflux complexes.	PMID:12107133
orf02418	368	ATC67679.1	219	32/124(25.81)	1.87e-12	ARO:3000838	arlR	Staphylococcus aureus subsp. aureus str. Newman	ArlR is a response regulator that binds to the norA promoter to activate expression. ArlR must first be phosphorylated by ArlS.	PMID:10633099
orf02429	349	BAE77778.1	274	36/119(30.25)	2.13e-09	ARO:3000508	gadX	Escherichia coli str. K-12 substr. W3110	GadX is an AraC-family regulator that promotes mdtEF expression to confer multidrug resistance.	PMID:18297445
orf02431	461	CAD70268.1	475	107/420(25.48)	4.97e-35	ARO:3002704	fexA	Staphylococcus lentus	fexA is a plasmid-encoded chloramphenicol exporter that is found in Staphylococcus lentus	PMID:14742219
orf02432	295	CAA79966.1	295	42/133(31.58)	4.24e-08	ARO:3003665	NmcR	Enterobacter cloacae	NmcR is a homolog of the LysR regulator found in Enterobacter cloacae that contribute to the regulation of NmcA beta-lactamase	PMID:8052644
orf02433	457	AEM62948.1	458	220/443(49.66)	1.68e-152	ARO:3003196	tet(45)	Bhargavaea cecembensis	tet45 is a tetracycline efflux pump found in Bhargavaea cecembensis strain previously isolated from a poultry-litter-impacted soil.	PMID:23595824, PMID:22001175
orf02439	227	CCP46065.1	228	95/226(42.04)	6.71e-62	ARO:3000816	mtrA	Mycobacterium tuberculosis H37Rv	MtrA is a transcriptional activator of the MtrCDE multidrug efflux pump of Neisseria gonorrhoeae.	PMID:10417654
orf02447	309	AAM09849.1	343	117/344(34.01)	4.91e-53	ARO:3000005	vanD	Enterococcus faecium	VanD is a D-Ala-D-Ala ligase homolog similar to VanA, and can synthesize D-Ala-D-Lac, an alternative substrate for peptidoglycan synthesis that reduces vancomycin binding affinity. It is associated with both vancomycin and teicoplanin resistance.	PMID:10368136
orf02448	184	AAP26981.1	184	113/186(60.75)	1.52e-76	ARO:3005045	SatA	Bacillus anthracis str. Ames	SatA is part of the Streptothricin acetyltransferase gene family. It confers resistance to nucleoside antibiotics.	PMID:12721629
orf02476	589	WP_104671188.1	575	237/573(41.36)	5.82e-133	ARO:3003948	efrA	Enterococcus faecalis	efrA is a part of the EfrAB efflux pump, and both efrA and efrB are necessary to confer drug resistance.	PMID:25084670, PMID:14638474
orf02477	616	AAK76136.1	588	215/587(36.63)	2.15e-107	ARO:3000025	patB	Streptococcus pneumoniae TIGR4	PatB is an ABC transporter of Streptococcus pneumoniae that interacts with PatA to confer fluoroquinolone resistance..	PMID:20937787, PMID:20709735
orf02486	269	AAL19308.1	154	25/66(37.88)	3.38e-06	ARO:3000504	golS	Salmonella enterica subsp. enterica serovar Typhimurium str. LT2	GolS is a regulator activated by the presence of golD, and promotes the expression of the MdsABC efflux pump.	PMID:20807206, PMID:17919284
orf02488	246	AAB05622.1	220	30/105(28.57)	4.02e-06	ARO:3002921	vanRB	Enterococcus faecalis	vanRB is a vanR variant found in the vanB gene cluster	PMID:8631706, PMID:16323116
orf02490	680	WP_099156055.1	390	54/200(27.00)	4.15e-15	ARO:3006232	ACC-7	Hafnia alvei	ACC-7 is a ACC beta-lactamase.	None
orf02511	339	ABD30512.1	451	83/277(29.96)	7.78e-33	ARO:3000839	arlS	Staphylococcus aureus subsp. aureus NCTC 8325	ArlS is a protein histidine kinase that phosphorylates ArlR, a promoter for norA expression.	PMID:10633099
orf02512	225	AAR84672.1	231	81/224(36.16)	2.45e-39	ARO:3002925	vanRF	Paenibacillus popilliae ATCC 14706	vanRF is a vanR variant found in the vanF gene cluster	PMID:15980329
orf02539	407	ALV80601.1	402	104/280(37.14)	1.26e-47	ARO:3003801	bcr-1	Pseudomonas aeruginosa	Transmembrane protein which expels bicyclomycin from the cell, leading to bicyclomycin resistance. Identified in Pseudomonas aeruginosa strains responsible for outbreaks in Brazil, often appearing with blaSPM-1, another bicyclomycin resistance gene	PMID:25085655, PMID:26093374
orf02541	183	AAC76296.1	220	20/53(37.74)	9.15e-06	ARO:3000656	AcrS	Escherichia coli str. K-12 substr. MG1655	AcrS is a repressor of the AcrAB efflux complex and is associated with the expression of AcrEF. AcrS is believed to regulate a switch between AcrAB and AcrEF efflux.	PMID:18567659
orf02550	71	AAA99504.1	306	28/58(48.28)	1.81e-14	ARO:3002987	bcrA	Bacillus licheniformis	bcrA is an ABC transporter found in Bacillus licheniformis that confers bacitracin resistance	PMID:7476193
orf02552	351	ACL82958.1	370	69/246(28.05)	1.29e-27	ARO:3002939	vanSM	Enterococcus faecium	vanSM is a vanS variant found in the vanM gene cluster	PMID:20733041
orf02553	231	AAA65953.1	231	94/228(41.23)	2.11e-62	ARO:3002919	vanRA	Enterococcus faecium	vanRA, also known as vanR, is a vanR variant found in the vanA gene cluster	PMID:8380148, PMID:16323116
orf02554	872	APB03222.1	884	660/886(74.49)	0	ARO:3003992	rphB	Paenibacillus sp. LC231	rphB is a rifampin phosphotransferase protein found in Paenibacillus sp. LC231, a strain of Paenibacillus isolated from Lechuguilla Cave, NM, USA. Confers resistance to rifamycin antibiotics, specifically rifampin, through rifampin inactivation. Described by Pawlowski et al. 2016.	PMID:27929110
orf02561	468	CCP46065.1	228	41/126(32.54)	1e-08	ARO:3000816	mtrA	Mycobacterium tuberculosis H37Rv	MtrA is a transcriptional activator of the MtrCDE multidrug efflux pump of Neisseria gonorrhoeae.	PMID:10417654
orf02576	399	ABA42118.2	424	120/410(29.27)	8.69e-47	ARO:3000866	oleI	Streptomyces antibioticus	OleI is a glycosyltransferase found in Streptomyces antibioticus, specifically the oleandomycin biosynthetic cluster. OleI glycosylates oleandomycin to confer self-resistance.	PMID:17376874
orf02585	536	BAB36671.1	204	26/115(22.61)	1.22e-08	ARO:3000832	evgA	Escherichia coli O157:H7 str. Sakai	EvgA, when phosphorylated, is a positive regulator for efflux protein complexes emrKY and mdtEF. While usually phosphorylated in a EvgS dependent manner, it can be phosphorylated in the absence of EvgS when overexpressed.	PMID:12951338
orf02603	235	AAA99504.1	306	110/208(52.88)	4.11e-70	ARO:3002987	bcrA	Bacillus licheniformis	bcrA is an ABC transporter found in Bacillus licheniformis that confers bacitracin resistance	PMID:7476193
orf02606	219	AAL27445.1	229	76/225(33.78)	5.41e-39	ARO:3002924	vanRE	Enterococcus faecalis	vanRE is a vanR variant found in the vanE gene cluster	PMID:12019119
orf02607	462	AAL27446.1	357	62/217(28.57)	6.2e-18	ARO:3002935	vanSE	Enterococcus faecalis	vanSE is a vanS variant found in the vanE gene cluster	PMID:12019119
orf02608	445	AEM62948.1	458	116/385(30.13)	7.88e-63	ARO:3003196	tet(45)	Bhargavaea cecembensis	tet45 is a tetracycline efflux pump found in Bhargavaea cecembensis strain previously isolated from a poultry-litter-impacted soil.	PMID:23595824, PMID:22001175
orf02611	293	BAA15221.2	127	23/98(23.47)	6.36e-06	ARO:3000263	marA	Escherichia coli str. K-12 substr. W3110	In the presence of antibiotic stress, E. coli overexpresses the global activator protein MarA, which besides inducing MDR efflux pump AcrAB, also down- regulates synthesis of the porin OmpF.	PMID:12027588, PMID:9333027, PMID:2848006
orf02617	469	KIX81495.1	477	314/461(68.11)	3.75e-206	ARO:3002813	lmrB	Bacillus subtilis	lmrB is a chromosomally-encoded efflux pump that confers resistance to lincosamides in Bacillus subtilis	PMID:15317768
orf02622	278	AAV85982.1	644	69/215(32.09)	1.03e-18	ARO:3000535	macB	Neisseria gonorrhoeae	MacB is an ATP-binding cassette (ABC) transporter that exports macrolides with 14- or 15- membered lactones. It forms an antibiotic efflux complex with MacA and TolC. macB corresponds to 1 locus in Pseudomonas aeruginosa PAO1 and 1 locus in Pseudomonas aeruginosa LESB58.	PMID:19432486, PMID:12832048, PMID:16359323
orf02623	280	ADZ12699.1	258	66/225(29.33)	5.58e-30	ARO:3005091	RanA	Riemerella anatipestifer RA-GD	RanA is a part of the RanARanB ABC-type efflux system. Alongside RanB, it confers resistance to aminoglycoside antibiotics.	PMID:32273020
orf02624	436	BAD89844.2	448	85/430(19.77)	1.33e-07	ARO:3000753	abeM	Acinetobacter baumannii	AbeM is an multidrug efflux pump found in Acinetobacter baumannii.	PMID:16189122
orf02643	267	CAQ53840.1	303	46/160(28.75)	4.38e-09	ARO:3000853	AIM-1	Pseudomonas aeruginosa	AIM-1 is an Ambler class B beta-lactamase that hydrolyzes most beta-lactams except aztreonam and ceftazidime. It was isolated from Pseudomonas aeruginosa and was the first subclass B3 mobile-elements encoded beta-lactamase discovered.	PMID:22985886
orf02661	574	AAF67494.2	615	162/493(32.86)	3.6e-76	ARO:3002522	novA	Streptomyces niveus	A type III ABC transporter, identified on the novobiocin biosynthetic gene cluster, involved in the transport and resistance of novobiocin.	PMID:12604514
orf02662	612	AAF67494.2	615	194/617(31.44)	5.11e-71	ARO:3002522	novA	Streptomyces niveus	A type III ABC transporter, identified on the novobiocin biosynthetic gene cluster, involved in the transport and resistance of novobiocin.	PMID:12604514
orf02671	251	CAQ53840.1	303	41/154(26.62)	4.18e-07	ARO:3000853	AIM-1	Pseudomonas aeruginosa	AIM-1 is an Ambler class B beta-lactamase that hydrolyzes most beta-lactams except aztreonam and ceftazidime. It was isolated from Pseudomonas aeruginosa and was the first subclass B3 mobile-elements encoded beta-lactamase discovered.	PMID:22985886
orf02677	571	AAF67494.2	615	189/569(33.22)	4.75e-103	ARO:3002522	novA	Streptomyces niveus	A type III ABC transporter, identified on the novobiocin biosynthetic gene cluster, involved in the transport and resistance of novobiocin.	PMID:12604514
orf02681	493	AAV85982.1	644	90/335(26.87)	2.46e-24	ARO:3000535	macB	Neisseria gonorrhoeae	MacB is an ATP-binding cassette (ABC) transporter that exports macrolides with 14- or 15- membered lactones. It forms an antibiotic efflux complex with MacA and TolC. macB corresponds to 1 locus in Pseudomonas aeruginosa PAO1 and 1 locus in Pseudomonas aeruginosa LESB58.	PMID:19432486, PMID:12832048, PMID:16359323
orf02707	240	ADZ12699.1	258	74/214(34.58)	7.07e-40	ARO:3005091	RanA	Riemerella anatipestifer RA-GD	RanA is a part of the RanARanB ABC-type efflux system. Alongside RanB, it confers resistance to aminoglycoside antibiotics.	PMID:32273020
orf02714	476	BAA15934.1	467	80/279(28.67)	6.18e-33	ARO:3000829	baeS	Escherichia coli str. K-12 substr. W3110	BaeS is a sensor kinase in the BaeSR regulatory system. While it phosphorylates BaeR to increase its activity, BaeS is not necessary for overexpressed BaeR to confer resistance.	PMID:15716448, PMID:12107134
orf02715	226	AAM09851.1	232	82/224(36.61)	5.95e-50	ARO:3002923	vanRD	Enterococcus faecium	vanRD is a mutated vanR variant found in the vanD gene cluster that caused constitutive expression of vanD peptidoglycan synthesis	PMID:12499162, PMID:16323116
orf02717	241	AAV85982.1	644	74/230(32.17)	7.08e-29	ARO:3000535	macB	Neisseria gonorrhoeae	MacB is an ATP-binding cassette (ABC) transporter that exports macrolides with 14- or 15- membered lactones. It forms an antibiotic efflux complex with MacA and TolC. macB corresponds to 1 locus in Pseudomonas aeruginosa PAO1 and 1 locus in Pseudomonas aeruginosa LESB58.	PMID:19432486, PMID:12832048, PMID:16359323
orf02718	385	AAC36944.1	400	96/393(24.43)	1.02e-14	ARO:3003006	blt	Bacillus subtilis subsp. subtilis str. 168	blt is an MFS efflux pump that confers resistance to multiple drugs such as rhodamine and acridine dyes, and fluoroquinolone antibiotics	PMID:7608059
orf02723	162	BAE15963.1	165	69/161(42.86)	1.69e-51	ARO:3002868	dfrG	Staphylococcus aureus	dfrG is a plasmid-encoded dihydrofolate reductase found in Staphylococcus aureus	PMID:16127079
orf02733	230	ATC67679.1	219	70/224(31.25)	2.01e-28	ARO:3000838	arlR	Staphylococcus aureus subsp. aureus str. Newman	ArlR is a response regulator that binds to the norA promoter to activate expression. ArlR must first be phosphorylated by ArlS.	PMID:10633099
orf02739	517	AKA86814	655	160/496(32.26)	6.4e-86	ARO:3003746	optrA	Enterococcus faecalis	OptrA is a member of the ABC-F protein subfamily that confers resistance to oxazolidinones. The gene encoding the protein was originally isolated from a plasmid in Enterococcus faecalis and Enterococcus faecium.	PMID:25977397
orf02753	257	APB03214.1	343	78/237(32.91)	2.99e-26	ARO:3003980	tetA(58)	Paenibacillus sp. LC231	TetA(58) is a Tetracycline efflux pump described in Paenibacillus sp. LC231, a strain of Paenibacillus isolated from Lechuguilla Cave, NM, USA. Described by Pawlowski et al. 2016.	PMID:27929110
orf02761	320	AWN09461.1	386	28/97(28.87)	1.56e-08	ARO:3004571	PNGM-1	uncultured bacterium	PNGM-1 is a subclass B3 metallo-beta-lactamase first identified from a deep-sea sediment meta-genome. PNGM-1 is shown to reduce susceptibility to extended- and broad-spectrum cephalosporins, carbapenems, and penicillins. PNGM-1 is a novel metallo-beta-lactamase which predates the current antibiotic era.	PMID:29842976
orf02782	112	CAB13166.1	112	63/107(58.88)	6.42e-37	ARO:3003063	ykkC	Bacillus subtilis subsp. subtilis str. 168	ykkC is an SMR-type protein that is a subunit of the ykkCD efflux pump	PMID:10735877
orf02783	104	CAB13167.1	105	55/104(52.88)	8.52e-34	ARO:3003064	ykkD	Bacillus subtilis subsp. subtilis str. 168	ykkD is an SMR-type protein that is a subunit of the ykkCD efflux pump	PMID:10735877
orf02787	181	AAB53445.1	180	79/180(43.89)	6.5e-47	ARO:3002897	SAT-4	Campylobacter coli	SAT-4 is a plasmid-mediated streptothricin acetyltransferase and streptothricin (a nucleoside antibiotic) resistant determinant. Originally described from a Campylobacter coli BE/G4 plasmid gene sequence by Jacob et al, 1994.	PMID:8056285
orf02790	390	AAB36568.1	436	112/356(31.46)	2.65e-33	ARO:3002700	cmlv	Streptomyces venezuelae ATCC 10712	cmlv is a chromosome-encoded chloramphenicol phoshotransferase that is found in Streptomyces venezuelae	PMID:7592948
orf02791	272	AAL19308.1	154	26/67(38.81)	1.34e-08	ARO:3000504	golS	Salmonella enterica subsp. enterica serovar Typhimurium str. LT2	GolS is a regulator activated by the presence of golD, and promotes the expression of the MdsABC efflux pump.	PMID:20807206, PMID:17919284
orf02808	495	CAE18141.1	492	290/492(58.94)	3.13e-208	ARO:3003111	lsaB	Staphylococcus sciuri	LsaB is an ABC-F subfamily protein expressed in Staphylococcus sciuri. It confers resistance to clindamycin.	PMID:15471995, PMID:21245447
orf02821	137	AAL19308.1	154	26/75(34.67)	1.86e-06	ARO:3000504	golS	Salmonella enterica subsp. enterica serovar Typhimurium str. LT2	GolS is a regulator activated by the presence of golD, and promotes the expression of the MdsABC efflux pump.	PMID:20807206, PMID:17919284
orf02839	270	APB03214.1	343	64/191(33.51)	1.38e-23	ARO:3003980	tetA(58)	Paenibacillus sp. LC231	TetA(58) is a Tetracycline efflux pump described in Paenibacillus sp. LC231, a strain of Paenibacillus isolated from Lechuguilla Cave, NM, USA. Described by Pawlowski et al. 2016.	PMID:27929110
orf02852	488	AAD51344.1	398	70/221(31.67)	1.29e-11	ARO:3003051	smeA	Stenotrophomonas maltophilia	smeA is the membrane fusion protein of the smeABC multidrug efflux complex in Stenotrophomonas maltophilia	PMID:11796339
orf02853	505	AAW38464.1	480	123/411(29.93)	7.29e-65	ARO:3004572	Staphylococcus aureus LmrS	Staphylococcus aureus subsp. aureus COL	MFS transporters are secondary active transporters with single-polypeptide chains containing 400-600 amino acids that transport small solutes across the membrane by using electrochemical gradients. LmrS has 14 transmembrane helices and, when expressed in E. coli, is capable of extruding a variety of antibiotics inclinding linezolid, trimethoprim, florfenicol, chlorampheniocol, erythromycin, strep…	PMID:20855745
orf02854	217	AAF40763.1	384	49/161(30.43)	1.43e-18	ARO:3003961	farA	Neisseria meningitidis MC58	farA is the membrane fusion protein that is part of the farAB efflux pump.	PMID:10447892
orf02858	287	APB03216.1	287	244/287(85.02)	2.12e-196	ARO:3003982	LlmA 23S ribosomal RNA methyltransferase	Paenibacillus sp. LC231	Lincosamide (Clindamycin) resistant (putative) ribosomal methyltransferase related to the RlmK 23S rRNA methyltransferase COG family. Detected in Paenibacillus sp. LC231, an isolated strain of Paenibacillus found in Lechuguilla Cave, NM, USA. Described by Pawlowski et al. 2016.	PMID:27929110
orf02860	500	KIX81495.1	477	197/472(41.74)	1.15e-120	ARO:3002813	lmrB	Bacillus subtilis	lmrB is a chromosomally-encoded efflux pump that confers resistance to lincosamides in Bacillus subtilis	PMID:15317768
orf02866	358	AAA99504.1	306	126/312(40.38)	2.58e-61	ARO:3002987	bcrA	Bacillus licheniformis	bcrA is an ABC transporter found in Bacillus licheniformis that confers bacitracin resistance	PMID:7476193
orf02871	153	BAO21229.1	153	32/135(23.70)	3.45e-06	ARO:3003199	AAC(6')-Iak	Stenotrophomonas maltophilia	AAC(6')-Iak is a 6'-N-aminoglycoside acetyltransferase-encoding gene isolated from a multidrug-resistant clinical isolate of Stenotrophomonas maltophilia	PMID:25092711
orf02873	612	ANZ79241.1	579	217/580(37.41)	2.1e-107	ARO:3004036	tetB(60)	uncultured bacterium	tetB(60) is a subunit of tetAB(60), an ABC transporter that confers resistance to tetracycline and tigercycline identified by screening a human saliva metagenomic library in Escherichia coli, which is required for resistance.	PMID:27999567
orf02874	591	AAC74000.1	582	168/539(31.17)	1.7e-85	ARO:3003950	msbA	Escherichia coli str. K-12 substr. MG1655	MsbA is a multidrug resistance transporter homolog from E. coli and belongs to a superfamily of transporters that contain an adenosine triphosphate (ATP) binding cassette (ABC) which is also called a nucleotide-binding domain (NBD). MsbA is a member of the MDR-ABC transporter group by sequence homology. MsbA transports lipid A, a major component of the bacterial outer cell membrane, and is the on…	PMID:12195740, PMID:12358070, PMID:27499013, PMID:19678712
orf02897	305	ALH22601.1	337	69/294(23.47)	1.2e-09	ARO:3000620	adeL	Acinetobacter baumannii	AdeL is a regulator of AdeFGH in Acinetobacter baumannii. AdeL mutations are associated with AdeFGH overexpression and multidrug resistance.	PMID:20696879
orf02930	387	QFQ03949.1	366	78/347(22.48)	6.83e-14	ARO:3005051	LpsB	Acinetobacter baumannii	LpsB is involved in lipopolysaccharide synthesis. It confers intrinsic resistance to colistin and other peptide antibiotics.	PMID:23230287
orf02973	505	APB03214.1	343	65/240(27.08)	1.12e-18	ARO:3003980	tetA(58)	Paenibacillus sp. LC231	TetA(58) is a Tetracycline efflux pump described in Paenibacillus sp. LC231, a strain of Paenibacillus isolated from Lechuguilla Cave, NM, USA. Described by Pawlowski et al. 2016.	PMID:27929110
orf02995	530	AAM09850.1	323	93/301(30.90)	8.84e-35	ARO:3002944	vanHD	Enterococcus faecium	vanHD is a vanH variant in the vanD gene cluster	PMID:12499162, PMID:16323116
orf02996	484	BAA15934.1	467	85/234(36.32)	4.07e-37	ARO:3000829	baeS	Escherichia coli str. K-12 substr. W3110	BaeS is a sensor kinase in the BaeSR regulatory system. While it phosphorylates BaeR to increase its activity, BaeS is not necessary for overexpressed BaeR to confer resistance.	PMID:15716448, PMID:12107134
orf02997	238	CCP46065.1	228	101/237(42.62)	7.27e-59	ARO:3000816	mtrA	Mycobacterium tuberculosis H37Rv	MtrA is a transcriptional activator of the MtrCDE multidrug efflux pump of Neisseria gonorrhoeae.	PMID:10417654
orf03046	267	AAL27445.1	229	47/121(38.84)	3.63e-13	ARO:3002924	vanRE	Enterococcus faecalis	vanRE is a vanR variant found in the vanE gene cluster	PMID:12019119
orf03086	672	AEY83581	1033	76/285(26.67)	7.61e-11	ARO:3000510	Staphylococcus aureus mupB conferring resistance to mupirocin	Staphylococcus aureus	An alternative isoleucyl-tRNA synthetase conferring resistance to mupirocin.	PMID:22252810
orf03094	205	BAE77933.1	210	52/186(27.96)	1.07e-17	ARO:3000518	CRP	Escherichia coli str. K-12 substr. W3110	CRP is a global regulator that represses MdtEF multidrug efflux pump expression.	PMID:18503189
orf03102	272	BAE77778.1	274	38/165(23.03)	3.54e-06	ARO:3000508	gadX	Escherichia coli str. K-12 substr. W3110	GadX is an AraC-family regulator that promotes mdtEF expression to confer multidrug resistance.	PMID:18297445
orf03122	301	BAA15221.2	127	27/86(31.40)	3.15e-10	ARO:3000263	marA	Escherichia coli str. K-12 substr. W3110	In the presence of antibiotic stress, E. coli overexpresses the global activator protein MarA, which besides inducing MDR efflux pump AcrAB, also down- regulates synthesis of the porin OmpF.	PMID:12027588, PMID:9333027, PMID:2848006
orf03136	355	CDF47262.1	349	129/342(37.72)	4.97e-69	ARO:3004649	cfr(B)	Clostridioides difficile	cfr(B) has been observed in mobile genetic elements in E. faecium and Clostridioides difficile and confers resistance to linezolid, clindamycin, erythromycin, chloramphenicol, and retapamulin.	PMID:26248384
orf03138	319	AAG06942.1	662	96/293(32.76)	1.58e-40	ARO:3002985	arnA	Pseudomonas aeruginosa PAO1	arnA modifies lipid A with 4-amino-4-deoxy-L-arabinose (Ara4N) which allows gram-negative bacteria to resist the antimicrobial activity of cationic antimicrobial peptides and antibiotics such as polymyxin. arnA is found in E. coli and P. aeruginosa.	PMID:15939024, PMID:11021929
orf03152	324	ALH22601.1	337	40/125(32.00)	3.13e-11	ARO:3000620	adeL	Acinetobacter baumannii	AdeL is a regulator of AdeFGH in Acinetobacter baumannii. AdeL mutations are associated with AdeFGH overexpression and multidrug resistance.	PMID:20696879
orf03169	288	AFK13828.1	124	41/98(41.84)	1.45e-19	ARO:3000823	ramA	Enterobacter cloacae	RamA (resistance antibiotic multiple) is a positive regulator of AcrAB-TolC and leads to high level multidrug resistance in Klebsiella pneumoniae, Salmonella enterica, and Enterobacter aerugenes, increasing the expression of both the mar operon as well as AcrAB. RamA also decreases OmpF expression.	PMID:15215103, PMID:7551053, PMID:12936981, PMID:18577510
orf03190	428	BAA14147.1	388	50/180(27.78)	9.37e-16	ARO:3004667	Staphylococcus aureus norA	Staphylococcus aureus	NorA gene cloned from Staphylococcus aureus conferred relatively high resistance to hydrophilic quinolones such as norfloxacin, enoxacin, ofloxacin, and ciprofloxacin in S. aureus and Escherichia coli. Had low or no resistance at all to hydrophobic ones such as nalidixic acid, oxolinic acid, and sparfloxacin in S. aureus and Escherichia coli.	PMID:2174864
orf03194	252	AJP77057	341	43/158(27.22)	1.99e-06	ARO:3003718	MSI-1	Massilia sp. SB1-3	MSI-1 is a subclass B3 metallo-beta lactamase isolated from Massilia oculi conferring resistance to carbapenems.	PMID:26482314
orf03225	541	BAA15221.2	127	26/107(24.30)	1.71e-09	ARO:3000263	marA	Escherichia coli str. K-12 substr. W3110	In the presence of antibiotic stress, E. coli overexpresses the global activator protein MarA, which besides inducing MDR efflux pump AcrAB, also down- regulates synthesis of the porin OmpF.	PMID:12027588, PMID:9333027, PMID:2848006
orf03251	219	WP_011094382.1	342	40/143(27.97)	2.93e-08	ARO:3006903	CAR-1	Bacteria	CAR-1 is a CAR beta-lactamase.	None
orf03268	177	AAL82588.1	334	39/156(25.00)	6.47e-08	ARO:3002600	AAC(3)-Ib/AAC(6')-Ib''	Pseudomonas aeruginosa	AAC(3)-Ib/AAC(6')-Ib'' is an integron-encoded aminoglycoside acetyltransferase in P. aeruginosa	PMID:11850242
orf03279	295	ALH22601.1	337	29/111(26.13)	1.17e-07	ARO:3000620	adeL	Acinetobacter baumannii	AdeL is a regulator of AdeFGH in Acinetobacter baumannii. AdeL mutations are associated with AdeFGH overexpression and multidrug resistance.	PMID:20696879
orf03288	753	BAA15221.2	127	27/91(29.67)	6.48e-07	ARO:3000263	marA	Escherichia coli str. K-12 substr. W3110	In the presence of antibiotic stress, E. coli overexpresses the global activator protein MarA, which besides inducing MDR efflux pump AcrAB, also down- regulates synthesis of the porin OmpF.	PMID:12027588, PMID:9333027, PMID:2848006
orf03304	1029	AEY83581	1033	508/1025(49.56)	0	ARO:3000510	Staphylococcus aureus mupB conferring resistance to mupirocin	Staphylococcus aureus	An alternative isoleucyl-tRNA synthetase conferring resistance to mupirocin.	PMID:22252810
orf03320	427	AAN28945	444	145/438(33.11)	2.38e-58	ARO:3003785	Chlamydia trachomatis intrinsic murA conferring resistance to fosfomycin	Chlamydia trachomatis	Chlamydia murA confers intrinsic resistance to fosfomycin. The presence of an aspartic acid residue in place of the critical cysteine at position 119 that enables fosfomycin binding is believed to be responsible for this intrinsic resistance.	PMID:12562791
orf03328	638	AQX82857.1	678	126/539(23.38)	1.12e-22	ARO:3004185	mecD	Macrococcus caseolyticus	mecD is a PBP2a variant identified on a genomic resistance island in Macrococcus caseolyticus. MecD confers resistance to methicillin and other beta-lactam antibiotics through the production of an alternative low-affinity PBP. First described by Schwendener et al. 2017 and identified from canine and bovine sources.	PMID:28272476
orf03329	784	AQX82857.1	678	136/554(24.55)	8.09e-28	ARO:3004185	mecD	Macrococcus caseolyticus	mecD is a PBP2a variant identified on a genomic resistance island in Macrococcus caseolyticus. MecD confers resistance to methicillin and other beta-lactam antibiotics through the production of an alternative low-affinity PBP. First described by Schwendener et al. 2017 and identified from canine and bovine sources.	PMID:28272476
orf03336	312	ADZ12699.1	258	67/223(30.04)	3.11e-29	ARO:3005091	RanA	Riemerella anatipestifer RA-GD	RanA is a part of the RanARanB ABC-type efflux system. Alongside RanB, it confers resistance to aminoglycoside antibiotics.	PMID:32273020
orf03347	613	CAA37477.1	663	123/436(28.21)	1.08e-33	ARO:3002891	otr(A)	Streptomyces rimosus	otr(A) is an oxytetracycline resistance ribosomal protection protein found in Streptomyces rimosus	PMID:1809836
orf03407	237	ADM92605.1	247	44/175(25.14)	5.07e-10	ARO:3000553	adeR	Acinetobacter baumannii	AdeR is a positive regulator of AdeABC efflux system. AdeR inactivation leads to susceptibility to aminoglycoside antibiotics.	PMID:22371895
orf03419	604	CAA79727.1	657	112/463(24.19)	8.05e-29	ARO:3000191	tetQ	Bacteroides fragilis	TetQ is a ribosomal protection protein. Its gene is associated with a conjugative transposon and has been found in both Gram-positive and Gram-negative bacteria.	PMID:20826220, PMID:9372425
orf03433	812	ADP36409.1	1107	199/930(21.40)	3.59e-26	ARO:3003730	Bifidobacterium bifidum ileS conferring resistance to mupirocin	Bifidobacterium bifidum PRL2010	Bifidobacteria have an intrinsically resistant form of ileS (isoleucyl-tRNA synthetase) that confers resistance to mupirocin.	PMID:21421794
orf03470	252	AND91341.1	294	38/155(24.52)	1.47e-09	ARO:3000856	BJP-1	Bradyrhizobium diazoefficiens USDA 110	BJP-1 is a subclass B3 ortholog found in Bradyrhizobium japonicum that hydrolyzes most beta-lactams except aztreonam, ticarcillin, and temocillin.	PMID:16723554
orf03471	440	AAA22851.1	458	117/412(28.40)	4.95e-56	ARO:3000179	tet(L)	Geobacillus stearothermophilus	TetL is a tetracycline efflux protein found in many species of Gram-negative and Gram-positive bacteria.	PMID:3324958, PMID:15837373
orf03508	369	ADZ12699.1	258	75/230(32.61)	1.75e-32	ARO:3005091	RanA	Riemerella anatipestifer RA-GD	RanA is a part of the RanARanB ABC-type efflux system. Alongside RanB, it confers resistance to aminoglycoside antibiotics.	PMID:32273020
orf03510	237	AAA86871.1	212	28/58(48.28)	2.2e-11	ARO:3002841	vatB	Staphylococcus aureus	vatB is a plasmid-mediated acetyltransferase found in Staphylococcus aureus	PMID:8540711
orf03526	137	AAP26981.1	184	32/116(27.59)	3.78e-08	ARO:3005045	SatA	Bacillus anthracis str. Ames	SatA is part of the Streptothricin acetyltransferase gene family. It confers resistance to nucleoside antibiotics.	PMID:12721629
orf03532	573	BAA15221.2	127	28/96(29.17)	3.89e-10	ARO:3000263	marA	Escherichia coli str. K-12 substr. W3110	In the presence of antibiotic stress, E. coli overexpresses the global activator protein MarA, which besides inducing MDR efflux pump AcrAB, also down- regulates synthesis of the porin OmpF.	PMID:12027588, PMID:9333027, PMID:2848006
orf03538	150	AHH86051.1	145	55/145(37.93)	5.1e-33	ARO:3004063	EdeQ	Brevibacillus brevis	EdeQ is an N-acetyltransferase enzyme that confers high-level self-resistance to edeine in Brevibacillus brevis, a natural edeine producer. EdeQ converts active edeine to N-acetyledeine, which is ineffective in vivo.	PMID:23891151
orf03553	67	ABA71726.1	75	30/65(46.15)	1.12e-16	ARO:3004253	vanUG	Enterococcus faecalis	vanUG is a vanG variant found in the vanG gene cluster.	PMID:11036060, PMID:14617152, PMID:16723588
orf03587	507	SIP52035.1	225	36/116(31.03)	1.35e-09	ARO:3004054	Pseudomonas aeruginosa CpxR	Pseudomonas aeruginosa	CpxR is directly involved in activation of expression of RND efflux pump MexAB-OprM in P. aeruginosa. CpxR is required to enhance mexAB-oprM expression and drug resistance, in the absence of repressor MexR.	PMID:27736975
orf03598	397	CCQ22388.1	466	41/173(23.70)	3.75e-08	ARO:3000421	norB	Listeria monocytogenes	NorB is a multidrug efflux pump in Staphylococcus aureus that confers resistance to fluoroquinolones and other structurally unrelated antibiotics like tetracycline. It shares 30% similarity with NorB, and is a structural homolog of Blt of Bacillus subtilis. It is regulated by mgrA, also known as NorR.	PMID:15774883
orf03603	399	AAA22277.1	389	89/370(24.05)	1.07e-19	ARO:3003007	bmr	Bacillus subtilis	bmr is an MFS antibiotic efflux pump that confers resistance to multiple drugs including acridine dyes, fluoroquinolone antibiotics, chloramphenicol, and puromycin	PMID:1675788, PMID:9079903
orf03621	216	BAB36671.1	204	62/208(29.81)	5.27e-23	ARO:3000832	evgA	Escherichia coli O157:H7 str. Sakai	EvgA, when phosphorylated, is a positive regulator for efflux protein complexes emrKY and mdtEF. While usually phosphorylated in a EvgS dependent manner, it can be phosphorylated in the absence of EvgS when overexpressed.	PMID:12951338
orf03651	186	AFK13828.1	124	27/103(26.21)	2.22e-09	ARO:3000823	ramA	Enterobacter cloacae	RamA (resistance antibiotic multiple) is a positive regulator of AcrAB-TolC and leads to high level multidrug resistance in Klebsiella pneumoniae, Salmonella enterica, and Enterobacter aerugenes, increasing the expression of both the mar operon as well as AcrAB. RamA also decreases OmpF expression.	PMID:15215103, PMID:7551053, PMID:12936981, PMID:18577510
orf03657	390	AAB36568.1	436	116/387(29.97)	3.47e-43	ARO:3002700	cmlv	Streptomyces venezuelae ATCC 10712	cmlv is a chromosome-encoded chloramphenicol phoshotransferase that is found in Streptomyces venezuelae	PMID:7592948
orf03677	290	AFK13828.1	124	35/99(35.35)	1.44e-15	ARO:3000823	ramA	Enterobacter cloacae	RamA (resistance antibiotic multiple) is a positive regulator of AcrAB-TolC and leads to high level multidrug resistance in Klebsiella pneumoniae, Salmonella enterica, and Enterobacter aerugenes, increasing the expression of both the mar operon as well as AcrAB. RamA also decreases OmpF expression.	PMID:15215103, PMID:7551053, PMID:12936981, PMID:18577510
orf03698	266	AAR84672.1	231	44/158(27.85)	8.29e-12	ARO:3002925	vanRF	Paenibacillus popilliae ATCC 14706	vanRF is a vanR variant found in the vanF gene cluster	PMID:15980329
orf03715	355	ADZ12699.1	258	76/231(32.90)	1.9e-27	ARO:3005091	RanA	Riemerella anatipestifer RA-GD	RanA is a part of the RanARanB ABC-type efflux system. Alongside RanB, it confers resistance to aminoglycoside antibiotics.	PMID:32273020
orf03716	459	BAA15934.1	467	79/291(27.15)	3.46e-21	ARO:3000829	baeS	Escherichia coli str. K-12 substr. W3110	BaeS is a sensor kinase in the BaeSR regulatory system. While it phosphorylates BaeR to increase its activity, BaeS is not necessary for overexpressed BaeR to confer resistance.	PMID:15716448, PMID:12107134
orf03717	236	ACL82957.1	232	86/228(37.72)	2.63e-48	ARO:3002928	vanRM	Enterococcus faecium	vanRM is a vanR variant found in the vanM gene cluster	PMID:20733041
orf03732	421	AAC36944.1	400	164/394(41.62)	1.4e-97	ARO:3003006	blt	Bacillus subtilis subsp. subtilis str. 168	blt is an MFS efflux pump that confers resistance to multiple drugs such as rhodamine and acridine dyes, and fluoroquinolone antibiotics	PMID:7608059
orf03733	250	ADZ12699.1	258	79/232(34.05)	1.74e-36	ARO:3005091	RanA	Riemerella anatipestifer RA-GD	RanA is a part of the RanARanB ABC-type efflux system. Alongside RanB, it confers resistance to aminoglycoside antibiotics.	PMID:32273020
orf03736	430	AAB84282.1	419	89/340(26.18)	7.78e-25	ARO:3000181	tet(V)	Mycolicibacterium smegmatis MC2 155	TetV is a tetracycline efflux protein that has been found in Mycolicibacterium smegmatis and Mycolicibacterium fortuitum.	PMID:9687386, PMID:15837373, PMID:22673307
orf03766	417	AAN06707.1	424	50/159(31.45)	8.96e-08	ARO:3000165	tet(A)	Shigella sonnei	TetA is a tetracycline efflux pump found in many species of Gram-negative bacteria.	PMID:8821947, PMID:15837373
orf03774	551	AAC74000.1	582	136/486(27.98)	2.1e-51	ARO:3003950	msbA	Escherichia coli str. K-12 substr. MG1655	MsbA is a multidrug resistance transporter homolog from E. coli and belongs to a superfamily of transporters that contain an adenosine triphosphate (ATP) binding cassette (ABC) which is also called a nucleotide-binding domain (NBD). MsbA is a member of the MDR-ABC transporter group by sequence homology. MsbA transports lipid A, a major component of the bacterial outer cell membrane, and is the on…	PMID:12195740, PMID:12358070, PMID:27499013, PMID:19678712
orf03775	717	AAC74000.1	582	157/524(29.96)	3.29e-56	ARO:3003950	msbA	Escherichia coli str. K-12 substr. MG1655	MsbA is a multidrug resistance transporter homolog from E. coli and belongs to a superfamily of transporters that contain an adenosine triphosphate (ATP) binding cassette (ABC) which is also called a nucleotide-binding domain (NBD). MsbA is a member of the MDR-ABC transporter group by sequence homology. MsbA transports lipid A, a major component of the bacterial outer cell membrane, and is the on…	PMID:12195740, PMID:12358070, PMID:27499013, PMID:19678712
orf03784	570	APB03222.1	884	27/78(34.62)	3.64e-07	ARO:3003992	rphB	Paenibacillus sp. LC231	rphB is a rifampin phosphotransferase protein found in Paenibacillus sp. LC231, a strain of Paenibacillus isolated from Lechuguilla Cave, NM, USA. Confers resistance to rifamycin antibiotics, specifically rifampin, through rifampin inactivation. Described by Pawlowski et al. 2016.	PMID:27929110
orf03794	288	BAA15221.2	127	30/100(30.00)	2.61e-09	ARO:3000263	marA	Escherichia coli str. K-12 substr. W3110	In the presence of antibiotic stress, E. coli overexpresses the global activator protein MarA, which besides inducing MDR efflux pump AcrAB, also down- regulates synthesis of the porin OmpF.	PMID:12027588, PMID:9333027, PMID:2848006
orf03804	568	CCC86795.1	665	91/419(21.72)	4.27e-13	ARO:3001209	mecC	Staphylococcus aureus subsp. aureus LGA251	A foreign PBP2a acquired by lateral gene transfer that able to perform peptidoglycan synthesis in the presence of beta-lactams.	PMID:22941897, PMID:28069659, PMID:23274660, PMID:21641281
orf03826	121	CCN31428.1	137	35/110(31.82)	1.89e-09	ARO:3005049	CrcB	Klebsiella pneumoniae subsp. pneumoniae Ecl8	CrcB is part of the Camphor Resistance Protein Family. It confers resistance to aminoglycoside antibiotics.	PMID:23405357
orf03827	178	CCN31428.1	137	37/125(29.60)	1.22e-12	ARO:3005049	CrcB	Klebsiella pneumoniae subsp. pneumoniae Ecl8	CrcB is part of the Camphor Resistance Protein Family. It confers resistance to aminoglycoside antibiotics.	PMID:23405357
orf03830	605	AAC74000.1	582	195/570(34.21)	3.95e-98	ARO:3003950	msbA	Escherichia coli str. K-12 substr. MG1655	MsbA is a multidrug resistance transporter homolog from E. coli and belongs to a superfamily of transporters that contain an adenosine triphosphate (ATP) binding cassette (ABC) which is also called a nucleotide-binding domain (NBD). MsbA is a member of the MDR-ABC transporter group by sequence homology. MsbA transports lipid A, a major component of the bacterial outer cell membrane, and is the on…	PMID:12195740, PMID:12358070, PMID:27499013, PMID:19678712
orf03853	111	TKW44661.1	112	38/98(38.78)	3.81e-18	ARO:3005040	YajC	Pseudomonas aeruginosa	YajC interacts with the AcrAB-TolC efflux pump in a way that in uncharacterized but is shown to grant increased fitness in the presence of linezolid, rifampicin, and vancomycin.	PMID:31871033
orf03889	888	AEY83581	1033	204/841(24.26)	1.46e-76	ARO:3000510	Staphylococcus aureus mupB conferring resistance to mupirocin	Staphylococcus aureus	An alternative isoleucyl-tRNA synthetase conferring resistance to mupirocin.	PMID:22252810
orf03924	557	AET10444.1	574	78/288(27.08)	1.37e-25	ARO:3004032	tetA(46)	Streptococcus australis	tetA(46) is a subunit of tetAB(46), a heterodimeric ABC transporter, that is required for conferring tetracycline resistance in Streptococcus australis isolated from the oral cavity.	PMID:22941900
orf03938	231	CCP46065.1	228	71/225(31.56)	4.69e-37	ARO:3000816	mtrA	Mycobacterium tuberculosis H37Rv	MtrA is a transcriptional activator of the MtrCDE multidrug efflux pump of Neisseria gonorrhoeae.	PMID:10417654
orf03942	234	AAA65953.1	231	31/101(30.69)	6.65e-11	ARO:3002919	vanRA	Enterococcus faecium	vanRA, also known as vanR, is a vanR variant found in the vanA gene cluster	PMID:8380148, PMID:16323116
orf03975	449	AAC75089.1	388	88/392(22.45)	3.05e-18	ARO:3003577	ugd	Escherichia coli str. K-12 substr. MG1655	PmrE is required for the synthesis and transfer of 4-amino-4-deoxy-L-arabinose (Ara4N) to Lipid A, which allows gram-negative bacteria to resist the antimicrobial activity of cationic antimicrobial peptides and antibiotics such as polymyxin	PMID:15205413, PMID:9570402
orf03984	295	AJD73064.1	282	93/281(33.10)	2.93e-48	ARO:3001301	RlmA(II)	Streptococcus pneumoniae	RlmA(II) is a methyltransferase found in Streptococcus pneumoniae and confers resistance to mycinamicin, tylosin and lincosamides. Specifically, this enzyme adds a methyl group to guanosine 748 (E. coli numbering) of 23S ribosomal RNA.	PMID:18406425, PMID:12514124
orf03988	75	BAB36671.1	204	20/55(36.36)	8.56e-06	ARO:3000832	evgA	Escherichia coli O157:H7 str. Sakai	EvgA, when phosphorylated, is a positive regulator for efflux protein complexes emrKY and mdtEF. While usually phosphorylated in a EvgS dependent manner, it can be phosphorylated in the absence of EvgS when overexpressed.	PMID:12951338
orf03998	330	AAA99504.1	306	71/216(32.87)	2.1e-35	ARO:3002987	bcrA	Bacillus licheniformis	bcrA is an ABC transporter found in Bacillus licheniformis that confers bacitracin resistance	PMID:7476193
orf04018	370	AAA99504.1	306	87/212(41.04)	2.29e-46	ARO:3002987	bcrA	Bacillus licheniformis	bcrA is an ABC transporter found in Bacillus licheniformis that confers bacitracin resistance	PMID:7476193
orf04027	174	CAA78046.1	391	35/118(29.66)	1.09e-10	ARO:3002701	Rhodococcus fascians cmr	Rhodococcus fascians	cmr is a plasmid-encoded chloramphenicol exporter that is found in Rhodococcus fascians and Corynebacterium glutamicum	PMID:1406276
orf04039	406	QFQ03949.1	366	52/211(24.64)	5.9e-10	ARO:3005051	LpsB	Acinetobacter baumannii	LpsB is involved in lipopolysaccharide synthesis. It confers intrinsic resistance to colistin and other peptide antibiotics.	PMID:23230287
orf04064	596	BAB36671.1	204	46/191(24.08)	4.47e-16	ARO:3000832	evgA	Escherichia coli O157:H7 str. Sakai	EvgA, when phosphorylated, is a positive regulator for efflux protein complexes emrKY and mdtEF. While usually phosphorylated in a EvgS dependent manner, it can be phosphorylated in the absence of EvgS when overexpressed.	PMID:12951338
orf04066	669	AAG36927.1	379	80/305(26.23)	7.77e-21	ARO:3002133	DHA-2	Klebsiella pneumoniae	DHA-2 is a beta-lactamase found in Klebsiella pneumoniae	PMID:11157909
orf04073	425	BAA15934.1	467	57/220(25.91)	2.72e-20	ARO:3000829	baeS	Escherichia coli str. K-12 substr. W3110	BaeS is a sensor kinase in the BaeSR regulatory system. While it phosphorylates BaeR to increase its activity, BaeS is not necessary for overexpressed BaeR to confer resistance.	PMID:15716448, PMID:12107134
orf04077	248	AAA99504.1	306	67/221(30.32)	2.22e-32	ARO:3002987	bcrA	Bacillus licheniformis	bcrA is an ABC transporter found in Bacillus licheniformis that confers bacitracin resistance	PMID:7476193
orf04089	253	CAA39184.1	271	88/252(34.92)	1.21e-37	ARO:3002536	AAC(3)-IIIa	Pseudomonas aeruginosa	AAC(3)-IIIa is a chromosomal-encoded aminoglycoside acetyltransferase in P. aeruginosa	PMID:1649572
orf04094	304	CAA79966.1	295	38/140(27.14)	2.65e-06	ARO:3003665	NmcR	Enterobacter cloacae	NmcR is a homolog of the LysR regulator found in Enterobacter cloacae that contribute to the regulation of NmcA beta-lactamase	PMID:8052644
orf04106	445	BAE78084.1	343	46/185(24.86)	1.87e-06	ARO:3003548	mdtN	Escherichia coli str. K-12 substr. W3110	Multidrug resistance efflux pump. Could be involved in resistance to puromycin, acriflavine and tetraphenylarsonium chloride.	PMID:19429622, PMID:11257026, PMID:8021163
orf04122	292	CAA79966.1	295	47/158(29.75)	3.28e-06	ARO:3003665	NmcR	Enterobacter cloacae	NmcR is a homolog of the LysR regulator found in Enterobacter cloacae that contribute to the regulation of NmcA beta-lactamase	PMID:8052644
orf04134	340	ADZ12699.1	258	84/246(34.15)	1.13e-42	ARO:3005091	RanA	Riemerella anatipestifer RA-GD	RanA is a part of the RanARanB ABC-type efflux system. Alongside RanB, it confers resistance to aminoglycoside antibiotics.	PMID:32273020
orf04144	692	BAI83385.1	674	118/502(23.51)	2.43e-12	ARO:3003440	mecB	Macrococcus caseolyticus	A foreign PBP2 acquired by lateral gene transfer that able to perform peptidoglycan synthesis in the presence of beta-lactams.	PMID:24302651
orf04145	694	BAI83385.1	674	125/504(24.80)	1.12e-19	ARO:3003440	mecB	Macrococcus caseolyticus	A foreign PBP2 acquired by lateral gene transfer that able to perform peptidoglycan synthesis in the presence of beta-lactams.	PMID:24302651
orf04148	389	AAS68233.1	387	88/387(22.74)	7.81e-12	ARO:3000391	norA	Staphylococcus epidermidis	NorA is a multidrug efflux pump in Staphylococcus aureus that confers resistance to fluoroquinolones and other structurally unrelated antibiotics like acriflavine. It shares 30% similarity with NorA, and is a structural homolog of Bmr of Bacillus subtilis. It is regulated by arlRS and mgrA, the latter also known as NorR.	PMID:15774883, PMID:8431010, PMID:12730173
orf04177	531	ADM92605.1	247	33/93(35.48)	7.09e-11	ARO:3000553	adeR	Acinetobacter baumannii	AdeR is a positive regulator of AdeABC efflux system. AdeR inactivation leads to susceptibility to aminoglycoside antibiotics.	PMID:22371895
orf04198	404	AAV85982.1	644	127/404(31.44)	7.37e-54	ARO:3000535	macB	Neisseria gonorrhoeae	MacB is an ATP-binding cassette (ABC) transporter that exports macrolides with 14- or 15- membered lactones. It forms an antibiotic efflux complex with MacA and TolC. macB corresponds to 1 locus in Pseudomonas aeruginosa PAO1 and 1 locus in Pseudomonas aeruginosa LESB58.	PMID:19432486, PMID:12832048, PMID:16359323
orf04199	245	AAV85982.1	644	106/222(47.75)	4.49e-66	ARO:3000535	macB	Neisseria gonorrhoeae	MacB is an ATP-binding cassette (ABC) transporter that exports macrolides with 14- or 15- membered lactones. It forms an antibiotic efflux complex with MacA and TolC. macB corresponds to 1 locus in Pseudomonas aeruginosa PAO1 and 1 locus in Pseudomonas aeruginosa LESB58.	PMID:19432486, PMID:12832048, PMID:16359323
orf04200	490	AAV85981.1	392	90/437(20.59)	9.33e-11	ARO:3000533	macA	Neisseria gonorrhoeae	MacA is a membrane fusion protein that forms an antibiotic efflux complex with MacB and TolC. macA corresponds to 1 locus in Pseudomonas aeruginosa PAO1 and 1 locus in Pseudomonas aeruginosa LESB58.	PMID:20307498, PMID:19254725
orf04204	254	AAV85982.1	644	82/217(37.79)	7.02e-45	ARO:3000535	macB	Neisseria gonorrhoeae	MacB is an ATP-binding cassette (ABC) transporter that exports macrolides with 14- or 15- membered lactones. It forms an antibiotic efflux complex with MacA and TolC. macB corresponds to 1 locus in Pseudomonas aeruginosa PAO1 and 1 locus in Pseudomonas aeruginosa LESB58.	PMID:19432486, PMID:12832048, PMID:16359323
orf04205	328	ABD30512.1	451	88/324(27.16)	2.75e-16	ARO:3000839	arlS	Staphylococcus aureus subsp. aureus NCTC 8325	ArlS is a protein histidine kinase that phosphorylates ArlR, a promoter for norA expression.	PMID:10633099
orf04206	233	AAR84672.1	231	84/225(37.33)	1.47e-46	ARO:3002925	vanRF	Paenibacillus popilliae ATCC 14706	vanRF is a vanR variant found in the vanF gene cluster	PMID:15980329
orf04208	262	AAA99931.1	270	70/228(30.70)	5.33e-22	ARO:3003060	tsnR	Streptomyces laurentii	tsnR is a 23S ribosomal RNA methyltransferase that methylates adenosine-1067 to confer resistance to thiostrepton	PMID:7590303
orf04211	526	AAF01499.1	651	123/474(25.95)	5.78e-46	ARO:3000193	tetT	Streptococcus pyogenes	Tet(T) is a ribosomal protection protein of streptococci. It is similar to Tet(Q).	PMID:8980765
orf04215	216	BAB36671.1	204	48/206(23.30)	3.28e-15	ARO:3000832	evgA	Escherichia coli O157:H7 str. Sakai	EvgA, when phosphorylated, is a positive regulator for efflux protein complexes emrKY and mdtEF. While usually phosphorylated in a EvgS dependent manner, it can be phosphorylated in the absence of EvgS when overexpressed.	PMID:12951338
orf04222	408	AAC36944.1	400	187/384(48.70)	1.89e-124	ARO:3003006	blt	Bacillus subtilis subsp. subtilis str. 168	blt is an MFS efflux pump that confers resistance to multiple drugs such as rhodamine and acridine dyes, and fluoroquinolone antibiotics	PMID:7608059
orf04228	258	AYV52072.1	664	58/232(25.00)	5.18e-16	ARO:3002882	lmrD	Lactococcus lactis	lmrD is a chromosomally-encoded efflux pump that confers resistance to lincosamides in Streptomyces lincolnensis and Lactococcus lactis. It can dimerize with lmrC	PMID:16958846
orf04248	209	AJP77071	285	33/97(34.02)	9.12e-11	ARO:3003714	PEDO-2	Pedobacter sp. ALS-14	PEDO-2 is a subclass B3 metallo-beta lactamase isolated from Pedobacter borealis exhibiting carbapenem resistance.	PMID:26482314
orf04259	237	AAA99503.1	203	32/98(32.65)	8.17e-06	ARO:3003250	bcrC	Bacillus licheniformis	The bcrC gene product (BcrC) is an undecaprenyl pyrophosphate phosphatase originally isolated from Bacillus subtilis. When overexpressed it can confer resistance to bacitracin.	PMID:15946938
orf04267	556	AAC75429.1	1197	126/389(32.39)	8.52e-52	ARO:3000833	evgS	Escherichia coli str. K-12 substr. MG1655	EvgS is a sensor protein that phosphorylates the regulatory protein EvgA. evgS corresponds to 1 locus in Pseudomonas aeruginosa PAO1 and 1 locus in Pseudomonas aeruginosa LESB58.	PMID:11914367
orf04269	1238	AAC75429.1	1197	115/427(26.93)	1.2e-32	ARO:3000833	evgS	Escherichia coli str. K-12 substr. MG1655	EvgS is a sensor protein that phosphorylates the regulatory protein EvgA. evgS corresponds to 1 locus in Pseudomonas aeruginosa PAO1 and 1 locus in Pseudomonas aeruginosa LESB58.	PMID:11914367
orf04270	393	CCP46065.1	228	46/131(35.11)	4.64e-14	ARO:3000816	mtrA	Mycobacterium tuberculosis H37Rv	MtrA is a transcriptional activator of the MtrCDE multidrug efflux pump of Neisseria gonorrhoeae.	PMID:10417654
orf04280	542	AKA86814	655	153/522(29.31)	7.23e-76	ARO:3003746	optrA	Enterococcus faecalis	OptrA is a member of the ABC-F protein subfamily that confers resistance to oxazolidinones. The gene encoding the protein was originally isolated from a plasmid in Enterococcus faecalis and Enterococcus faecium.	PMID:25977397
orf04281	277	ADZ12699.1	258	60/218(27.52)	1.15e-22	ARO:3005091	RanA	Riemerella anatipestifer RA-GD	RanA is a part of the RanARanB ABC-type efflux system. Alongside RanB, it confers resistance to aminoglycoside antibiotics.	PMID:32273020
orf04290	263	AAV85982.1	644	73/230(31.74)	2.75e-20	ARO:3000535	macB	Neisseria gonorrhoeae	MacB is an ATP-binding cassette (ABC) transporter that exports macrolides with 14- or 15- membered lactones. It forms an antibiotic efflux complex with MacA and TolC. macB corresponds to 1 locus in Pseudomonas aeruginosa PAO1 and 1 locus in Pseudomonas aeruginosa LESB58.	PMID:19432486, PMID:12832048, PMID:16359323
orf04297	410	ALV80601.1	402	66/257(25.68)	2.19e-14	ARO:3003801	bcr-1	Pseudomonas aeruginosa	Transmembrane protein which expels bicyclomycin from the cell, leading to bicyclomycin resistance. Identified in Pseudomonas aeruginosa strains responsible for outbreaks in Brazil, often appearing with blaSPM-1, another bicyclomycin resistance gene	PMID:25085655, PMID:26093374
orf04314	211	EHL92831.1	390	40/111(36.04)	4.08e-15	ARO:3004588	Klebsiella pneumoniae KpnG	Klebsiella sp. 4_1_44FAA	KpnG consists of ~390 residues and resembles EmrA of E. coli. Disruption of the pump components KpnG-KpnH signficantly decrease resistance to azithromycin, ceftazidime, ciprofloxacin, ertapenem, erythromycin, gentamicin, imipenem, ticarcillin, norfloxacin, polymyxin-B, piperacillin, spectinomycin, tobramycin, and streptomycin	PMID:24823362
orf04315	507	KIX81495.1	477	185/502(36.85)	2.9e-111	ARO:3002813	lmrB	Bacillus subtilis	lmrB is a chromosomally-encoded efflux pump that confers resistance to lincosamides in Bacillus subtilis	PMID:15317768
orf04332	600	AAF67494.2	615	145/539(26.90)	3.26e-45	ARO:3002522	novA	Streptomyces niveus	A type III ABC transporter, identified on the novobiocin biosynthetic gene cluster, involved in the transport and resistance of novobiocin.	PMID:12604514
orf04333	586	AAF67494.2	615	78/212(36.79)	4.05e-36	ARO:3002522	novA	Streptomyces niveus	A type III ABC transporter, identified on the novobiocin biosynthetic gene cluster, involved in the transport and resistance of novobiocin.	PMID:12604514
orf04336	549	ATC67679.1	219	34/120(28.33)	3.45e-12	ARO:3000838	arlR	Staphylococcus aureus subsp. aureus str. Newman	ArlR is a response regulator that binds to the norA promoter to activate expression. ArlR must first be phosphorylated by ArlS.	PMID:10633099
orf04345	265	AAC76093.1	273	150/264(56.82)	4.14e-96	ARO:3002986	bacA	Escherichia coli str. K-12 substr. MG1655	The bacA gene product (BacA) recycles undecaprenyl pyrophosphate during cell wall biosynthesis which confers resistance to bacitracin.	PMID:23460607
orf04350	252	ADZ12699.1	258	61/230(26.52)	1.69e-26	ARO:3005091	RanA	Riemerella anatipestifer RA-GD	RanA is a part of the RanARanB ABC-type efflux system. Alongside RanB, it confers resistance to aminoglycoside antibiotics.	PMID:32273020
orf04353	225	AAA65953.1	231	87/227(38.33)	6.33e-43	ARO:3002919	vanRA	Enterococcus faecium	vanRA, also known as vanR, is a vanR variant found in the vanA gene cluster	PMID:8380148, PMID:16323116
orf04354	305	AEX49906.1	477	64/234(27.35)	1.29e-23	ARO:3003583	basS	Pseudomonas aeruginosa	Histidine protein kinase sensor Lipid A modification gene; part of a two-component system involved in polymyxin resistance that senses high extracellular Fe(2+)	PMID:14507375, PMID:25006521
orf04355	225	AAV85982.1	644	98/228(42.98)	3.07e-55	ARO:3000535	macB	Neisseria gonorrhoeae	MacB is an ATP-binding cassette (ABC) transporter that exports macrolides with 14- or 15- membered lactones. It forms an antibiotic efflux complex with MacA and TolC. macB corresponds to 1 locus in Pseudomonas aeruginosa PAO1 and 1 locus in Pseudomonas aeruginosa LESB58.	PMID:19432486, PMID:12832048, PMID:16359323
orf04365	282	AAV85982.1	644	82/231(35.50)	1.11e-30	ARO:3000535	macB	Neisseria gonorrhoeae	MacB is an ATP-binding cassette (ABC) transporter that exports macrolides with 14- or 15- membered lactones. It forms an antibiotic efflux complex with MacA and TolC. macB corresponds to 1 locus in Pseudomonas aeruginosa PAO1 and 1 locus in Pseudomonas aeruginosa LESB58.	PMID:19432486, PMID:12832048, PMID:16359323
orf04375	396	ABV18113.1	408	87/327(26.61)	2.73e-14	ARO:3001329	mdtG	Escherichia coli O139:H28 str. E24377A	The MdtG protein, also named YceE, appears to be a member of the major facilitator superfamily of transporters, and it has been reported, when overexpressed, to increase fosfomycin and deoxycholate resistances. mdtG is a member of the marA-soxS-rob regulon.	PMID:20008776
orf04376	190	AAG07066.1	212	26/75(34.67)	4.52e-07	ARO:3003710	MexL	Pseudomonas aeruginosa PAO1	MexL is a specific repressor of mexJK transcription and autoregulates its own expression.	PMID:15855505
orf04390	365	AAB41059.1	479	81/317(25.55)	1.83e-08	ARO:3002884	iri	Rhodococcus hoagii	iri is a monooxygenase that confers resistance to rifampin found in Rhodococcus hoagii	PMID:8980786
orf04396	177	BAB56495.1	139	40/130(30.77)	1.74e-12	ARO:3000746	mepR	Staphylococcus aureus subsp. aureus Mu50	MepR is an upstream repressor of MepA in Staphylococcus aureus. It is part of the mepRAB operon.	PMID:15855508, PMID:16569840, PMID:15855507
orf04405	405	ABA42118.2	424	117/416(28.12)	1.05e-43	ARO:3000866	oleI	Streptomyces antibioticus	OleI is a glycosyltransferase found in Streptomyces antibioticus, specifically the oleandomycin biosynthetic cluster. OleI glycosylates oleandomycin to confer self-resistance.	PMID:17376874
orf04408	279	BAA15221.2	127	30/98(30.61)	3.38e-09	ARO:3000263	marA	Escherichia coli str. K-12 substr. W3110	In the presence of antibiotic stress, E. coli overexpresses the global activator protein MarA, which besides inducing MDR efflux pump AcrAB, also down- regulates synthesis of the porin OmpF.	PMID:12027588, PMID:9333027, PMID:2848006
orf04411	1036	AAG03548.1	1015	242/1016(23.82)	2.18e-81	ARO:3003681	TriC	Pseudomonas aeruginosa PAO1	TriC is a resistance nodulation cell division (RND) transporter that is a part of TriABC-OpmH, a triclosan-specific efflux protein.	PMID:17720796
orf04412	473	AAD51344.1	398	50/205(24.39)	6.73e-11	ARO:3003051	smeA	Stenotrophomonas maltophilia	smeA is the membrane fusion protein of the smeABC multidrug efflux complex in Stenotrophomonas maltophilia	PMID:11796339
orf04413	216	BAB36671.1	204	48/191(25.13)	3.19e-19	ARO:3000832	evgA	Escherichia coli O157:H7 str. Sakai	EvgA, when phosphorylated, is a positive regulator for efflux protein complexes emrKY and mdtEF. While usually phosphorylated in a EvgS dependent manner, it can be phosphorylated in the absence of EvgS when overexpressed.	PMID:12951338
orf04417	399	ABA42118.2	424	112/409(27.38)	3.34e-45	ARO:3000866	oleI	Streptomyces antibioticus	OleI is a glycosyltransferase found in Streptomyces antibioticus, specifically the oleandomycin biosynthetic cluster. OleI glycosylates oleandomycin to confer self-resistance.	PMID:17376874
orf04429	226	BAE85478.1	232	122/227(53.74)	2.84e-79	ARO:3003728	vanRI	Desulfitobacterium hafniense Y51	VanRI is the regulatory transcriptional activator in the VanSR regulator within the VanI glycopeptide resistance gene cluster.	PMID:25042042, PMID:19414574
orf04430	367	ACL82958.1	370	100/298(33.56)	6.94e-46	ARO:3002939	vanSM	Enterococcus faecium	vanSM is a vanS variant found in the vanM gene cluster	PMID:20733041
orf04440	577	AAC74000.1	582	162/488(33.20)	2.14e-72	ARO:3003950	msbA	Escherichia coli str. K-12 substr. MG1655	MsbA is a multidrug resistance transporter homolog from E. coli and belongs to a superfamily of transporters that contain an adenosine triphosphate (ATP) binding cassette (ABC) which is also called a nucleotide-binding domain (NBD). MsbA is a member of the MDR-ABC transporter group by sequence homology. MsbA transports lipid A, a major component of the bacterial outer cell membrane, and is the on…	PMID:12195740, PMID:12358070, PMID:27499013, PMID:19678712
orf04441	608	AAC74000.1	582	187/579(32.30)	8.01e-89	ARO:3003950	msbA	Escherichia coli str. K-12 substr. MG1655	MsbA is a multidrug resistance transporter homolog from E. coli and belongs to a superfamily of transporters that contain an adenosine triphosphate (ATP) binding cassette (ABC) which is also called a nucleotide-binding domain (NBD). MsbA is a member of the MDR-ABC transporter group by sequence homology. MsbA transports lipid A, a major component of the bacterial outer cell membrane, and is the on…	PMID:12195740, PMID:12358070, PMID:27499013, PMID:19678712
orf04502	396	AAA25293.1	641	55/150(36.67)	5.61e-19	ARO:3000192	tetS	Listeria monocytogenes	Tet(S) is a ribosomal protection protein found in Gram-positive and Gram-negative strains. It is similar to tet(M) and tet(O).	PMID:7840565, PMID:8370538
orf04503	692	AAF01499.1	651	193/669(28.85)	3.72e-84	ARO:3000193	tetT	Streptococcus pyogenes	Tet(T) is a ribosomal protection protein of streptococci. It is similar to Tet(Q).	PMID:8980765
orf04508	1187	BAD59497.1	1162	666/1216(54.77)	0	ARO:3000501	rpoB2	Nocardia farcinica IFM 10152	Due to gene duplication, the genomes of Nocardia species include both rifampin-sensitive beta-subunit of RNA polymerase (rpoB) and rifampin-resistant beta-subunit of RNA polymerase (rpoB2) genes, with ~88% similarity between the two gene products. Expression of the rpoB2 variant results in replacement of rifampin sensitivity with rifampin resistance.	PMID:16569850
orf04553	435	AAA99504.1	306	58/229(25.33)	5.05e-19	ARO:3002987	bcrA	Bacillus licheniformis	bcrA is an ABC transporter found in Bacillus licheniformis that confers bacitracin resistance	PMID:7476193
orf04560	343	AAC75314.1	322	92/320(28.75)	5.38e-36	ARO:3003578	PmrF	Escherichia coli str. K-12 substr. MG1655	PmrF is required for the synthesis and transfer of 4-amino-4-deoxy-L-arabinose (Ara4N) to Lipid A, which allows gram-negative bacteria to resist the antimicrobial activity of cationic antimicrobial peptides and antibiotics such as polymyxin. pmrF corresponds to 1 locus in Pseudomonas aeruginosa PAO1 and 1 locus in Pseudomonas aeruginosa LESB58.	PMID:9570402
orf04563	106	AHH86051.1	145	48/102(47.06)	1.25e-29	ARO:3004063	EdeQ	Brevibacillus brevis	EdeQ is an N-acetyltransferase enzyme that confers high-level self-resistance to edeine in Brevibacillus brevis, a natural edeine producer. EdeQ converts active edeine to N-acetyledeine, which is ineffective in vivo.	PMID:23891151
orf04569	953	AAF67494.2	615	51/158(32.28)	3.72e-07	ARO:3002522	novA	Streptomyces niveus	A type III ABC transporter, identified on the novobiocin biosynthetic gene cluster, involved in the transport and resistance of novobiocin.	PMID:12604514
orf04586	200	OPG86592.1	304	33/128(25.78)	3.31e-06	ARO:3004626	Erm(49)	Bifidobacterium breve	Erm(49) is an rRNA methylase gene	PMID:23882264
orf04591	228	AAV85982.1	644	77/222(34.68)	1.07e-38	ARO:3000535	macB	Neisseria gonorrhoeae	MacB is an ATP-binding cassette (ABC) transporter that exports macrolides with 14- or 15- membered lactones. It forms an antibiotic efflux complex with MacA and TolC. macB corresponds to 1 locus in Pseudomonas aeruginosa PAO1 and 1 locus in Pseudomonas aeruginosa LESB58.	PMID:19432486, PMID:12832048, PMID:16359323
orf04592	472	BAE83690.1	373	103/358(28.77)	1.06e-33	ARO:3003724	vanWI	Desulfitobacterium hafniense Y51	VanWI is a vanW variant found in the vanI gene cluster	PMID:16513756, PMID:19414574
orf04598	335	AAC75314.1	322	103/307(33.55)	1.41e-40	ARO:3003578	PmrF	Escherichia coli str. K-12 substr. MG1655	PmrF is required for the synthesis and transfer of 4-amino-4-deoxy-L-arabinose (Ara4N) to Lipid A, which allows gram-negative bacteria to resist the antimicrobial activity of cationic antimicrobial peptides and antibiotics such as polymyxin. pmrF corresponds to 1 locus in Pseudomonas aeruginosa PAO1 and 1 locus in Pseudomonas aeruginosa LESB58.	PMID:9570402
orf04638	77	AAC16242.1	61	23/53(43.40)	6.39e-14	ARO:3005069	rsmA	Pseudomonas aeruginosa	rsmA is a gene that regulates virulence of Pseudomonas aeruginosa. However, its negative effect on MexEF-OprN overexpression has been noted to confer resistance to various antibiotics. It's Escherichia coli homolog is csrA.	PMID:16622241, PMID:11673439
orf04650	240	BAB36671.1	204	58/211(27.49)	8.99e-24	ARO:3000832	evgA	Escherichia coli O157:H7 str. Sakai	EvgA, when phosphorylated, is a positive regulator for efflux protein complexes emrKY and mdtEF. While usually phosphorylated in a EvgS dependent manner, it can be phosphorylated in the absence of EvgS when overexpressed.	PMID:12951338
orf04653	469	AAD51344.1	398	64/206(31.07)	1.22e-16	ARO:3003051	smeA	Stenotrophomonas maltophilia	smeA is the membrane fusion protein of the smeABC multidrug efflux complex in Stenotrophomonas maltophilia	PMID:11796339
orf04654	1038	AAG03548.1	1015	257/1004(25.60)	2.19e-86	ARO:3003681	TriC	Pseudomonas aeruginosa PAO1	TriC is a resistance nodulation cell division (RND) transporter that is a part of TriABC-OpmH, a triclosan-specific efflux protein.	PMID:17720796
orf04655	300	AAG07066.1	212	22/48(45.83)	3.01e-06	ARO:3003710	MexL	Pseudomonas aeruginosa PAO1	MexL is a specific repressor of mexJK transcription and autoregulates its own expression.	PMID:15855505
orf04661	448	AAP43109.1	391	41/114(35.96)	4.46e-11	ARO:3003922	oqxA	Escherichia coli	RND efflux pump conferring resistance to fluoroquinolone	PMID:19528276
orf04662	1045	AAC75137.1	1025	283/1033(27.40)	2.8e-111	ARO:3000794	mdtC	Escherichia coli str. K-12 substr. MG1655	MdtC is a transporter that forms a heteromultimer complex with MdtB to form a multidrug transporter. MdtBC is part of the MdtABC-TolC efflux complex. In the absence of MdtB, MdtC can form a homomultimer complex that results in a functioning efflux complex with a narrower drug specificity. mdtC corresponds to 3 loci in Pseudomonas aeruginosa PAO1 (gene name: muxC/muxB) and 3 loci in Pseudomonas ae…	PMID:12107133
orf04683	451	AAN28945	444	154/431(35.73)	1.01e-66	ARO:3003785	Chlamydia trachomatis intrinsic murA conferring resistance to fosfomycin	Chlamydia trachomatis	Chlamydia murA confers intrinsic resistance to fosfomycin. The presence of an aspartic acid residue in place of the critical cysteine at position 119 that enables fosfomycin binding is believed to be responsible for this intrinsic resistance.	PMID:12562791
orf04718	197	AAG07066.1	212	22/51(43.14)	5.76e-08	ARO:3003710	MexL	Pseudomonas aeruginosa PAO1	MexL is a specific repressor of mexJK transcription and autoregulates its own expression.	PMID:15855505
orf04719	113	CAB13166.1	112	66/109(60.55)	1.11e-42	ARO:3003063	ykkC	Bacillus subtilis subsp. subtilis str. 168	ykkC is an SMR-type protein that is a subunit of the ykkCD efflux pump	PMID:10735877
orf04720	104	CAB13167.1	105	53/102(51.96)	4.38e-29	ARO:3003064	ykkD	Bacillus subtilis subsp. subtilis str. 168	ykkD is an SMR-type protein that is a subunit of the ykkCD efflux pump	PMID:10735877
orf04735	426	ABF33001.1	406	94/413(22.76)	1.29e-09	ARO:3003969	lmrP	Streptococcus pyogenes MGAS9429	lmrP is a proton motive force-dependent drug transporter that is part of the MFS efflux pump family.	PMID:10532389, PMID:11577166, PMID:7592810
orf04741	297	APB03214.1	343	63/218(28.90)	3.86e-21	ARO:3003980	tetA(58)	Paenibacillus sp. LC231	TetA(58) is a Tetracycline efflux pump described in Paenibacillus sp. LC231, a strain of Paenibacillus isolated from Lechuguilla Cave, NM, USA. Described by Pawlowski et al. 2016.	PMID:27929110
orf04764	251	ADZ12699.1	258	69/214(32.24)	1.48e-34	ARO:3005091	RanA	Riemerella anatipestifer RA-GD	RanA is a part of the RanARanB ABC-type efflux system. Alongside RanB, it confers resistance to aminoglycoside antibiotics.	PMID:32273020
orf04799	279	ABX54691.1	231	50/226(22.12)	2.47e-18	ARO:3002927	vanRL	Enterococcus faecalis	vanRL is a vanR variant found in the vanL gene cluster	PMID:18458129
orf04825	352	ADZ12699.1	258	62/205(30.24)	2.51e-27	ARO:3005091	RanA	Riemerella anatipestifer RA-GD	RanA is a part of the RanARanB ABC-type efflux system. Alongside RanB, it confers resistance to aminoglycoside antibiotics.	PMID:32273020
orf04843	394	AAC75429.1	1197	68/251(27.09)	1.64e-21	ARO:3000833	evgS	Escherichia coli str. K-12 substr. MG1655	EvgS is a sensor protein that phosphorylates the regulatory protein EvgA. evgS corresponds to 1 locus in Pseudomonas aeruginosa PAO1 and 1 locus in Pseudomonas aeruginosa LESB58.	PMID:11914367
orf04848	169	BAB56495.1	139	28/126(22.22)	5.79e-09	ARO:3000746	mepR	Staphylococcus aureus subsp. aureus Mu50	MepR is an upstream repressor of MepA in Staphylococcus aureus. It is part of the mepRAB operon.	PMID:15855508, PMID:16569840, PMID:15855507
orf04852	307	CAA79966.1	295	27/82(32.93)	2.58e-08	ARO:3003665	NmcR	Enterobacter cloacae	NmcR is a homolog of the LysR regulator found in Enterobacter cloacae that contribute to the regulation of NmcA beta-lactamase	PMID:8052644
orf04862	386	AAC60780.1	563	81/271(29.89)	6.59e-29	ARO:3003049	rosB	Yersinia enterocolitica (type O:8)	rosB is part of an efflux pump/potassium antiporter system (RosAB) in Yersinia that confers resistance to cationic antimicrobial peptides such as polymyxin B.	PMID:10931306
orf04864	195	BAQ22025.1	190	40/157(25.48)	1.41e-06	ARO:3003200	AAC(6')-Ian	Serratia marcescens	AAC(6')-Ian is an amikacin acetyltransferase gene found on a transferable plasmid of the Serratia marcescens strain NUBL-11663. It catalyzes the transfer of an acetyl group from acetyl coenzyme A onto an amine at the 6'-position of various aminoglycosides.	PMID:25576529
orf04866	453	BAL43360.1	407	97/437(22.20)	1.16e-11	ARO:3003745	mefC	Photobacterium damselae subsp. damselae	mefC is a macrolide efflux gene isolated from a plasmid in Photobacterium damselae.	PMID:22446310
orf04867	361	ATC67679.1	219	30/65(46.15)	1.22e-07	ARO:3000838	arlR	Staphylococcus aureus subsp. aureus str. Newman	ArlR is a response regulator that binds to the norA promoter to activate expression. ArlR must first be phosphorylated by ArlS.	PMID:10633099
orf04875	469	AML99881.1	474	114/437(26.09)	5.51e-30	ARO:3001327	MdtK	Salmonella enterica subsp. enterica serovar Typhimurium	A multidrug and toxic compound extrusions (MATE) transporter conferring resistance to norfloxacin, doxorubicin and acriflavine.	PMID:16359323
orf04883	625	AAC74000.1	582	116/380(30.53)	8.63e-49	ARO:3003950	msbA	Escherichia coli str. K-12 substr. MG1655	MsbA is a multidrug resistance transporter homolog from E. coli and belongs to a superfamily of transporters that contain an adenosine triphosphate (ATP) binding cassette (ABC) which is also called a nucleotide-binding domain (NBD). MsbA is a member of the MDR-ABC transporter group by sequence homology. MsbA transports lipid A, a major component of the bacterial outer cell membrane, and is the on…	PMID:12195740, PMID:12358070, PMID:27499013, PMID:19678712
orf04887	242	AAA99504.1	306	87/227(38.33)	1.25e-53	ARO:3002987	bcrA	Bacillus licheniformis	bcrA is an ABC transporter found in Bacillus licheniformis that confers bacitracin resistance	PMID:7476193
orf04889	694	AKA86814	655	199/553(35.99)	1.52e-100	ARO:3003746	optrA	Enterococcus faecalis	OptrA is a member of the ABC-F protein subfamily that confers resistance to oxazolidinones. The gene encoding the protein was originally isolated from a plasmid in Enterococcus faecalis and Enterococcus faecium.	PMID:25977397
orf04891	392	AAB36568.1	436	108/394(27.41)	8.49e-36	ARO:3002700	cmlv	Streptomyces venezuelae ATCC 10712	cmlv is a chromosome-encoded chloramphenicol phoshotransferase that is found in Streptomyces venezuelae	PMID:7592948
orf04924	588	BAA15934.1	467	75/370(20.27)	2.9e-07	ARO:3000829	baeS	Escherichia coli str. K-12 substr. W3110	BaeS is a sensor kinase in the BaeSR regulatory system. While it phosphorylates BaeR to increase its activity, BaeS is not necessary for overexpressed BaeR to confer resistance.	PMID:15716448, PMID:12107134
orf04925	543	ATC67679.1	219	40/124(32.26)	2.5e-09	ARO:3000838	arlR	Staphylococcus aureus subsp. aureus str. Newman	ArlR is a response regulator that binds to the norA promoter to activate expression. ArlR must first be phosphorylated by ArlS.	PMID:10633099
orf04930	239	BAE77933.1	210	61/183(33.33)	7.47e-23	ARO:3000518	CRP	Escherichia coli str. K-12 substr. W3110	CRP is a global regulator that represses MdtEF multidrug efflux pump expression.	PMID:18503189
orf04933	237	AJP77071	285	43/148(29.05)	7.66e-11	ARO:3003714	PEDO-2	Pedobacter sp. ALS-14	PEDO-2 is a subclass B3 metallo-beta lactamase isolated from Pedobacter borealis exhibiting carbapenem resistance.	PMID:26482314
orf04936	246	AAC74000.1	582	75/223(33.63)	2.15e-27	ARO:3003950	msbA	Escherichia coli str. K-12 substr. MG1655	MsbA is a multidrug resistance transporter homolog from E. coli and belongs to a superfamily of transporters that contain an adenosine triphosphate (ATP) binding cassette (ABC) which is also called a nucleotide-binding domain (NBD). MsbA is a member of the MDR-ABC transporter group by sequence homology. MsbA transports lipid A, a major component of the bacterial outer cell membrane, and is the on…	PMID:12195740, PMID:12358070, PMID:27499013, PMID:19678712
orf04939	300	AFK13828.1	124	35/102(34.31)	2.39e-20	ARO:3000823	ramA	Enterobacter cloacae	RamA (resistance antibiotic multiple) is a positive regulator of AcrAB-TolC and leads to high level multidrug resistance in Klebsiella pneumoniae, Salmonella enterica, and Enterobacter aerugenes, increasing the expression of both the mar operon as well as AcrAB. RamA also decreases OmpF expression.	PMID:15215103, PMID:7551053, PMID:12936981, PMID:18577510
orf04952	308	AAA99504.1	306	139/302(46.03)	2.48e-91	ARO:3002987	bcrA	Bacillus licheniformis	bcrA is an ABC transporter found in Bacillus licheniformis that confers bacitracin resistance	PMID:7476193
orf04955	548	AAL27445.1	229	30/109(27.52)	4.11e-08	ARO:3002924	vanRE	Enterococcus faecalis	vanRE is a vanR variant found in the vanE gene cluster	PMID:12019119
orf04956	617	AAD51347.1	467	73/298(24.50)	1.02e-11	ARO:3003067	smeS	Stenotrophomonas maltophilia	smeS is the protein kinase sensor component of a two component signal transduction system that includes smeR	PMID:11796339
orf04988	265	BAA15221.2	127	27/101(26.73)	5.75e-09	ARO:3000263	marA	Escherichia coli str. K-12 substr. W3110	In the presence of antibiotic stress, E. coli overexpresses the global activator protein MarA, which besides inducing MDR efflux pump AcrAB, also down- regulates synthesis of the porin OmpF.	PMID:12027588, PMID:9333027, PMID:2848006
orf04993	252	AAV85982.1	644	82/223(36.77)	9.04e-36	ARO:3000535	macB	Neisseria gonorrhoeae	MacB is an ATP-binding cassette (ABC) transporter that exports macrolides with 14- or 15- membered lactones. It forms an antibiotic efflux complex with MacA and TolC. macB corresponds to 1 locus in Pseudomonas aeruginosa PAO1 and 1 locus in Pseudomonas aeruginosa LESB58.	PMID:19432486, PMID:12832048, PMID:16359323
orf04996	269	ADZ12699.1	258	68/228(29.82)	5e-25	ARO:3005091	RanA	Riemerella anatipestifer RA-GD	RanA is a part of the RanARanB ABC-type efflux system. Alongside RanB, it confers resistance to aminoglycoside antibiotics.	PMID:32273020
orf04997	273	ADZ12699.1	258	57/223(25.56)	1.23e-17	ARO:3005091	RanA	Riemerella anatipestifer RA-GD	RanA is a part of the RanARanB ABC-type efflux system. Alongside RanB, it confers resistance to aminoglycoside antibiotics.	PMID:32273020
orf05001	259	WP_104671188.1	575	79/238(33.19)	2.86e-21	ARO:3003948	efrA	Enterococcus faecalis	efrA is a part of the EfrAB efflux pump, and both efrA and efrB are necessary to confer drug resistance.	PMID:25084670, PMID:14638474
orf05002	305	AAV85982.1	644	70/260(26.92)	7.47e-12	ARO:3000535	macB	Neisseria gonorrhoeae	MacB is an ATP-binding cassette (ABC) transporter that exports macrolides with 14- or 15- membered lactones. It forms an antibiotic efflux complex with MacA and TolC. macB corresponds to 1 locus in Pseudomonas aeruginosa PAO1 and 1 locus in Pseudomonas aeruginosa LESB58.	PMID:19432486, PMID:12832048, PMID:16359323
orf05013	298	AFK13828.1	124	28/99(28.28)	7.07e-07	ARO:3000823	ramA	Enterobacter cloacae	RamA (resistance antibiotic multiple) is a positive regulator of AcrAB-TolC and leads to high level multidrug resistance in Klebsiella pneumoniae, Salmonella enterica, and Enterobacter aerugenes, increasing the expression of both the mar operon as well as AcrAB. RamA also decreases OmpF expression.	PMID:15215103, PMID:7551053, PMID:12936981, PMID:18577510
orf05017	339	AHA41499.1	350	96/312(30.77)	8.23e-46	ARO:3002948	vanHO	Rhodococcus hoagii	vanHO is a vanH variant in the vanO gene cluster	PMID:24342631
orf05018	245	AAA65953.1	231	38/134(28.36)	4.13e-11	ARO:3002919	vanRA	Enterococcus faecium	vanRA, also known as vanR, is a vanR variant found in the vanA gene cluster	PMID:8380148, PMID:16323116
orf05019	528	AEX49906.1	477	50/187(26.74)	3.56e-08	ARO:3003583	basS	Pseudomonas aeruginosa	Histidine protein kinase sensor Lipid A modification gene; part of a two-component system involved in polymyxin resistance that senses high extracellular Fe(2+)	PMID:14507375, PMID:25006521
orf05023	365	CDF47262.1	349	119/338(35.21)	6.16e-63	ARO:3004649	cfr(B)	Clostridioides difficile	cfr(B) has been observed in mobile genetic elements in E. faecium and Clostridioides difficile and confers resistance to linezolid, clindamycin, erythromycin, chloramphenicol, and retapamulin.	PMID:26248384
orf05025	270	AFK13828.1	124	33/87(37.93)	3.03e-17	ARO:3000823	ramA	Enterobacter cloacae	RamA (resistance antibiotic multiple) is a positive regulator of AcrAB-TolC and leads to high level multidrug resistance in Klebsiella pneumoniae, Salmonella enterica, and Enterobacter aerugenes, increasing the expression of both the mar operon as well as AcrAB. RamA also decreases OmpF expression.	PMID:15215103, PMID:7551053, PMID:12936981, PMID:18577510
orf05026	295	ALH22601.1	337	37/125(29.60)	9.15e-13	ARO:3000620	adeL	Acinetobacter baumannii	AdeL is a regulator of AdeFGH in Acinetobacter baumannii. AdeL mutations are associated with AdeFGH overexpression and multidrug resistance.	PMID:20696879
orf05030	192	AAC76296.1	220	27/103(26.21)	4.9e-07	ARO:3000656	AcrS	Escherichia coli str. K-12 substr. MG1655	AcrS is a repressor of the AcrAB efflux complex and is associated with the expression of AcrEF. AcrS is believed to regulate a switch between AcrAB and AcrEF efflux.	PMID:18567659
orf05032	178	BAE77933.1	210	35/160(21.88)	1.74e-06	ARO:3000518	CRP	Escherichia coli str. K-12 substr. W3110	CRP is a global regulator that represses MdtEF multidrug efflux pump expression.	PMID:18503189
orf05050	231	AAR84672.1	231	78/222(35.14)	2.81e-36	ARO:3002925	vanRF	Paenibacillus popilliae ATCC 14706	vanRF is a vanR variant found in the vanF gene cluster	PMID:15980329
orf05051	314	ACL82958.1	370	50/223(22.42)	1.62e-13	ARO:3002939	vanSM	Enterococcus faecium	vanSM is a vanS variant found in the vanM gene cluster	PMID:20733041
orf05052	253	AAV85982.1	644	94/227(41.41)	1.11e-55	ARO:3000535	macB	Neisseria gonorrhoeae	MacB is an ATP-binding cassette (ABC) transporter that exports macrolides with 14- or 15- membered lactones. It forms an antibiotic efflux complex with MacA and TolC. macB corresponds to 1 locus in Pseudomonas aeruginosa PAO1 and 1 locus in Pseudomonas aeruginosa LESB58.	PMID:19432486, PMID:12832048, PMID:16359323
orf05082	124	CAA76544.1	107	60/107(56.07)	7.54e-38	ARO:3003836	qacH	Staphylococcus saprophyticus	qacH is a subunit of the qac multidrug efflux pump in Staphylococcus saprophyticus	PMID:9631545
orf05087	193	CAL34518.1	210	28/87(32.18)	7.33e-06	ARO:3000526	cmeR	Campylobacter jejuni subsp. jejuni NCTC 11168 = ATCC 700819	CmeR is a repressor for the CmeABC multidrug efflux pump, binding to the cmeABC promoter region.	PMID:15728904
orf05106	473	KIX81495.1	477	192/477(40.25)	7.93e-128	ARO:3002813	lmrB	Bacillus subtilis	lmrB is a chromosomally-encoded efflux pump that confers resistance to lincosamides in Bacillus subtilis	PMID:15317768
orf05114	654	CAD55718.1	640	192/616(31.17)	3.02e-93	ARO:3000197	tet36	Bacteroides coprosuis DSM 18011	Tet36 is a tetracycline resistance gene found in Bacteroides similar to Tet(Q), and binds to the ribosome to confer antibiotic resistance as a ribosomal protection protein.	PMID:12839793
orf05142	254	AJD73064.1	282	56/224(25.00)	3.15e-06	ARO:3001301	RlmA(II)	Streptococcus pneumoniae	RlmA(II) is a methyltransferase found in Streptococcus pneumoniae and confers resistance to mycinamicin, tylosin and lincosamides. Specifically, this enzyme adds a methyl group to guanosine 748 (E. coli numbering) of 23S ribosomal RNA.	PMID:18406425, PMID:12514124
orf05149	609	AAD51347.1	467	82/233(35.19)	4.61e-34	ARO:3003067	smeS	Stenotrophomonas maltophilia	smeS is the protein kinase sensor component of a two component signal transduction system that includes smeR	PMID:11796339
orf05150	243	CCP46065.1	228	99/232(42.67)	3.32e-61	ARO:3000816	mtrA	Mycobacterium tuberculosis H37Rv	MtrA is a transcriptional activator of the MtrCDE multidrug efflux pump of Neisseria gonorrhoeae.	PMID:10417654
orf05162	321	AAA99504.1	306	62/210(29.52)	3.24e-24	ARO:3002987	bcrA	Bacillus licheniformis	bcrA is an ABC transporter found in Bacillus licheniformis that confers bacitracin resistance	PMID:7476193
orf05163	327	ADZ12699.1	258	69/227(30.40)	5.96e-27	ARO:3005091	RanA	Riemerella anatipestifer RA-GD	RanA is a part of the RanARanB ABC-type efflux system. Alongside RanB, it confers resistance to aminoglycoside antibiotics.	PMID:32273020
