# Supplementary material for: Genomic and phenotypic analyses reveal Paenibacillus polymyxa PJH16 is a potential biocontrol agent against cucumber fusarium wilt
Source: Front Microbiol. 2024 Mar 25;15:1359263. doi: 10.3389/fmicb.2024.1359263 (PMC11000672; doi:10.3389/fmicb.2024.1359263)
Supplement: Supplementary file 7 [file Table_7.XLSX]

## Sheet: Table S7
Table S7. Summary of gene annotations against NR,Swiss-Prot, COG, KEGG and GO database
Query_ID	Query_Length	NR_Accession	NR_Description	SwissProt_Accession	SwissProt_Description	SwissProt_Gene_Name	SwissProt_Organism	COG_ID	COG_Class	COG_Annotation	KEGG_KO_ID	KEGG_KO_Name	KEGG_KO_Definition	KEGG_Pathway_ID	KEGG_Pathway_Name	KEGG_Hierarchy2	KEGG_Hierarchy1	BP_GO_term	CC_GO_term	MF_GO_term
orf00001	448	AHM63733.1	ATPase involved in DNA replication initiation [Paenibacillus polymyxa SQR-21]	A4IJ84|DNAA_GEOTN	Chromosomal replication initiator protein DnaA	dnaA	Geobacillus thermodenitrificans (strain NG80-2)	COG0593	L	Chromosomal replication initiation ATPase DnaA	K02313	dnaA	chromosomal replication initiator protein	ko02020|ko04112	Two-component system|Cell cycle - Caulobacter	Signal transduction|Cell growth and death	Environmental Information Processing|Cellular Processes	GO:0006270(DNA replication initiation);GO:0006275(regulation of DNA replication)	GO:0005737(cytoplasm)	GO:0003688(DNA replication origin binding);GO:0005524(ATP binding)
orf00002	380	WP_016822441.1	MULTISPECIES: DNA polymerase III subunit beta [Paenibacillus]	P05649|DPO3B_BACSU	Beta sliding clamp	dnaN	Bacillus subtilis (strain 168)	COG0592	L	DNA polymerase III sliding clamp (beta) subunit, PCNA homolog	K02338	dnaN	DNA polymerase III subunit beta [EC:2.7.7.7]	ko03030|ko03430|ko03440	DNA replication|Mismatch repair|Homologous recombination	Replication and repair|Replication and repair|Replication and repair	Genetic Information Processing|Genetic Information Processing|Genetic Information Processing	GO:0006271(DNA strand elongation involved in DNA replication)	GO:0005737(cytoplasm);GO:0009360(DNA polymerase III complex)	GO:0003677(DNA binding);GO:0003887(DNA-directed DNA polymerase activity);GO:0008408(3'-5' exonuclease activity)
orf00003	72	WP_016822440.1	MULTISPECIES: S4 domain-containing protein YaaA [Paenibacillus]	P05650|RLBA_BACSU	Probable ribosome maturation protein RlbA	rlbA	Bacillus subtilis (strain 168)	COG2501	J	Ribosome-associated protein YbcJ, S4-like RNA-binding protein	--	--	--	--	--	--	--	GO:0042254(ribosome biogenesis)	None	GO:0003723(RNA binding)
orf00004	371	WP_016822439.1	MULTISPECIES: DNA replication/repair protein RecF [Paenibacillus]	C0ZH40|RECF_BREBN	DNA replication and repair protein RecF	recF	Brevibacillus brevis (strain 47 / JCM 6285 / NBRC 100599)	COG1195	L	Recombinational DNA repair ATPase RecF	K03629	recF	DNA replication and repair protein RecF	ko03440	Homologous recombination	Replication and repair	Genetic Information Processing	GO:0006260(DNA replication);GO:0006281(DNA repair);GO:0009432(SOS response)	GO:0005737(cytoplasm)	GO:0003697(single-stranded DNA binding);GO:0005524(ATP binding)
orf00005	83	WP_007433255.1	MULTISPECIES: DUF370 domain-containing protein [Paenibacillus]	P37525|REMB_BACSU	Extracellular matrix regulatory protein B	remB	Bacillus subtilis (strain 168)	--	--	--	--	--	--	--	--	--	--	--	--	--
orf00006	636	WP_016822438.1	MULTISPECIES: DNA topoisomerase (ATP-hydrolyzing) subunit B [Paenibacillus]	O50627|GYRB_BACHD	DNA gyrase subunit B	gyrB	Bacillus halodurans (strain ATCC BAA-125 / DSM 18197 / FERM 7344 / JCM 9153 / C-125)	COG0187	L	DNA gyrase/topoisomerase IV, subunit B	K02470	gyrB	DNA gyrase subunit B [EC:5.6.2.2]	None	None	None	None	GO:0006261(DNA-dependent DNA replication);GO:0006265(DNA topological change)	GO:0005694(chromosome);GO:0005737(cytoplasm)	GO:0003677(DNA binding);GO:0003918(DNA topoisomerase type II (double strand cut, ATP-hydrolyzing) activity);GO:0005524(ATP binding);GO:0046872(metal ion binding)
orf00007	275	WP_016822437.1	MULTISPECIES: YheC/YheD family protein [Paenibacillus]	O07545|YHED_BACSU	Endospore coat-associated protein YheD	yheD	Bacillus subtilis (strain 168)	COG5891	D	Spore coat protein YheC/YheD, ATP-grasp superfamily	--	--	--	--	--	--	--	GO:0030435(sporulation resulting in formation of a cellular spore)	GO:0016020(membrane);GO:0042601(endospore-forming forespore)	None
orf00008	854	WP_044786771.1	MULTISPECIES: DNA gyrase subunit A [Paenibacillus]	O50628|GYRA_BACHD	DNA gyrase subunit A	gyrA	Bacillus halodurans (strain ATCC BAA-125 / DSM 18197 / FERM 7344 / JCM 9153 / C-125)	COG0188	L	DNA gyrase/topoisomerase IV, subunit A	K02469	gyrA	DNA gyrase subunit A [EC:5.6.2.2]	None	None	None	None	GO:0006261(DNA-dependent DNA replication);GO:0006265(DNA topological change)	GO:0005694(chromosome);GO:0005737(cytoplasm)	GO:0003677(DNA binding);GO:0003918(DNA topoisomerase type II (double strand cut, ATP-hydrolyzing) activity);GO:0005524(ATP binding)
orf00009	362	WP_031462543.1	MULTISPECIES: HD-GYP domain-containing protein [Paenibacillus]	O67821|Y2027_AQUAE	Uncharacterized protein aq_2027	aq_2027	Aquifex aeolicus (strain VF5)	COG2206	T	HD-GYP domain, c-di-GMP phosphodiesterase class II (or its inactivated variant)	--	--	--	--	--	--	--	GO:1900231(regulation of single-species biofilm formation on inanimate substrate);GO:2000147(positive regulation of cell motility)	None	GO:0046872(metal ion binding);GO:0071111(cyclic-guanylate-specific phosphodiesterase activity)
orf00010	50	PJN52042.1	hypothetical protein PAEAM_48670 [Paenibacillus sp. GM1FR]	--	--	--	--	--	--	--	--	--	--	--	--	--	--	--	--	--
orf00011	139	WP_013368653.1	MULTISPECIES: hypothetical protein [Paenibacillus]	--	--	--	--	--	--	--	--	--	--	--	--	--	--	--	--	--
orf00012	61	WP_016818933.1	MULTISPECIES: sigma factor G inhibitor Gin [Paenibacillus]	P37534|GIN_BACSU	Anti-sigma-G factor Gin	csfB	Bacillus subtilis (strain 168)	COG5865	DK	Forespore-specific anti-sigma-G factor CsfB/Gin	--	--	--	--	--	--	--	GO:0030435(sporulation resulting in formation of a cellular spore)	None	GO:0046872(metal ion binding)
orf00013	527	WP_031462544.1	amino acid decarboxylase [Paenibacillus polymyxa]	P37536|YAAO_BACSU	Uncharacterized protein YaaO	yaaO	Bacillus subtilis (strain 168)	COG1982	E	Arginine/lysine/ornithine decarboxylase	--	--	--	--	--	--	--	None	None	GO:0016831(carboxy-lyase activity)
orf00014	215	WP_025363639.1	dTMP kinase [Paenibacillus polymyxa]	C5D352|KTHY_GEOSW	Thymidylate kinase	tmk	Geobacillus sp. (strain WCH70)	COG0125	F	Thymidylate kinase	K00943	tmk, DTYMK	dTMP kinase [EC:2.7.4.9]	ko00240	Pyrimidine metabolism	Nucleotide metabolism	Metabolism	GO:0006233(dTDP biosynthetic process);GO:0006235(dTTP biosynthetic process)	None	GO:0004798(thymidylate kinase activity);GO:0005524(ATP binding)
orf00015	109	WP_007427998.1	MULTISPECIES: cyclic-di-AMP receptor [Paenibacillus]	P37538|DARA_BACSU	Cyclic di-AMP receptor A	darA	Bacillus subtilis (strain 168)	COG3870	T	Cyclic di-AMP receptor DarA/PstA	--	--	--	--	--	--	--	--	--	--
orf00016	147	WP_013368659.1	MULTISPECIES: YaaR family protein [Paenibacillus]	P37539|YAAR_BACSU	Uncharacterized protein YaaR	yaaR	Bacillus subtilis (strain 168)	COG1728	S	Uncharacterized conserved protein YaaR, TM1646/DUF327 family	K09770	K09770	uncharacterized protein	None	None	None	None	--	--	--
orf00017	43	AUS24279.1	hypothetical protein C1A50_0022 [Paenibacillus polymyxa]	--	--	--	--	--	--	--	--	--	--	--	--	--	--	--	--	--
orf00018	331	WP_025363640.1	DNA polymerase III subunit delta&apos; [Paenibacillus polymyxa]	P37540|HOLB_BACSU	DNA polymerase III subunit delta&apos;	holB	Bacillus subtilis (strain 168)	COG2812	L	DNA polymerase III, gamma/tau subunits	K02341	holB	DNA polymerase III subunit delta' [EC:2.7.7.7]	ko03030|ko03430|ko03440	DNA replication|Mismatch repair|Homologous recombination	Replication and repair|Replication and repair|Replication and repair	Genetic Information Processing|Genetic Information Processing|Genetic Information Processing	GO:0006261(DNA-dependent DNA replication)	GO:0009360(DNA polymerase III complex)	GO:0003677(DNA binding);GO:0003887(DNA-directed DNA polymerase activity);GO:0008408(3'-5' exonuclease activity)
orf00019	266	WP_013368662.1	MULTISPECIES: stage 0 sporulation family protein [Paenibacillus]	P37541|YAAT_BACSU	Stage 0 sporulation protein YaaT	yaaT	Bacillus subtilis (strain 168)	COG1774	T	Cell fate regulator YaaT, PSP1 superfamily (controls sporulation, competence, biofilm development)	--	--	--	--	--	--	--	GO:0030435(sporulation resulting in formation of a cellular spore)	GO:0005737(cytoplasm)	None
orf00020	124	WP_016818929.1	MULTISPECIES: DNA replication initiation control protein YabA [Paenibacillus]	C0ZHB6|YABA_BREBN	Initiation-control protein YabA	BBR47_00800	Brevibacillus brevis (strain 47 / JCM 6285 / NBRC 100599)	COG4467	L	Regulator of replication initiation timing YabA	--	--	--	--	--	--	--	GO:0006260(DNA replication)	None	None
orf00021	252	WP_016818928.1	MULTISPECIES: tRNA1(Val) (adenine(37)-N6)-methyltransferase [Paenibacillus]	P37543|YABB_BACSU	Uncharacterized protein YabB	yabB	Bacillus subtilis (strain 168)	COG4123	J	tRNA1(Val) A37 N6-methylase TrmN6	--	--	--	--	--	--	--	None	None	GO:0008168(methyltransferase activity)
orf00022	293	WP_016818927.1	MULTISPECIES: 16S rRNA (cytidine(1402)-2&apos;-O)-methyltransferase [Paenibacillus]	Q9KGL2|RSMI_BACHD	Ribosomal RNA small subunit methyltransferase I	rsmI	Bacillus halodurans (strain ATCC BAA-125 / DSM 18197 / FERM 7344 / JCM 9153 / C-125)	COG0313	J	16S rRNA C1402 (ribose-2'-O) methylase RsmI	K07056	rsmI	16S rRNA (cytidine1402-2'-O)-methyltransferase [EC:2.1.1.198]	None	None	None	None	GO:0000453(enzyme-directed rRNA 2'-O-methylation)	GO:0005737(cytoplasm)	GO:0070677(rRNA (cytosine-2'-O-)-methyltransferase activity)
orf00023	84	WP_007428005.1	MULTISPECIES: AbrB/MazE/SpoVT family DNA-binding domain-containing protein [Paenibacillus]	P08874|ABRB_BACSU	Transition state regulatory protein AbrB	abrB	Bacillus subtilis (strain 168)	COG2002	KV	Bifunctional DNA-binding transcriptional regulator of stationary/sporulation/toxin gene expression and antitoxin component of the YhaV-PrlF toxin-antitoxin module	K06284	abrB	AbrB family transcriptional regulator, transcriptional pleiotropic regulator of transition state genes	None	None	None	None	GO:0030435(sporulation resulting in formation of a cellular spore);GO:0043937(regulation of sporulation);GO:0045892(negative regulation of transcription, DNA-templated)	None	GO:0003677(DNA binding);GO:0042802(identical protein binding)
orf00024	427	WP_017427068.1	MULTISPECIES: HD domain-containing protein [Paenibacillus]	P39651|YWFO_BACSU	Uncharacterized protein YwfO	ywfO	Bacillus subtilis (strain 168)	COG1078	R	HD superfamily phosphohydrolase	K06885	K06885	uncharacterized protein	None	None	None	None	GO:0006203(dGTP catabolic process)	None	GO:0008832(dGTPase activity)
orf00025	256	WP_038978273.1	TatD family hydrolase [Paenibacillus polymyxa]	P37545|YABD_BACSU	Uncharacterized metal-dependent hydrolase YabD	yabD	Bacillus subtilis (strain 168)	COG0084	N	3'->5' ssDNA/RNA exonuclease TatD	K03424	tatD	TatD DNase family protein [EC:3.1.21.-]	None	None	None	None	None	GO:0005829(cytosol)	GO:0016888(endodeoxyribonuclease activity, producing 5'-phosphomonoesters);GO:0046872(metal ion binding)
orf00026	382	WP_016818924.1	MULTISPECIES: G5 domain-containing protein [Paenibacillus]	P37546|YABE_BACSU	Putative cell wall shaping protein YabE	yabE	Bacillus subtilis (strain 168)	COG3583|COG3584	S|S	Uncharacterized conserved protein YabE, contains G5 and tandem DUF348 domains|3D (Asp-Asp-Asp) domain, usually in lytic transglycosylases	--	--	--	--	--	--	--	GO:0009254(peptidoglycan turnover)	GO:0019867(outer membrane)	GO:0004553(hydrolase activity, hydrolyzing O-glycosyl compounds)
orf00027	181	WP_016818923.1	MULTISPECIES: ribonuclease M5 [Paenibacillus]	Q81JA6|RNM5_BACCR	Ribonuclease M5	rnmV	Bacillus cereus (strain ATCC 14579 / DSM 31 / JCM 2152 / NBRC 15305 / NCIMB 9373 / NRRL B-3711)	COG1658	J	5S rRNA maturation ribonuclease M5, contains TOPRIM domain	K05985	rnmV	ribonuclease M5 [EC:3.1.26.8]	None	None	None	None	GO:0006364(rRNA processing)	GO:0005737(cytoplasm)	GO:0019843(rRNA binding);GO:0043822(ribonuclease M5 activity);GO:0046872(metal ion binding)
orf00028	294	WP_025363643.1	MULTISPECIES: 16S rRNA (adenine(1518)-N(6)/adenine(1519)-N(6))-dimethyltransferase RsmA [Paenibacillus]	A7GJV3|RSMA_BACCN	Ribosomal RNA small subunit methyltransferase A	rsmA	Bacillus cytotoxicus (strain DSM 22905 / CIP 110041 / 391-98 / NVH 391-98)	COG0030	J	16S rRNA A1518 and A1519 N6-dimethyltransferase RsmA/KsgA/DIM1 (may also have DNA glycosylase/AP lyase activity)	K02528	ksgA	16S rRNA (adenine1518-N6/adenine1519-N6)-dimethyltransferase [EC:2.1.1.182]	None	None	None	None	None	GO:0005737(cytoplasm)	GO:0003723(RNA binding);GO:0052908(16S rRNA (adenine(1518)-N(6)/adenine(1519)-N(6))-dimethyltransferase activity)
orf00029	299	AHM63760.1	sporulation peptidase yabg [Paenibacillus polymyxa SQR-21]	P37548|YABG_BACSU	Sporulation-specific protease YabG	yabG	Bacillus subtilis (strain 168)	COG5866	DO	Sporulation-specific protease YabG	K06436	yabG	spore coat assemly protein	None	None	None	None	GO:0030435(sporulation resulting in formation of a cellular spore)	GO:0016020(membrane);GO:0043593(endospore coat)	GO:0016787(hydrolase activity)
orf00030	93	WP_013308120.1	MULTISPECIES: Veg family protein [Paenibacillus]	P37466|VEG_BACSU	Protein Veg	veg	Bacillus subtilis (strain 168)	COG4466	S	Uncharacterized conserved protein Veg, DUF1021 family	--	--	--	--	--	--	--	GO:0006355(regulation of transcription, DNA-templated);GO:0030435(sporulation resulting in formation of a cellular spore)	GO:0005737(cytoplasm)	None
orf00031	59	WP_007428013.1	MULTISPECIES: small, acid-soluble spore protein, alpha/beta type [Paenibacillus]	P37549|SSPF_BACSU	Protein SspF	sspF	Bacillus subtilis (strain 168)	COG5854	D	Small acid-soluble spore protein SspF (alpha/beta-type)	K06423	sspF	small acid-soluble spore protein F (minor alpha/beta-type SASP)	None	None	None	None	GO:0006265(DNA topological change);GO:0030435(sporulation resulting in formation of a cellular spore)	None	GO:0003690(double-stranded DNA binding)
orf00032	284	WP_063208339.1	MULTISPECIES: 4-(cytidine 5&apos;-diphospho)-2-C-methyl-D-erythritol kinase [Paenibacillus]	P37550|ISPE_BACSU	4-diphosphocytidyl-2-C-methyl-D-erythritol kinase	ispE	Bacillus subtilis (strain 168)	COG1947	I	4-diphosphocytidyl-2C-methyl-D-erythritol kinase	K00919	ispE	4-diphosphocytidyl-2-C-methyl-D-erythritol kinase [EC:2.7.1.148]	ko00900	Terpenoid backbone biosynthesis	Metabolism of terpenoids and polyketides	Metabolism	GO:0016114(terpenoid biosynthetic process);GO:0019288(isopentenyl diphosphate biosynthetic process, methylerythritol 4-phosphate pathway)	None	GO:0005524(ATP binding);GO:0050515(4-(cytidine 5'-diphospho)-2-C-methyl-D-erythritol kinase activity)
orf00033	279	WP_013368673.1	MULTISPECIES: pur operon repressor [Paenibacillus]	P37551|PURR_BACSU	Pur operon repressor	purR	Bacillus subtilis (strain 168)	COG0503	F	Adenine/guanine phosphoribosyltransferase or related PRPP-binding protein	K09685	purR	purine operon repressor	None	None	None	None	GO:0009116(nucleoside metabolic process);GO:0045892(negative regulation of transcription, DNA-templated);GO:0045982(negative regulation of purine nucleobase metabolic process)	None	GO:0003677(DNA binding)
orf00034	95	WP_007428016.1	MULTISPECIES: septation regulator SpoVG [Paenibacillus]	C0ZHD2|SP5G_BREBN	Putative septation protein SpoVG	spoVG	Brevibacillus brevis (strain 47 / JCM 6285 / NBRC 100599)	COG2088	D	DNA-binding protein SpoVG, cell septation regulator	K06412	spoVG	stage V sporulation protein G	None	None	None	None	GO:0000917(division septum assembly);GO:0030435(sporulation resulting in formation of a cellular spore)	None	None
orf00035	465	WP_031462546.1	bifunctional UDP-N-acetylglucosamine diphosphorylase/glucosamine-1-phosphate N-acetyltransferase GlmU [Paenibacillus polymyxa]	C5D371|GLMU_GEOSW	Bifunctional protein GlmU	glmU	Geobacillus sp. (strain WCH70)	COG1207	M	Bifunctional protein GlmU, N-acetylglucosamine-1-phosphate-uridyltransferase/glucosamine-1-phosphate-acetyltransferase	K04042	glmU	bifunctional UDP-N-acetylglucosamine pyrophosphorylase / glucosamine-1-phosphate N-acetyltransferase [EC:2.7.7.23 2.3.1.157]	ko00520|ko00541	Amino sugar and nucleotide sugar metabolism|O-Antigen nucleotide sugar biosynthesis	Carbohydrate metabolism|Glycan biosynthesis and metabolism	Metabolism|Metabolism	GO:0000902(cell morphogenesis);GO:0006048(UDP-N-acetylglucosamine biosynthetic process);GO:0008360(regulation of cell shape);GO:0009245(lipid A biosynthetic process);GO:0009252(peptidoglycan biosynthetic process);GO:0071555(cell wall organization)	GO:0005737(cytoplasm)	GO:0000287(magnesium ion binding);GO:0003977(UDP-N-acetylglucosamine diphosphorylase activity);GO:0019134(glucosamine-1-phosphate N-acetyltransferase activity)
orf00036	317	WP_013308125.1	MULTISPECIES: ribose-phosphate diphosphokinase [Paenibacillus]	Q8EU34|KPRS_OCEIH	Ribose-phosphate pyrophosphokinase	prs	Oceanobacillus iheyensis (strain DSM 14371 / CIP 107618 / JCM 11309 / KCTC 3954 / HTE831)	COG0462	F	Phosphoribosylpyrophosphate synthetase	K00948	PRPS, prsA	ribose-phosphate pyrophosphokinase [EC:2.7.6.1]	ko00030|ko00230	Pentose phosphate pathway|Purine metabolism	Carbohydrate metabolism|Nucleotide metabolism	Metabolism|Metabolism	GO:0006015(5-phosphoribose 1-diphosphate biosynthetic process);GO:0009116(nucleoside metabolic process);GO:0009156(ribonucleoside monophosphate biosynthetic process);GO:0009165(nucleotide biosynthetic process)	GO:0005737(cytoplasm)	GO:0000287(magnesium ion binding);GO:0004749(ribose phosphate diphosphokinase activity);GO:0005524(ATP binding);GO:0016301(kinase activity)
orf00037	66	WP_013368676.1	MULTISPECIES: hypothetical protein [Paenibacillus]	--	--	--	--	--	--	--	--	--	--	--	--	--	--	--	--	--
orf00038	186	WP_016818918.1	MULTISPECIES: aminoacyl-tRNA hydrolase [Paenibacillus]	Q81VY9|PTH_BACAN	Peptidyl-tRNA hydrolase	pth	Bacillus anthracis	COG0193	J	Peptidyl-tRNA hydrolase	K01056	PTH1, pth, spoVC	peptidyl-tRNA hydrolase, PTH1 family [EC:3.1.1.29]	None	None	None	None	GO:0006412(translation)	GO:0005737(cytoplasm)	GO:0004045(aminoacyl-tRNA hydrolase activity)
orf00039	45	WP_094156831.1	anti-sigma-F factor Fin family protein [Paenibacillus kribbensis]	P37553|FIN_BACSU	Anti-sigma-F factor Fin	fin	Bacillus subtilis (strain 168)	COG5867	DT	Anti-sigma-F factor Fin	--	--	--	--	--	--	--	GO:0010468(regulation of gene expression);GO:0030435(sporulation resulting in formation of a cellular spore)	GO:0005737(cytoplasm)	GO:0046872(metal ion binding)
orf00040	1175	WP_016818917.1	MULTISPECIES: transcription-repair coupling factor [Paenibacillus]	P37474|MFD_BACSU	Transcription-repair-coupling factor	mfd	Bacillus subtilis (strain 168)	COG1197	LK	Transcription-repair coupling factor (superfamily II helicase)	K03723	mfd	transcription-repair coupling factor (superfamily II helicase) [EC:3.6.4.-]	ko03420	Nucleotide excision repair	Replication and repair	Genetic Information Processing	GO:0000716(transcription-coupled nucleotide-excision repair, DNA damage recognition);GO:0006355(regulation of transcription, DNA-templated)	GO:0005737(cytoplasm)	GO:0003677(DNA binding);GO:0003684(damaged DNA binding);GO:0004386(helicase activity);GO:0005524(ATP binding);GO:0015616(DNA translocase activity);GO:0043175(RNA polymerase core enzyme binding)
orf00041	372	WP_167438699.1	MULTISPECIES: peptidylprolyl isomerase [Paenibacillus]	A4IKU2|PRSA_GEOTN	Foldase protein PrsA	prsA	Geobacillus thermodenitrificans (strain NG80-2)	COG0760	O	Peptidyl-prolyl isomerase, parvulin family	K07533	prsA	foldase protein PrsA [EC:5.2.1.8]	None	None	None	None	GO:0006457(protein folding);GO:0015031(protein transport)	GO:0005886(plasma membrane)	GO:0003755(peptidyl-prolyl cis-trans isomerase activity)
orf00042	180	WP_013368681.1	MULTISPECIES: stage V sporulation protein T [Paenibacillus]	P37554|SPOVT_BACSU	Stage V sporulation protein T	spoVT	Bacillus subtilis (strain 168)	COG5845	DK	Stage V sporulation protein SpoVT, regulator of stationary/sporulation gene expression	K04769	spoVT	AbrB family transcriptional regulator, stage V sporulation protein T	None	None	None	None	GO:0030435(sporulation resulting in formation of a cellular spore)	None	GO:0003677(DNA binding);GO:0042802(identical protein binding)
orf00043	552	WP_167438698.1	MULTISPECIES: oligosaccharide flippase family protein [Paenibacillus]	P37555|YABM_BACSU	Uncharacterized membrane protein YabM	yabM	Bacillus subtilis (strain 168)	COG5841	D	Stage V sporulation protein SpoVB/SpoIIIF, required for spore cortex synthesis	--	--	--	--	--	--	--	None	GO:0005886(plasma membrane);GO:0016021(integral component of membrane)	None
orf00044	499	WP_174821166.1	nucleoside triphosphate pyrophosphohydrolase [Paenibacillus polymyxa]	P37556|YABN_BACSU	Uncharacterized protein YabN	yabN	Bacillus subtilis (strain 168)	COG3956	R	Uncharacterized conserved protein YabN, contains tetrapyrrole methylase and MazG-like pyrophosphatase domain	K02499	yabN	tetrapyrrole methylase family protein / MazG family protein	None	None	None	None	GO:0006203(dGTP catabolic process);GO:0046047(TTP catabolic process);GO:0046052(UTP catabolic process);GO:0046061(dATP catabolic process);GO:0046076(dTTP catabolic process);GO:0046081(dUTP catabolic process)	None	GO:0008168(methyltransferase activity);GO:0047429(nucleoside-triphosphate diphosphatase activity)
orf00045	90	WP_007428028.1	MULTISPECIES: HU family DNA-binding protein [Paenibacillus]	P0A3H2|DBH_BACCA	DNA-binding protein HU	hup	Bacillus caldotenax	COG0776	L	Bacterial nucleoid DNA-binding protein IHF-alpha	K03530	hupB	DNA-binding protein HU-beta	None	None	None	None	GO:0030261(chromosome condensation)	None	GO:0003677(DNA binding)
orf00046	92	WP_016818913.1	MULTISPECIES: RNA-binding S4 domain-containing protein [Paenibacillus]	P37557|YABO_BACSU	Uncharacterized protein YabO	yabO	Bacillus subtilis (strain 168)	COG1188	J	Ribosomal 50S subunit-recycling heat shock protein, contains S4 domain	--	--	--	--	--	--	--	None	None	GO:0003723(RNA binding)
orf00047	94	WP_013368685.1	MULTISPECIES: sporulation protein YabP [Paenibacillus]	P37558|YABP_BACSU	Spore protein YabP	yabP	Bacillus subtilis (strain 168)	COG5868	D	Sporulation protein YabP	--	--	--	--	--	--	--	GO:0030435(sporulation resulting in formation of a cellular spore)	GO:0016020(membrane);GO:0042601(endospore-forming forespore)	None
orf00048	192	WP_016818912.1	MULTISPECIES: spore cortex biosynthesis protein YabQ [Paenibacillus]	P37559|YABQ_BACSU	Spore protein YabQ	yabQ	Bacillus subtilis (strain 168)	COG5869	D	Spore cortex formation membrane protein YabQ	--	--	--	--	--	--	--	GO:0030435(sporulation resulting in formation of a cellular spore)	GO:0016021(integral component of membrane);GO:0042601(endospore-forming forespore)	None
orf00049	109	WP_013368687.1	MULTISPECIES: septum formation initiator family protein [Paenibacillus]	--	--	--	--	COG2919	D	Cell division protein FtsB	K13052	divIC, divA	cell division protein DivIC	None	None	None	None	--	--	--
orf00050	171	WP_013368688.1	MULTISPECIES: RNA-binding protein S1 [Paenibacillus]	P37560|YABR_BACSU	Uncharacterized protein YabR	yabR	Bacillus subtilis (strain 168)	COG1098	R	Predicted RNA-binding protein, contains ribosomal protein S1 (RPS1) domain	K07571	K07571	S1 RNA binding domain protein	None	None	None	None	GO:0006412(translation)	GO:0022627(cytosolic small ribosomal subunit)	GO:0003729(mRNA binding);GO:0003735(structural constituent of ribosome)
orf00051	835	WP_019685739.1	MULTISPECIES: stage II sporulation protein E [Paenibacillus]	P37475|SP2E_BACSU	Stage II sporulation protein E	spoIIE	Bacillus subtilis (strain 168)	COG5817	D	Stage II sporulation protein SpoIIE/SpoIIH (serine phosphatase - sigma-F activation)	K06382	spoIIE	stage II sporulation protein E [EC:3.1.3.16]	None	None	None	None	GO:0030435(sporulation resulting in formation of a cellular spore)	GO:0005886(plasma membrane);GO:0016021(integral component of membrane);GO:0042601(endospore-forming forespore)	GO:0016791(phosphatase activity);GO:0106306(protein serine phosphatase activity);GO:0106307(protein threonine phosphatase activity)
orf00052	249	WP_016818910.1	MULTISPECIES: VWA domain-containing protein [Paenibacillus]	P37561|YABS_BACSU	Uncharacterized protein YabS	yabS	Bacillus subtilis (strain 168)	COG1240	H	vWFA (von Willebrand factor type A) domain of Mg and Co chelatases	K07114	yfbK	Ca-activated chloride channel homolog	None	None	None	None	--	--	--
orf00053	312	WP_016818909.1	MULTISPECIES: serine/threonine protein kinase [Paenibacillus]	P37562|PKN1_BACSU	Probable serine/threonine-protein kinase YabT	yabT	Bacillus subtilis (strain 168)	COG0515	T	Serine/threonine protein kinase	--	--	--	--	--	--	--	None	None	GO:0004674(protein serine/threonine kinase activity);GO:0005524(ATP binding);GO:0106310(protein serine kinase activity)
orf00054	482	WP_123796609.1	MULTISPECIES: tRNA lysidine(34) synthetase TilS [Paenibacillus]	Q81J84|TILS_BACCR	tRNA(Ile)-lysidine synthase	tilS	Bacillus cereus (strain ATCC 14579 / DSM 31 / JCM 2152 / NBRC 15305 / NCIMB 9373 / NRRL B-3711)	COG0037	J	tRNA(Ile)-lysidine synthase TilS/MesJ	K04075	tilS, mesJ	tRNA(Ile)-lysidine synthase [EC:6.3.4.19]	None	None	None	None	GO:0006400(tRNA modification)	GO:0005737(cytoplasm)	GO:0005524(ATP binding);GO:0016879(ligase activity, forming carbon-nitrogen bonds)
orf00055	179	WP_013368693.1	MULTISPECIES: hypoxanthine phosphoribosyltransferase [Paenibacillus]	P37472|HGPRT_BACSU	Hypoxanthine-guanine phosphoribosyltransferase	hprT	Bacillus subtilis (strain 168)	COG0634	F	Hypoxanthine-guanine phosphoribosyltransferase	K00760	hprT, hpt, HPRT1	hypoxanthine phosphoribosyltransferase [EC:2.4.2.8]	ko00230|ko00983	Purine metabolism|Drug metabolism - other enzymes	Nucleotide metabolism|Xenobiotics biodegradation and metabolism	Metabolism|Metabolism	GO:0006168(adenine salvage);GO:0006178(guanine salvage);GO:0032263(GMP salvage);GO:0032264(IMP salvage);GO:0046100(hypoxanthine metabolic process)	GO:0005737(cytoplasm)	GO:0000166(nucleotide binding);GO:0000287(magnesium ion binding);GO:0004422(hypoxanthine phosphoribosyltransferase activity);GO:0052657(guanine phosphoribosyltransferase activity)
orf00056	679	WP_017427052.1	MULTISPECIES: ATP-dependent zinc metalloprotease FtsH [Paenibacillus]	P37476|FTSH_BACSU	ATP-dependent zinc metalloprotease FtsH	ftsH	Bacillus subtilis (strain 168)	COG0465	O	ATP-dependent Zn proteases	K03798	ftsH, hflB	cell division protease FtsH [EC:3.4.24.-]	None	None	None	None	GO:0006508(proteolysis);GO:0007049(cell cycle);GO:0030163(protein catabolic process);GO:0043934(sporulation);GO:0051301(cell division)	GO:0005886(plasma membrane);GO:0016021(integral component of membrane);GO:0030428(cell septum)	GO:0004176(ATP-dependent peptidase activity);GO:0004222(metalloendopeptidase activity);GO:0005524(ATP binding);GO:0008233(peptidase activity);GO:0008270(zinc ion binding)
orf00057	537	WP_153794134.1	L-aspartate oxidase [Paenibacillus polymyxa]	Q51363|NADB_PSEAE	L-aspartate oxidase	nadB	Pseudomonas aeruginosa (strain ATCC 15692 / DSM 22644 / CIP 104116 / JCM 14847 / LMG 12228 / 1C / PRS 101 / PAO1)	COG0029	H	Aspartate oxidase	K00278	nadB	L-aspartate oxidase [EC:1.4.3.16]	ko00250|ko00760	Alanine, aspartate and glutamate metabolism|Nicotinate and nicotinamide metabolism	Amino acid metabolism|Metabolism of cofactors and vitamins	Metabolism|Metabolism	GO:0034628('de novo' NAD biosynthetic process from aspartate)	GO:0005737(cytoplasm)	GO:0008734(L-aspartate oxidase activity);GO:0044318(L-aspartate:fumarate oxidoreductase activity)
orf00058	296	WP_016818905.1	MULTISPECIES: carboxylating nicotinate-nucleotide diphosphorylase [Paenibacillus]	P74301|NADC_SYNY3	Probable nicotinate-nucleotide pyrophosphorylase [carboxylating]	nadC	Synechocystis sp. (strain PCC 6803 / Kazusa)	COG0157	H	Nicotinate-nucleotide pyrophosphorylase	K00767	nadC, QPRT	nicotinate-nucleotide pyrophosphorylase (carboxylating) [EC:2.4.2.19]	ko00760	Nicotinate and nicotinamide metabolism	Metabolism of cofactors and vitamins	Metabolism	GO:0009435(NAD biosynthetic process);GO:0034213(quinolinate catabolic process)	GO:0005737(cytoplasm)	GO:0004514(nicotinate-nucleotide diphosphorylase (carboxylating) activity)
orf00059	255	WP_013308148.1	MULTISPECIES: type III pantothenate kinase [Paenibacillus]	C0ZHH0|COAX_BREBN	Type III pantothenate kinase	coaX	Brevibacillus brevis (strain 47 / JCM 6285 / NBRC 100599)	COG1521	H	Pantothenate kinase type III	K03525	coaX	type III pantothenate kinase [EC:2.7.1.33]	ko00770	Pantothenate and CoA biosynthesis	Metabolism of cofactors and vitamins	Metabolism	GO:0015937(coenzyme A biosynthetic process)	GO:0005737(cytoplasm)	GO:0004594(pantothenate kinase activity);GO:0005524(ATP binding);GO:0046872(metal ion binding)
orf00060	294	WP_016818903.1	MULTISPECIES: Hsp33 family molecular chaperone HslO [Paenibacillus]	B7HJ06|HSLO_BACC4	33 kDa chaperonin	hslO	Bacillus cereus (strain B4264)	COG1281	O	Redox-regulated molecular chaperone, HSP33 family	K04083	hslO	molecular chaperone Hsp33	None	None	None	None	GO:0006457(protein folding)	GO:0005737(cytoplasm)	GO:0051082(unfolded protein binding)
orf00061	316	WP_017427050.1	MULTISPECIES: peptidyl-prolyl cis-trans isomerase [Paenibacillus]	P37566|YACD_BACSU	Putative peptidyl-prolyl cis-trans isomerase YacD	yacD	Bacillus subtilis (strain 168)	COG0760	O	Peptidyl-prolyl isomerase, parvulin family	K07533	prsA	foldase protein PrsA [EC:5.2.1.8]	None	None	None	None	None	None	GO:0003755(peptidyl-prolyl cis-trans isomerase activity)
orf00062	55	AUS24326.1	hypothetical protein C1A50_0069 [Paenibacillus polymyxa]	--	--	--	--	--	--	--	--	--	--	--	--	--	--	--	--	--
orf00063	312	WP_016818901.1	MULTISPECIES: cysteine synthase A [Paenibacillus]	P37887|CYSK_BACSU	Cysteine synthase	cysK	Bacillus subtilis (strain 168)	COG0031	E	Cysteine synthase	K01738	cysK	cysteine synthase [EC:2.5.1.47]	ko00270|ko00920	Cysteine and methionine metabolism|Sulfur metabolism	Amino acid metabolism|Energy metabolism	Metabolism|Metabolism	GO:0006535(cysteine biosynthetic process from serine);GO:0008284(positive regulation of cell population proliferation);GO:0009087(methionine catabolic process);GO:1904798(positive regulation of core promoter binding)	GO:0005737(cytoplasm);GO:0032991(protein-containing complex);GO:0032993(protein-DNA complex)	GO:0004122(cystathionine beta-synthase activity);GO:0004124(cysteine synthase activity);GO:0008134(transcription factor binding);GO:0030170(pyridoxal phosphate binding);GO:0042803(protein homodimerization activity);GO:0080146(L-cysteine desulfhydrase activity)
orf00064	540	WP_038978272.1	anthranilate synthase component I family protein [Paenibacillus polymyxa]	P28820|PABB_BACSU	Aminodeoxychorismate synthase component 1	pabB	Bacillus subtilis (strain 168)	COG0147	EH	Anthranilate/para-aminobenzoate synthases component I	K01665	pabB	para-aminobenzoate synthetase component I [EC:2.6.1.85]	ko00790	Folate biosynthesis	Metabolism of cofactors and vitamins	Metabolism	GO:0000162(tryptophan biosynthetic process);GO:0046654(tetrahydrofolate biosynthetic process);GO:0046656(folic acid biosynthetic process)	None	GO:0000287(magnesium ion binding);GO:0046820(4-amino-4-deoxychorismate synthase activity)
orf00065	191	WP_016818899.1	MULTISPECIES: aminodeoxychorismate/anthranilate synthase component II [Paenibacillus]	P28819|PABA_BACSU	Aminodeoxychorismate/anthranilate synthase component 2	pabA	Bacillus subtilis (strain 168)	COG0512	EH	Anthranilate/para-aminobenzoate synthase component II (glutamine amidotransferase)	K01664	pabA	para-aminobenzoate synthetase component II [EC:2.6.1.85]	ko00790	Folate biosynthesis	Metabolism of cofactors and vitamins	Metabolism	GO:0000162(tryptophan biosynthetic process);GO:0006541(glutamine metabolic process);GO:0046654(tetrahydrofolate biosynthetic process);GO:0046656(folic acid biosynthetic process)	None	GO:0004049(anthranilate synthase activity);GO:0046820(4-amino-4-deoxychorismate synthase activity)
orf00066	298	WP_045245227.1	aminotransferase class IV [Paenibacillus polymyxa]	P28821|PABC_BACSU	Aminodeoxychorismate lyase	pabC	Bacillus subtilis (strain 168)	COG0115	EH	Branched-chain amino acid aminotransferase/4-amino-4-deoxychorismate lyase	K02619	pabC	4-amino-4-deoxychorismate lyase [EC:4.1.3.38]	ko00790	Folate biosynthesis	Metabolism of cofactors and vitamins	Metabolism	GO:0019752(carboxylic acid metabolic process);GO:0046654(tetrahydrofolate biosynthetic process);GO:0046656(folic acid biosynthetic process)	GO:0005829(cytosol)	GO:0008696(4-amino-4-deoxychorismate lyase activity);GO:0030170(pyridoxal phosphate binding)
orf00067	288	WP_045245228.1	dihydropteroate synthase [Paenibacillus polymyxa]	P28822|DHPS_BACSU	Dihydropteroate synthase	sul	Bacillus subtilis (strain 168)	COG0294	H	Dihydropteroate synthase	K00796	folP	dihydropteroate synthase [EC:2.5.1.15]	ko00790	Folate biosynthesis	Metabolism of cofactors and vitamins	Metabolism	GO:0046654(tetrahydrofolate biosynthetic process);GO:0046656(folic acid biosynthetic process)	GO:0005829(cytosol)	GO:0004156(dihydropteroate synthase activity);GO:0046872(metal ion binding)
orf00068	120	WP_013368705.1	MULTISPECIES: dihydroneopterin aldolase [Paenibacillus]	P28823|FOLB_BACSU	Dihydroneopterin aldolase	folB	Bacillus subtilis (strain 168)	COG1539	H	Dihydroneopterin aldolase	K01633	folB	7,8-dihydroneopterin aldolase/epimerase/oxygenase [EC:4.1.2.25 5.1.99.8 1.13.11.81]	ko00790	Folate biosynthesis	Metabolism of cofactors and vitamins	Metabolism	GO:0006760(folic acid-containing compound metabolic process);GO:0046654(tetrahydrofolate biosynthetic process);GO:0046656(folic acid biosynthetic process)	GO:0005737(cytoplasm)	GO:0004150(dihydroneopterin aldolase activity)
orf00069	182	WP_031462559.1	MULTISPECIES: 2-amino-4-hydroxy-6-hydroxymethyldihydropteridine diphosphokinase [Paenibacillus]	P29252|HPPK_BACSU	2-amino-4-hydroxy-6-hydroxymethyldihydropteridine pyrophosphokinase	folK	Bacillus subtilis (strain 168)	COG0801	H	7,8-dihydro-6-hydroxymethylpterin pyrophosphokinase (folate biosynthesis)	K00950	folK	2-amino-4-hydroxy-6-hydroxymethyldihydropteridine diphosphokinase [EC:2.7.6.3]	ko00790	Folate biosynthesis	Metabolism of cofactors and vitamins	Metabolism	GO:0046654(tetrahydrofolate biosynthetic process);GO:0046656(folic acid biosynthetic process)	None	GO:0003848(2-amino-4-hydroxy-6-hydroxymethyldihydropteridine diphosphokinase activity);GO:0005524(ATP binding);GO:0016301(kinase activity)
orf00070	66	WP_031462560.1	MULTISPECIES: helix-turn-helix transcriptional regulator [Paenibacillus]	O31417|YAZB_BACSU	Uncharacterized HTH-type transcriptional regulator YazB	yazB	Bacillus subtilis (strain 168)	COG1396	K	Transcriptional regulator, contains XRE-family HTH domain	--	--	--	--	--	--	--	GO:0006355(regulation of transcription, DNA-templated)	None	GO:0003677(DNA binding);GO:0003700(DNA-binding transcription factor activity)
orf00071	342	WP_019685747.1	MULTISPECIES: tRNA dihydrouridine synthase DusB [Paenibacillus]	P37567|DUS1_BACSU	Probable tRNA-dihydrouridine synthase 1	dus1	Bacillus subtilis (strain 168)	COG0042	J	tRNA-dihydrouridine synthase	--	--	--	--	--	--	--	None	None	GO:0000049(tRNA binding);GO:0017150(tRNA dihydrouridine synthase activity);GO:0050660(flavin adenine dinucleotide binding)
orf00072	158	WP_013308160.1	MULTISPECIES: transcription elongation factor GreA [Paenibacillus]	A3DJG6|GREA_HUNT2	Transcription elongation factor GreA	greA	Hungateiclostridium thermocellum (strain ATCC 27405 / DSM 1237 / JCM 9322 / NBRC 103400 / NCIMB 10682 / NRRL B-4536 / VPI 7372)	COG0782	K	Transcription elongation factor, GreA/GreB family	K03624	greA	transcription elongation factor GreA	None	None	None	None	GO:0032784(regulation of DNA-templated transcription, elongation)	None	GO:0003677(DNA binding);GO:0070063(RNA polymerase binding)
orf00073	508	WP_016818894.1	MULTISPECIES: lysine--tRNA ligase [Paenibacillus]	Q9RHV9|SYK_GEOSE	Lysine--tRNA ligase	lysS	Geobacillus stearothermophilus	COG1190	J	Lysyl-tRNA synthetase (class II)	K04567	KARS, lysS	lysyl-tRNA synthetase, class II [EC:6.1.1.6]	ko00970	Aminoacyl-tRNA biosynthesis	Translation	Genetic Information Processing	GO:0006430(lysyl-tRNA aminoacylation)	GO:0005737(cytoplasm)	GO:0000287(magnesium ion binding);GO:0003676(nucleic acid binding);GO:0004824(lysine-tRNA ligase activity);GO:0005524(ATP binding)
orf00074	445	WP_017427044.1	MULTISPECIES: Trk family potassium uptake protein [Paenibacillus]	O32081|KTRB_BACSU	Ktr system potassium uptake protein B	ktrB	Bacillus subtilis (strain 168)	COG0168	P	Trk-type K+ transport system, membrane component	K03498	trkH, trkG, ktrB, ktrD	trk/ktr system potassium uptake protein	None	None	None	None	None	GO:0005886(plasma membrane);GO:0016021(integral component of membrane)	GO:0015379(potassium:chloride symporter activity)
orf00075	177	WP_016818892.1	MULTISPECIES: hypothetical protein [Paenibacillus]	O31780|YMCC_BACSU	Uncharacterized membrane protein YmcC	ymcC	Bacillus subtilis (strain 168)	--	--	--	--	--	--	--	--	--	--	None	GO:0005886(plasma membrane);GO:0016021(integral component of membrane)	None
orf00076	256	WP_017427043.1	MULTISPECIES: enoyl-ACP reductase FabI [Paenibacillus]	Q81GI3|FABI_BACCR	Enoyl-[acyl-carrier-protein] reductase [NADH] FabI	fabI	Bacillus cereus (strain ATCC 14579 / DSM 31 / JCM 2152 / NBRC 15305 / NCIMB 9373 / NRRL B-3711)	COG0623	I	Enoyl-[acyl-carrier-protein] reductase FabI	K00208	fabI	enoyl-[acyl-carrier protein] reductase I [EC:1.3.1.9 1.3.1.10]	ko00061|ko00333|ko00780	Fatty acid biosynthesis|Prodigiosin biosynthesis|Biotin metabolism	Lipid metabolism|Biosynthesis of other secondary metabolites|Metabolism of cofactors and vitamins	Metabolism|Metabolism|Metabolism	GO:0030497(fatty acid elongation)	GO:1902494(catalytic complex)	GO:0004318(enoyl-[acyl-carrier-protein] reductase (NADH) activity);GO:0016631(enoyl-[acyl-carrier-protein] reductase activity);GO:0042802(identical protein binding);GO:0047117(enoyl-[acyl-carrier-protein] reductase (NADPH, A-specific) activity);GO:0070401(NADP+ binding)
orf00077	486	WP_045245229.1	acyl--CoA ligase [Paenibacillus polymyxa]	Q8ZES9|LCFA_YERPE	Long-chain-fatty-acid--CoA ligase	fadD	Yersinia pestis	COG0318	I	O-succinylbenzoic acid-CoA ligase MenE or related acyl-CoA synthetase (AMP-forming)	--	--	--	--	--	--	--	GO:0006635(fatty acid beta-oxidation)	GO:0016020(membrane)	GO:0004467(long-chain fatty acid-CoA ligase activity);GO:0005524(ATP binding)
orf00078	407	WP_016818889.1	MULTISPECIES: aldehyde dehydrogenase [Paenibacillus]	P0DPF0|CRTNC_CYTFI	4,4&apos;-diapolycopene-4,4&apos;-dial dehydrogenase	crtNc	Cytobacillus firmus	COG1012	I	Acyl-CoA reductase or other NAD-dependent aldehyde dehydrogenase	K00128	ALDH	aldehyde dehydrogenase (NAD+) [EC:1.2.1.3]	ko00010|ko00053|ko00071|ko00280|ko00310|ko00330|ko00340|ko00380|ko00410|ko00561|ko00620|ko00625|ko00770|ko00903|ko00981|ko04936	Glycolysis / Gluconeogenesis|Ascorbate and aldarate metabolism|Fatty acid degradation|Valine, leucine and isoleucine degradation|Lysine degradation|Arginine and proline metabolism|Histidine metabolism|Tryptophan metabolism|beta-Alanine metabolism|Glycerolipid metabolism|Pyruvate metabolism|Chloroalkane and chloroalkene degradation|Pantothenate and CoA biosynthesis|Limonene and pinene degradation|…	Carbohydrate metabolism|Carbohydrate metabolism|Lipid metabolism|Amino acid metabolism|Amino acid metabolism|Amino acid metabolism|Amino acid metabolism|Amino acid metabolism|Metabolism of other amino acids|Lipid metabolism|Carbohydrate metabolism|Xenobiotics biodegradation and metabolism|Metabolism of cofactors and vitamins|Metabolism of terpenoids and polyketides|Metabolism of terpenoids and po…	Metabolism|Metabolism|Metabolism|Metabolism|Metabolism|Metabolism|Metabolism|Metabolism|Metabolism|Metabolism|Metabolism|Metabolism|Metabolism|Metabolism|Metabolism|Human Diseases	GO:0006081(cellular aldehyde metabolic process);GO:0016117(carotenoid biosynthetic process)	None	GO:0016620(oxidoreductase activity, acting on the aldehyde or oxo group of donors, NAD or NADP as acceptor)
orf00079	566	WP_017427041.1	MULTISPECIES: thiamine pyrophosphate-binding protein [Paenibacillus]	P42463|ILVB_CORGL	Acetolactate synthase large subunit	ilvB	Corynebacterium glutamicum (strain ATCC 13032 / DSM 20300 / BCRC 11384 / JCM 1318 / LMG 3730 / NCIMB 10025)	COG0028	EH	Acetolactate synthase large subunit or other thiamine pyrophosphate-requiring enzyme	K01652	E2.2.1.6L, ilvB, ilvG, ilvI	acetolactate synthase I/II/III large subunit [EC:2.2.1.6]	ko00290|ko00650|ko00660|ko00770	Valine, leucine and isoleucine biosynthesis|Butanoate metabolism|C5-Branched dibasic acid metabolism|Pantothenate and CoA biosynthesis	Amino acid metabolism|Carbohydrate metabolism|Carbohydrate metabolism|Metabolism of cofactors and vitamins	Metabolism|Metabolism|Metabolism|Metabolism	GO:0009097(isoleucine biosynthetic process);GO:0009099(valine biosynthetic process)	None	GO:0000287(magnesium ion binding);GO:0003984(acetolactate synthase activity);GO:0030976(thiamine pyrophosphate binding);GO:0050660(flavin adenine dinucleotide binding)
orf00080	414	WP_016818887.1	MULTISPECIES: beta-ketoacyl-ACP synthase II [Paenibacillus]	P73283|FABF_SYNY3	3-oxoacyl-[acyl-carrier-protein] synthase 2	fabF	Synechocystis sp. (strain PCC 6803 / Kazusa)	COG0304	IQ	3-oxoacyl-(acyl-carrier-protein) synthase	K09458	fabF, OXSM, CEM1	3-oxoacyl-[acyl-carrier-protein] synthase II [EC:2.3.1.179]	ko00061|ko00780	Fatty acid biosynthesis|Biotin metabolism	Lipid metabolism|Metabolism of cofactors and vitamins	Metabolism|Metabolism	GO:0006633(fatty acid biosynthetic process)	None	GO:0004315(3-oxoacyl-[acyl-carrier-protein] synthase activity)
orf00081	135	WP_017427040.1	MULTISPECIES: beta-hydroxyacyl-ACP dehydratase [Paenibacillus]	P42961|YCSD_BACSU	Uncharacterized protein YcsD	ycsD	Bacillus subtilis (strain 168)	COG0764	I	3-hydroxymyristoyl/3-hydroxydecanoyl-(acyl carrier protein) dehydratase	K02372	fabZ	3-hydroxyacyl-[acyl-carrier-protein] dehydratase [EC:4.2.1.59]	ko00061|ko00780	Fatty acid biosynthesis|Biotin metabolism	Lipid metabolism|Metabolism of cofactors and vitamins	Metabolism|Metabolism	GO:0006633(fatty acid biosynthetic process);GO:0009245(lipid A biosynthetic process)	GO:0005737(cytoplasm)	GO:0004317(3-hydroxypalmitoyl-[acyl-carrier-protein] dehydratase activity);GO:0008659((3R)-hydroxymyristoyl-[acyl-carrier-protein] dehydratase activity);GO:0008693(3-hydroxydecanoyl-[acyl-carrier-protein] dehydratase activity);GO:0047451(3-hydroxyoctanoyl-[acyl-carrier-protein] dehydratase activity)
orf00082	37	AUS24346.1	hypothetical protein C1A50_0089 [Paenibacillus polymyxa]	--	--	--	--	--	--	--	--	--	--	--	--	--	--	--	--	--
orf00083	7909	WP_016818885.1	non-ribosomal peptide synthetase [Paenibacillus polymyxa]	O68008|BACC_BACLI	Bacitracin synthase 3	bacC	Bacillus licheniformis	COG1020|COG3319|COG3433|COG4908	Q|Q|IQ|R	EntF, seryl-AMP synthase component of non-ribosomal peptide synthetase|Thioesterase domain of type I polyketide synthase or non-ribosomal peptide synthetase|Acyl carrier protein/domain|Uncharacterized conserved protein, contains a NRPS condensation (elongation) domain	--	--	--	--	--	--	--	GO:0017000(antibiotic biosynthetic process)	None	GO:0005524(ATP binding);GO:0016787(hydrolase activity);GO:0016874(ligase activity);GO:0031177(phosphopantetheine binding);GO:0047462(phenylalanine racemase (ATP-hydrolyzing) activity);GO:0047689(aspartate racemase activity)
orf00084	344	WP_016818884.1	MULTISPECIES: alpha/beta hydrolase [Paenibacillus]	P54549|YQJL_BACSU	Uncharacterized protein YqjL	yqjL	Bacillus subtilis (strain 168)	COG0596	HR	2-succinyl-6-hydroxy-2,4-cyclohexadiene-1-carboxylate synthase MenH and related esterases, alpha/beta hydrolase fold	--	--	--	--	--	--	--	None	GO:0005886(plasma membrane);GO:0016021(integral component of membrane)	None
orf00085	38	--	--	--	--	--	--	--	--	--	--	--	--	--	--	--	--	--	--	--
orf00086	50	PJN52042.1	hypothetical protein PAEAM_48670 [Paenibacillus sp. GM1FR]	--	--	--	--	--	--	--	--	--	--	--	--	--	--	--	--	--
orf00087	485	WP_016818536.1	IMP dehydrogenase [Paenibacillus polymyxa]	Q9KGN8|IMDH_BACHD	Inosine-5&apos;-monophosphate dehydrogenase	guaB	Bacillus halodurans (strain ATCC BAA-125 / DSM 18197 / FERM 7344 / JCM 9153 / C-125)	COG0516|COG0517	F|T	IMP dehydrogenase/GMP reductase|CBS domain	K00088	IMPDH, guaB	IMP dehydrogenase [EC:1.1.1.205]	ko00230|ko00983	Purine metabolism|Drug metabolism - other enzymes	Nucleotide metabolism|Xenobiotics biodegradation and metabolism	Metabolism|Metabolism	GO:0006177(GMP biosynthetic process)	None	GO:0000166(nucleotide binding);GO:0003938(IMP dehydrogenase activity);GO:0046872(metal ion binding)
orf00088	462	WP_016818537.1	MULTISPECIES: D-alanyl-D-alanine carboxypeptidase [Paenibacillus]	P08750|DACA_BACSU	D-alanyl-D-alanine carboxypeptidase DacA	dacA	Bacillus subtilis (strain 168)	COG1686	M	D-alanyl-D-alanine carboxypeptidase	K07258	dacC, dacA, dacD	serine-type D-Ala-D-Ala carboxypeptidase (penicillin-binding protein 5/6) [EC:3.4.16.4]	ko00550	Peptidoglycan biosynthesis	Glycan biosynthesis and metabolism	Metabolism	GO:0008360(regulation of cell shape);GO:0009252(peptidoglycan biosynthetic process);GO:0071555(cell wall organization)	GO:0005576(extracellular region);GO:0005618(cell wall)	GO:0009002(serine-type D-Ala-D-Ala carboxypeptidase activity)
orf00089	293	WP_013368723.1	MULTISPECIES: pyridoxal 5&apos;-phosphate synthase lyase subunit PdxS [Paenibacillus]	Q8L1A8|PDXS_BACCI	Pyridoxal 5&apos;-phosphate synthase subunit PdxS	pdxS	Bacillus circulans	COG0214	H	Pyridoxal 5'-phosphate synthase subunit PdxS	K06215	pdxS, pdx1	pyridoxal 5'-phosphate synthase pdxS subunit [EC:4.3.3.6]	ko00750	Vitamin B6 metabolism	Metabolism of cofactors and vitamins	Metabolism	GO:0042823(pyridoxal phosphate biosynthetic process)	None	GO:0036381(pyridoxal 5'-phosphate synthase (glutamine hydrolysing) activity)
orf00090	188	WP_045245396.1	pyridoxal 5&apos;-phosphate synthase glutaminase subunit PdxT [Paenibacillus polymyxa]	Q8L1A7|PDXT_BACCI	Pyridoxal 5&apos;-phosphate synthase subunit PdxT	pdxT	Bacillus circulans	COG0311	H	Pyridoxal 5'-phosphate synthase subunit PdxT (glutamine amidotransferase)	K08681	pdxT, pdx2	pyridoxal 5'-phosphate synthase pdxT subunit [EC:4.3.3.6]	ko00750	Vitamin B6 metabolism	Metabolism of cofactors and vitamins	Metabolism	GO:0006543(glutamine catabolic process);GO:0042823(pyridoxal phosphate biosynthetic process)	None	GO:0004359(glutaminase activity);GO:0036381(pyridoxal 5'-phosphate synthase (glutamine hydrolysing) activity)
orf00091	427	WP_013368725.1	MULTISPECIES: serine--tRNA ligase [Paenibacillus]	C1L082|SYS_LISMC	Serine--tRNA ligase	serS	Listeria monocytogenes serotype 4b (strain CLIP80459)	COG0172	J	Seryl-tRNA synthetase	K01875	SARS, serS	seryl-tRNA synthetase [EC:6.1.1.11]	ko00970	Aminoacyl-tRNA biosynthesis	Translation	Genetic Information Processing	GO:0006434(seryl-tRNA aminoacylation);GO:0016260(selenocysteine biosynthetic process);GO:0097056(selenocysteinyl-tRNA(Sec) biosynthetic process)	GO:0005737(cytoplasm)	GO:0004828(serine-tRNA ligase activity);GO:0005524(ATP binding)
orf00092	113	WP_017427219.1	MULTISPECIES: hypothetical protein [Paenibacillus]	--	--	--	--	--	--	--	--	--	--	--	--	--	--	--	--	--
orf00093	56	WP_167441018.1	MULTISPECIES: hypothetical protein [Paenibacillus]	--	--	--	--	--	--	--	--	--	--	--	--	--	--	--	--	--
orf00094	51	WP_007428074.1	MULTISPECIES: small acid-soluble spore protein P [Paenibacillus]	--	--	--	--	--	--	--	K06433	sspP, cotL	small acid-soluble spore protein P (minor)	None	None	None	None	--	--	--
orf00095	358	WP_017427222.1	MULTISPECIES: hypothetical protein [Paenibacillus]	--	--	--	--	--	--	--	--	--	--	--	--	--	--	--	--	--
orf00096	45	AUS24358.1	hypothetical protein C1A50_0105 [Paenibacillus polymyxa]	--	--	--	--	--	--	--	--	--	--	--	--	--	--	--	--	--
orf00097	185	WP_025363666.1	MULTISPECIES: GNAT family N-acetyltransferase [Paenibacillus]	O31633|YJCK_BACSU	Putative [ribosomal protein S5]-alanine N-acetyltransferase	yjcK	Bacillus subtilis (strain 168)	COG1670	JO	Protein N-acetyltransferase, RimJ/RimL family	K03790	rimJ	[ribosomal protein S5]-alanine N-acetyltransferase [EC:2.3.1.267]	None	None	None	None	None	GO:0005737(cytoplasm);GO:0009323(ribosomal-protein-alanine N-acetyltransferase complex)	GO:0008999(ribosomal-protein-alanine N-acetyltransferase activity)
orf00098	166	WP_017427224.1	MULTISPECIES: tRNA adenosine(34) deaminase TadA [Paenibacillus]	P21335|TADA_BACSU	tRNA-specific adenosine deaminase	tadA	Bacillus subtilis (strain 168)	COG0590	J	tRNA(Arg) A34 adenosine deaminase TadA	K11991	tadA	tRNA(adenine34) deaminase [EC:3.5.4.33]	None	None	None	None	GO:0002100(tRNA wobble adenosine to inosine editing)	None	GO:0008270(zinc ion binding);GO:0052717(tRNA-specific adenosine-34 deaminase activity)
orf00099	717	WP_019685757.1	MULTISPECIES: PAS domain S-box protein [Paenibacillus]	O31661|KINE_BACSU	Sporulation kinase E	kinE	Bacillus subtilis (strain 168)	COG5000	T	Signal transduction histidine kinase NtrY involved in nitrogen fixation and metabolism regulation	--	--	--	--	--	--	--	GO:0006355(regulation of transcription, DNA-templated);GO:0030435(sporulation resulting in formation of a cellular spore)	None	GO:0000155(phosphorelay sensor kinase activity);GO:0005524(ATP binding)
orf00100	233	WP_123796616.1	MULTISPECIES: 23S rRNA pseudouridine(2604) synthase RluF [Paenibacillus]	P32684|RLUF_ECOLI	Dual-specificity RNA pseudouridine synthase RluF	rluF	Escherichia coli (strain K12)	COG1187	J	Pseudouridylate synthase RsuA, specific for 16S rRNA U516 and 23S rRNA U2605	K06182	rluF	23S rRNA pseudouridine2604 synthase [EC:5.4.99.21]	None	None	None	None	GO:0000455(enzyme-directed rRNA pseudouridine synthesis);GO:0031119(tRNA pseudouridine synthesis)	None	GO:0003723(RNA binding);GO:0009982(pseudouridine synthase activity);GO:0106029(tRNA pseudouridine synthase activity);GO:0120159(rRNA pseudouridine synthase activity)
orf00101	275	WP_016818543.1	MULTISPECIES: flagellar motor protein MotB [Paenibacillus]	P28612|MOTB_BACSU	Motility protein B	motB	Bacillus subtilis (strain 168)	COG1360	N	Flagellar motor protein MotB	K02557	motB	chemotaxis protein MotB	ko02030|ko02040	Bacterial chemotaxis|Flagellar assembly	Cell motility|Cell motility	Cellular Processes|Cellular Processes	GO:0006935(chemotaxis);GO:0097588(archaeal or bacterial-type flagellum-dependent cell motility)	GO:0005886(plasma membrane);GO:0016021(integral component of membrane)	None
orf00102	264	WP_013368736.1	MULTISPECIES: flagellar motor stator protein MotA [Paenibacillus]	P28611|MOTA_BACSU	Motility protein A	motA	Bacillus subtilis (strain 168)	COG1291	N	Flagellar motor component MotA	K02556	motA	chemotaxis protein MotA	ko02020|ko02030|ko02040	Two-component system|Bacterial chemotaxis|Flagellar assembly	Signal transduction|Cell motility|Cell motility	Environmental Information Processing|Cellular Processes|Cellular Processes	GO:0006811(ion transport);GO:0006935(chemotaxis);GO:0071978(bacterial-type flagellum-dependent swarming motility)	GO:0005886(plasma membrane);GO:0016021(integral component of membrane)	None
orf00103	97	WP_016818544.1	MULTISPECIES: hypothetical protein [Paenibacillus]	--	--	--	--	--	--	--	--	--	--	--	--	--	--	--	--	--
orf00104	99	WP_007428083.1	MULTISPECIES: 4a-hydroxytetrahydrobiopterin dehydratase [Paenibacillus]	Q1IP68|PHS_KORVE	Putative pterin-4-alpha-carbinolamine dehydratase	Acid345_2331	Koribacter versatilis (strain Ellin345)	COG2154	H	Pterin-4a-carbinolamine dehydratase	K01724	PCBD, phhB	4a-hydroxytetrahydrobiopterin dehydratase [EC:4.2.1.96]	ko00790	Folate biosynthesis	Metabolism of cofactors and vitamins	Metabolism	GO:0006729(tetrahydrobiopterin biosynthetic process)	None	GO:0008124(4-alpha-hydroxytetrahydrobiopterin dehydratase activity)
orf00105	168	WP_016818545.1	MULTISPECIES: GNAT family N-acetyltransferase [Paenibacillus]	--	--	--	--	COG1670	JO	Protein N-acetyltransferase, RimJ/RimL family	--	--	--	--	--	--	--	--	--	--
orf00106	166	WP_123796617.1	MULTISPECIES: C40 family peptidase [Paenibacillus]	P0AFV6|MEPS_ECO57	Murein DD-endopeptidase MepS/Murein LD-carboxypeptidase	mepS	Escherichia coli O157:H7	COG0791	M	Cell wall-associated hydrolase, NlpC_P60 family	--	--	--	--	--	--	--	GO:0045227(capsule polysaccharide biosynthetic process)	GO:0009279(cell outer membrane)	GO:0008234(cysteine-type peptidase activity)
orf00107	275	WP_017427227.1	MULTISPECIES: hypothetical protein [Paenibacillus]	--	--	--	--	--	--	--	--	--	--	--	--	--	--	--	--	--
orf00108	670	WP_025363672.1	MULTISPECIES: M1 family metallopeptidase [Paenibacillus]	Q84TA3|LKHA4_ORYSJ	Leucine aminopeptidase	LKHA4	Oryza sativa subsp. japonica	COG0308	E	Aminopeptidase N, contains DUF3458 domain	--	--	--	--	--	--	--	GO:0019370(leukotriene biosynthetic process)	GO:0005829(cytosol)	GO:0004301(epoxide hydrolase activity);GO:0008237(metallopeptidase activity);GO:0008270(zinc ion binding)
orf00109	168	WP_016818549.1	MULTISPECIES: YwhD family protein [Paenibacillus]	P70996|YWHD_BACSU	Uncharacterized protein YwhD	ywhD	Bacillus subtilis (strain 168)	--	--	--	--	--	--	--	--	--	--	--	--	--
orf00110	168	WP_019685763.1	MULTISPECIES: PTS glucose transporter subunit IIA [Paenibacillus]	Q8CZD5|PTGA_OCEIH	PTS system glucose-specific EIIA component	crr	Oceanobacillus iheyensis (strain DSM 14371 / CIP 107618 / JCM 11309 / KCTC 3954 / HTE831)	COG2190	G	Phosphotransferase system IIA component	K02777	crr	sugar PTS system EIIA component [EC:2.7.1.-]	ko00010|ko00500|ko00520|ko02026|ko02060|ko05111	Glycolysis / Gluconeogenesis|Starch and sucrose metabolism|Amino sugar and nucleotide sugar metabolism|Biofilm formation - Escherichia coli|Phosphotransferase system (PTS)|Biofilm formation - Vibrio cholerae	Carbohydrate metabolism|Carbohydrate metabolism|Carbohydrate metabolism|Cellular community - prokaryotes|Membrane transport|Cellular community - prokaryotes	Metabolism|Metabolism|Metabolism|Cellular Processes|Environmental Information Processing|Cellular Processes	GO:0009401(phosphoenolpyruvate-dependent sugar phosphotransferase system)	GO:0005737(cytoplasm)	GO:0016301(kinase activity);GO:0046872(metal ion binding)
orf00111	116	WP_016818551.1	MULTISPECIES: hypothetical protein [Paenibacillus]	O32136|YUNG_BACSU	Uncharacterized protein YunG	yunG	Bacillus subtilis (strain 168)	--	--	--	--	--	--	--	--	--	--	--	--	--
orf00112	39	--	--	--	--	--	--	--	--	--	--	--	--	--	--	--	--	--	--	--
orf00113	270	WP_123796619.1	MULTISPECIES: pentapeptide repeat-containing protein [Paenibacillus]	P37497|YYBG_BACSU	Uncharacterized protein YybG	yybG	Bacillus subtilis (strain 168)	COG1357	S	Uncharacterized conserved protein YjbI, contains pentapeptide repeats	--	--	--	--	--	--	--	--	--	--
orf00114	130	WP_013368750.1	MULTISPECIES: VOC family protein [Paenibacillus]	--	--	--	--	COG3865	R	Glyoxalase superfamily enzyme, possible 3-demethylubiquinone-9 3-methyltransferase	--	--	--	--	--	--	--	--	--	--
orf00115	349	WP_123796620.1	MULTISPECIES: hypothetical protein [Paenibacillus]	--	--	--	--	--	--	--	--	--	--	--	--	--	--	--	--	--
orf00116	60	AIY09554.1	hypothetical protein LK13_13590 [Paenibacillus polymyxa]	--	--	--	--	--	--	--	--	--	--	--	--	--	--	--	--	--
orf00117	54	KAF6613489.1	transporter [Paenibacillus sp. EKM208P]	--	--	--	--	--	--	--	--	--	--	--	--	--	--	--	--	--
orf00118	686	AUS24379.1	carboxypeptidase [Paenibacillus polymyxa]	P70997|PBPG_BACSU	Penicillin-binding protein 2D	pbpG	Bacillus subtilis (strain 168)	COG0744	M	Penicillin-binding protein 1B/1F, peptidoglycan transglycosylase/transpeptidase	K21464	pbpG	penicillin-binding protein 2D [EC:2.4.1.129 3.4.16.4]	ko00550	Peptidoglycan biosynthesis	Glycan biosynthesis and metabolism	Metabolism	GO:0008360(regulation of cell shape);GO:0009252(peptidoglycan biosynthetic process);GO:0046677(response to antibiotic);GO:0071555(cell wall organization)	GO:0005886(plasma membrane);GO:0016021(integral component of membrane)	GO:0008658(penicillin binding);GO:0008955(peptidoglycan glycosyltransferase activity);GO:0009002(serine-type D-Ala-D-Ala carboxypeptidase activity)
orf00119	276	AUS24380.1	spermidine synthase [Paenibacillus polymyxa]	A7GVB2|SPEE_BACCN	Polyamine aminopropyltransferase	speE	Bacillus cytotoxicus (strain DSM 22905 / CIP 110041 / 391-98 / NVH 391-98)	COG0421	E	Spermidine synthase (polyamine aminopropyltransferase)	K00797	speE, SRM, SPE3	spermidine synthase [EC:2.5.1.16]	ko00270|ko00330|ko00480	Cysteine and methionine metabolism|Arginine and proline metabolism|Glutathione metabolism	Amino acid metabolism|Amino acid metabolism|Metabolism of other amino acids	Metabolism|Metabolism|Metabolism	GO:0008295(spermidine biosynthetic process)	GO:0005737(cytoplasm)	GO:0004766(spermidine synthase activity)
orf00120	430	WP_016818558.1	MULTISPECIES: MFS transporter [Paenibacillus]	O34440|YFMI_BACSU	Uncharacterized MFS-type transporter YfmI	yfmI	Bacillus subtilis (strain 168)	COG2814	G	Predicted arabinose efflux permease AraJ, MFS family	--	--	--	--	--	--	--	None	GO:0005886(plasma membrane);GO:0016021(integral component of membrane)	GO:0022857(transmembrane transporter activity)
orf00121	579	WP_017427233.1	MULTISPECIES: ABC transporter ATP-binding protein [Paenibacillus]	P54719|YFIC_BACSU	Uncharacterized ABC transporter ATP-binding protein YfiC	yfiC	Bacillus subtilis (strain 168)	COG1132	V	ABC-type multidrug transport system, ATPase and permease component	K06147	ABCB-BAC	ATP-binding cassette, subfamily B, bacterial	None	None	None	None	GO:0055085(transmembrane transport)	GO:0005886(plasma membrane);GO:0016021(integral component of membrane)	GO:0005524(ATP binding);GO:0042626(ATPase-coupled transmembrane transporter activity)
orf00122	586	AUS24383.1	multidrug ABC transporter ATP-binding protein [Paenibacillus polymyxa]	P9WQJ1|Y1273_MYCTU	Uncharacterized ABC transporter ATP-binding protein Rv1273c	Rv1273c	Mycobacterium tuberculosis (strain ATCC 25618 / H37Rv)	COG1132	V	ABC-type multidrug transport system, ATPase and permease component	K06147	ABCB-BAC	ATP-binding cassette, subfamily B, bacterial	None	None	None	None	GO:0055085(transmembrane transport)	GO:0005618(cell wall);GO:0005886(plasma membrane);GO:0016021(integral component of membrane)	GO:0005524(ATP binding);GO:0042626(ATPase-coupled transmembrane transporter activity)
orf00123	296	WP_016818561.1	MULTISPECIES: LysR family transcriptional regulator [Paenibacillus]	Q04778|ALSR_BACSU	HTH-type transcriptional regulator AlsR	alsR	Bacillus subtilis (strain 168)	COG0583	K	DNA-binding transcriptional regulator, LysR family	--	--	--	--	--	--	--	GO:0006355(regulation of transcription, DNA-templated);GO:0045151(acetoin biosynthetic process)	GO:0032993(protein-DNA complex)	GO:0000986(bacterial-type cis-regulatory region sequence-specific DNA binding);GO:0003700(DNA-binding transcription factor activity)
orf00124	122	KJD37578.1	hypothetical protein QD46_24240 [Paenibacillus polymyxa]	--	--	--	--	COG4506	S	Uncharacterized beta-barrel protein YwiB, DUF1934 family	--	--	--	--	--	--	--	--	--	--
orf00125	559	WP_016818563.1	MULTISPECIES: arginine--tRNA ligase [Paenibacillus]	Q9K6C1|SYR1_BACHD	Arginine--tRNA ligase 1	argS1	Bacillus halodurans (strain ATCC BAA-125 / DSM 18197 / FERM 7344 / JCM 9153 / C-125)	COG0018	J	Arginyl-tRNA synthetase	K01887	RARS, argS	arginyl-tRNA synthetase [EC:6.1.1.19]	ko00970	Aminoacyl-tRNA biosynthesis	Translation	Genetic Information Processing	GO:0006420(arginyl-tRNA aminoacylation)	GO:0005737(cytoplasm)	GO:0004814(arginine-tRNA ligase activity);GO:0005524(ATP binding)
orf00126	286	WP_019685772.1	hypothetical protein [Paenibacillus polymyxa]	--	--	--	--	--	--	--	--	--	--	--	--	--	--	--	--	--
orf00127	292	WP_025363679.1	MULTISPECIES: LysR family transcriptional regulator [Paenibacillus]	P73123|RBCR_SYNY3	Probable RuBisCO transcriptional regulator	rbcR	Synechocystis sp. (strain PCC 6803 / Kazusa)	COG0583	K	DNA-binding transcriptional regulator, LysR family	--	--	--	--	--	--	--	None	None	GO:0003677(DNA binding);GO:0003700(DNA-binding transcription factor activity)
orf00128	332	WP_123796622.1	MULTISPECIES: ABC transporter ATP-binding protein [Paenibacillus]	Q4QK57|POTA_HAEI8	Spermidine/putrescine import ATP-binding protein PotA	potA	Haemophilus influenzae (strain 86-028NP)	COG3842	E	ABC-type Fe3+/spermidine/putrescine transport systems, ATPase component	K02010	afuC, fbpC	iron(III) transport system ATP-binding protein [EC:7.2.2.7]	ko02010	ABC transporters	Membrane transport	Environmental Information Processing	None	GO:0043190(ATP-binding cassette (ABC) transporter complex)	GO:0005524(ATP binding);GO:0015594(ABC-type putrescine transporter activity)
orf00129	356	WP_019685775.1	ABC transporter substrate-binding protein [Paenibacillus polymyxa]	P43951|Y131_HAEIN	Uncharacterized protein HI_0131	HI_0131	Haemophilus influenzae (strain ATCC 51907 / DSM 11121 / KW20 / Rd)	COG1840	P	ABC-type Fe3+ transport system, periplasmic component	K02012	afuA, fbpA	iron(III) transport system substrate-binding protein	ko02010	ABC transporters	Membrane transport	Environmental Information Processing	None	GO:0042597(periplasmic space)	None
orf00130	556	WP_025363681.1	iron ABC transporter permease [Paenibacillus polymyxa]	Q44123|FBPB_ACTPL	Ferric transport system permease protein FbpB	fbpB	Actinobacillus pleuropneumoniae	COG1178	P	ABC-type Fe3+ transport system, permease component	K02011	afuB, fbpB	iron(III) transport system permease protein	ko02010	ABC transporters	Membrane transport	Environmental Information Processing	GO:0006811(ion transport);GO:0055072(iron ion homeostasis);GO:0055085(transmembrane transport)	GO:0005886(plasma membrane);GO:0016021(integral component of membrane)	None
orf00131	461	WP_019685777.1	MULTISPECIES: MBL fold metallo-hydrolase [Paenibacillus]	P79101|CPSF3_BOVIN	Cleavage and polyadenylation specificity factor subunit 3	CPSF3	Bos taurus	COG1782	R	Predicted metal-dependent RNase, contains metallo-beta-lactamase and KH domains	--	--	--	--	--	--	--	GO:0006378(mRNA polyadenylation);GO:0006398(mRNA 3'-end processing by stem-loop binding and cleavage)	GO:0005847(mRNA cleavage and polyadenylation specificity factor complex)	GO:0003723(RNA binding);GO:0004521(endoribonuclease activity);GO:0008409(5'-3' exonuclease activity);GO:0046872(metal ion binding)
orf00132	386	WP_019685778.1	MULTISPECIES: S8 family peptidase [Paenibacillus]	P07518|SUBT_BACPU	Subtilisin	apr	Bacillus pumilus	COG1404	O	Serine protease, subtilisin family	--	--	--	--	--	--	--	GO:0030435(sporulation resulting in formation of a cellular spore)	GO:0005576(extracellular region)	GO:0004252(serine-type endopeptidase activity);GO:0046872(metal ion binding)
orf00133	183	WP_179031186.1	DNA-directed RNA polymerase subunit delta [Paenibacillus kribbensis]	Q9K6D6|RPOE_BACHD	Probable DNA-directed RNA polymerase subunit delta	rpoE	Bacillus halodurans (strain ATCC BAA-125 / DSM 18197 / FERM 7344 / JCM 9153 / C-125)	COG3343	K	DNA-directed RNA polymerase, delta subunit	K03048	rpoE	DNA-directed RNA polymerase subunit delta	ko03020	RNA polymerase	Transcription	Genetic Information Processing	GO:0006351(transcription, DNA-templated);GO:0006355(regulation of transcription, DNA-templated)	None	GO:0003899(DNA-directed 5'-3' RNA polymerase activity)
orf00134	533	WP_016818572.1	MULTISPECIES: CTP synthase [Paenibacillus]	A8FIE5|PYRG_BACP2	CTP synthase	pyrG	Bacillus pumilus (strain SAFR-032)	COG0504	F	CTP synthase (UTP-ammonia lyase)	K01937	pyrG, CTPS	CTP synthase [EC:6.3.4.2]	ko00240	Pyrimidine metabolism	Nucleotide metabolism	Metabolism	GO:0006541(glutamine metabolic process);GO:0044210('de novo' CTP biosynthetic process)	None	GO:0003883(CTP synthase activity);GO:0005524(ATP binding);GO:0046872(metal ion binding)
orf00135	122	WP_014599366.1	MULTISPECIES: response regulator [Paenibacillus]	P06628|SP0F_BACSU	Sporulation initiation phosphotransferase F	spo0F	Bacillus subtilis (strain 168)	COG5803	DT	Stage 0 sporulation initiation response regulator Spo0F	K02490	spo0F	two-component system, response regulator, stage 0 sporulation protein F	ko02020|ko02024	Two-component system|Quorum sensing	Signal transduction|Cellular community - prokaryotes	Environmental Information Processing|Cellular Processes	GO:0000160(phosphorelay signal transduction system);GO:0030435(sporulation resulting in formation of a cellular spore)	GO:0005737(cytoplasm)	GO:0016301(kinase activity);GO:0046872(metal ion binding)
orf00136	37	AUS24397.1	hypothetical protein C1A50_0144 [Paenibacillus polymyxa]	--	--	--	--	--	--	--	--	--	--	--	--	--	--	--	--	--
orf00137	284	WP_016818574.1	MULTISPECIES: class II fructose-1,6-bisphosphate aldolase [Paenibacillus]	P94453|ALF_GEOSE	Fructose-bisphosphate aldolase	fba	Geobacillus stearothermophilus	COG0191	G	Fructose/tagatose bisphosphate aldolase	K01624	FBA, fbaA	fructose-bisphosphate aldolase, class II [EC:4.1.2.13]	ko00010|ko00030|ko00051|ko00680|ko00710	Glycolysis / Gluconeogenesis|Pentose phosphate pathway|Fructose and mannose metabolism|Methane metabolism|Carbon fixation in photosynthetic organisms	Carbohydrate metabolism|Carbohydrate metabolism|Carbohydrate metabolism|Energy metabolism|Energy metabolism	Metabolism|Metabolism|Metabolism|Metabolism|Metabolism	GO:0006096(glycolytic process);GO:0030388(fructose 1,6-bisphosphate metabolic process)	None	GO:0004332(fructose-bisphosphate aldolase activity);GO:0008270(zinc ion binding)
orf00138	417	WP_016818575.1	MULTISPECIES: UDP-N-acetylglucosamine 1-carboxyvinyltransferase [Paenibacillus]	Q9K6E5|MURA2_BACHD	UDP-N-acetylglucosamine 1-carboxyvinyltransferase 2	murA2	Bacillus halodurans (strain ATCC BAA-125 / DSM 18197 / FERM 7344 / JCM 9153 / C-125)	COG0766	M	UDP-N-acetylglucosamine enolpyruvyl transferase	K00790	murA	UDP-N-acetylglucosamine 1-carboxyvinyltransferase [EC:2.5.1.7]	ko00520|ko00550	Amino sugar and nucleotide sugar metabolism|Peptidoglycan biosynthesis	Carbohydrate metabolism|Glycan biosynthesis and metabolism	Metabolism|Metabolism	GO:0007049(cell cycle);GO:0008360(regulation of cell shape);GO:0009252(peptidoglycan biosynthetic process);GO:0019277(UDP-N-acetylgalactosamine biosynthetic process);GO:0051301(cell division);GO:0071555(cell wall organization)	GO:0005737(cytoplasm)	GO:0008760(UDP-N-acetylglucosamine 1-carboxyvinyltransferase activity)
orf00139	445	WP_019685779.1	MULTISPECIES: transcription termination factor Rho [Paenibacillus]	Q03222|RHO_BACSU	Transcription termination factor Rho	rho	Bacillus subtilis (strain 168)	COG1158	K	Transcription termination factor Rho	K03628	rho	transcription termination factor Rho	ko03018	RNA degradation	Folding, sorting and degradation	Genetic Information Processing	GO:0006353(DNA-templated transcription, termination)	None	GO:0003723(RNA binding);GO:0004386(helicase activity);GO:0005524(ATP binding);GO:0008186(ATP-dependent activity, acting on RNA);GO:0016787(hydrolase activity)
orf00140	423	WP_019685780.1	MULTISPECIES: radical SAM protein [Paenibacillus]	--	--	--	--	COG1180	O	Pyruvate-formate lyase-activating enzyme	--	--	--	--	--	--	--	--	--	--
orf00141	65	WP_016818578.1	MULTISPECIES: 50S ribosomal protein L31 [Paenibacillus]	C0Z832|RL31_BREBN	50S ribosomal protein L31	rpmE	Brevibacillus brevis (strain 47 / JCM 6285 / NBRC 100599)	COG0254	J	Ribosomal protein L31	K02909	RP-L31, rpmE	large subunit ribosomal protein L31	ko03010	Ribosome	Translation	Genetic Information Processing	GO:0006412(translation)	GO:0005840(ribosome)	GO:0003735(structural constituent of ribosome);GO:0019843(rRNA binding);GO:0046872(metal ion binding)
orf00142	582	WP_025363686.1	DNA polymerase III subunit gamma/tau [Paenibacillus polymyxa]	P09122|DPO3X_BACSU	DNA polymerase III subunit gamma/tau	dnaX	Bacillus subtilis (strain 168)	COG2812	L	DNA polymerase III, gamma/tau subunits	K02343	dnaX	DNA polymerase III subunit gamma/tau [EC:2.7.7.7]	ko03030|ko03430|ko03440	DNA replication|Mismatch repair|Homologous recombination	Replication and repair|Replication and repair|Replication and repair	Genetic Information Processing|Genetic Information Processing|Genetic Information Processing	GO:0006261(DNA-dependent DNA replication)	GO:0009360(DNA polymerase III complex)	GO:0003677(DNA binding);GO:0003887(DNA-directed DNA polymerase activity);GO:0005524(ATP binding)
orf00143	103	WP_013368784.1	YbaB/EbfC family nucleoid-associated protein [Paenibacillus sp. M-152]	Q18CA3|Y017_CLOD6	Nucleoid-associated protein CD630_00170	CD630_00170	Clostridioides difficile (strain 630)	COG0718	K	DNA-binding nucleoid-associated protein YbaB/EfbC	K09747	ebfC	nucleoid-associated protein EbfC	None	None	None	None	None	GO:0005737(cytoplasm);GO:0043590(bacterial nucleoid)	GO:0003677(DNA binding)
orf00144	199	WP_016818580.1	MULTISPECIES: recombination protein RecR [Paenibacillus]	Q5L3X4|RECR_GEOKA	Recombination protein RecR	recR	Geobacillus kaustophilus (strain HTA426)	COG0353	L	Recombinational DNA repair protein RecR	K06187	recR	recombination protein RecR	ko03440	Homologous recombination	Replication and repair	Genetic Information Processing	GO:0006281(DNA repair);GO:0006310(DNA recombination)	None	GO:0003677(DNA binding);GO:0046872(metal ion binding)
orf00145	103	WP_016818581.1	MULTISPECIES: DUF2508 family protein [Paenibacillus]	--	--	--	--	--	--	--	--	--	--	--	--	--	--	--	--	--
orf00146	91	WP_025363687.1	pro-sigmaK processing inhibitor BofA family protein [Paenibacillus polymyxa]	--	--	--	--	COG5848	DT	SigmaK-processing regulatory protein BofA (Bypass-of-forespore protein A)	K06317	bofA	inhibitor of the pro-sigma K processing machinery	None	None	None	None	--	--	--
orf00147	45	AHM63871.1	hypothetical protein PPSQR21_001460 [Paenibacillus polymyxa SQR-21]	--	--	--	--	--	--	--	--	--	--	--	--	--	--	--	--	--
orf00148	50	PJN52042.1	hypothetical protein PAEAM_48670 [Paenibacillus sp. GM1FR]	--	--	--	--	--	--	--	--	--	--	--	--	--	--	--	--	--
orf00149	380	WP_123796628.1	MULTISPECIES: helix-turn-helix domain-containing protein [Paenibacillus]	O32138|PUCR_BACSU	Purine catabolism regulatory protein	pucR	Bacillus subtilis (strain 168)	COG3835	KT	Sugar diacid utilization regulator CdaR	--	--	--	--	--	--	--	GO:0006144(purine nucleobase metabolic process)	None	GO:0003677(DNA binding)
orf00150	374	WP_013368790.1	MULTISPECIES: sn-glycerol-3-phosphate ABC transporter ATP-binding protein UgpC [Paenibacillus]	P94360|MSMX_BACSU	Oligosaccharides import ATP-binding protein MsmX	msmX	Bacillus subtilis (strain 168)	COG3839	G	ABC-type sugar transport system, ATPase component MalK	K10112	msmX, msmK, malK, sugC, ggtA, msiK	multiple sugar transport system ATP-binding protein [EC:7.5.2.-]	ko02010	ABC transporters	Membrane transport	Environmental Information Processing	GO:0015774(polysaccharide transport)	GO:0055052(ATP-binding cassette (ABC) transporter complex, substrate-binding subunit-containing)	GO:0005524(ATP binding);GO:0016787(hydrolase activity);GO:0042626(ATPase-coupled transmembrane transporter activity)
orf00151	312	WP_016820103.1	MULTISPECIES: HPr kinase/phosphorylase [Paenibacillus]	A8FHS4|HPRK_BACP2	HPr kinase/phosphorylase	hprK	Bacillus pumilus (strain SAFR-032)	COG1493	T	Serine kinase of the HPr protein, regulates carbohydrate metabolism	K06023	hprK, ptsK	HPr kinase/phosphorylase [EC:2.7.11.- 2.7.4.-]	None	None	None	None	GO:0005975(carbohydrate metabolic process);GO:0006109(regulation of carbohydrate metabolic process)	None	GO:0000155(phosphorelay sensor kinase activity);GO:0000287(magnesium ion binding);GO:0004674(protein serine/threonine kinase activity);GO:0004712(protein serine/threonine/tyrosine kinase activity);GO:0005524(ATP binding)
orf00152	351	WP_016820104.1	MULTISPECIES: prolipoprotein diacylglyceryl transferase [Paenibacillus]	O34752|LGT_BACSU	Phosphatidylglycerol--prolipoprotein diacylglyceryl transferase	lgt	Bacillus subtilis (strain 168)	COG0682	M	Prolipoprotein diacylglyceryltransferase	K13292	lgt, umpA	phosphatidylglycerol---prolipoprotein diacylglyceryl transferase [EC:2.5.1.145]	None	None	None	None	GO:0042158(lipoprotein biosynthetic process)	GO:0005887(integral component of plasma membrane)	GO:0008961(phosphatidylglycerol-prolipoprotein diacylglyceryl transferase activity)
orf00153	217	RGL30270.1	pyrophosphatase PpaX [Paenibacillus polymyxa]	B7GL49|PPAX_ANOFW	Pyrophosphatase PpaX	ppaX	Anoxybacillus flavithermus (strain DSM 21510 / WK1)	COG0546	C	Phosphoglycolate phosphatase, HAD superfamily	K06019	ppaX	pyrophosphatase PpaX [EC:3.6.1.1]	ko00190	Oxidative phosphorylation	Energy metabolism	Metabolism	None	None	GO:0000287(magnesium ion binding);GO:0004427(inorganic diphosphatase activity)
orf00154	164	WP_039268744.1	unnamed protein product	O34993|YVOF_BACSU	Putative acetyltransferase YvoF	yvoF	Bacillus subtilis (strain 168)	COG0110	R	Acetyltransferase, isoleucine patch superfamily	--	--	--	--	--	--	--	None	None	GO:0016746(acyltransferase activity)
orf00155	383	WP_045244934.1	MULTISPECIES: acyltransferase [Paenibacillus]	--	--	--	--	COG1835	M	Peptidoglycan/LPS O-acetylase OafA/YrhL, contains acyltransferase and SGNH-hydrolase domains	--	--	--	--	--	--	--	--	--	--
orf00156	401	WP_016820113.1	MULTISPECIES: ATP phosphoribosyltransferase regulatory subunit [Paenibacillus]	Q9K6Z0|HISZ_BACHD	ATP phosphoribosyltransferase regulatory subunit	hisZ	Bacillus halodurans (strain ATCC BAA-125 / DSM 18197 / FERM 7344 / JCM 9153 / C-125)	COG3705	E	ATP phosphoribosyltransferase regulatory subunit HisZ	K02502	hisZ	ATP phosphoribosyltransferase regulatory subunit	ko00340	Histidine metabolism	Amino acid metabolism	Metabolism	GO:0000105(histidine biosynthetic process)	GO:0005737(cytoplasm)	None
orf00157	214	WP_016820114.1	MULTISPECIES: ATP phosphoribosyltransferase [Paenibacillus]	O34520|HIS1_BACSU	ATP phosphoribosyltransferase	hisG	Bacillus subtilis (strain 168)	COG0040	E	ATP phosphoribosyltransferase	K00765	hisG	ATP phosphoribosyltransferase [EC:2.4.2.17]	ko00340	Histidine metabolism	Amino acid metabolism	Metabolism	GO:0000105(histidine biosynthetic process)	GO:0005737(cytoplasm)	GO:0003879(ATP phosphoribosyltransferase activity);GO:0005524(ATP binding)
orf00158	437	WP_025363692.1	histidinol dehydrogenase [Paenibacillus polymyxa]	Q9K6Z2|HISX_BACHD	Histidinol dehydrogenase	hisD	Bacillus halodurans (strain ATCC BAA-125 / DSM 18197 / FERM 7344 / JCM 9153 / C-125)	COG0141	E	Histidinol dehydrogenase	K00013	hisD	histidinol dehydrogenase [EC:1.1.1.23]	ko00340	Histidine metabolism	Amino acid metabolism	Metabolism	GO:0000105(histidine biosynthetic process)	None	GO:0004399(histidinol dehydrogenase activity);GO:0008270(zinc ion binding);GO:0051287(NAD binding)
orf00159	202	WP_025363693.1	MULTISPECIES: imidazoleglycerol-phosphate dehydratase HisB [Paenibacillus]	O34683|HIS7_BACSU	Imidazoleglycerol-phosphate dehydratase	hisB	Bacillus subtilis (strain 168)	COG0131	E	Imidazoleglycerol phosphate dehydratase HisB	K01693	hisB	imidazoleglycerol-phosphate dehydratase [EC:4.2.1.19]	ko00340	Histidine metabolism	Amino acid metabolism	Metabolism	GO:0000105(histidine biosynthetic process)	GO:0005737(cytoplasm)	GO:0004424(imidazoleglycerol-phosphate dehydratase activity)
orf00160	209	WP_016820117.1	MULTISPECIES: imidazole glycerol phosphate synthase subunit HisH [Paenibacillus]	C5D7P0|HIS5_GEOSW	Imidazole glycerol phosphate synthase subunit HisH	hisH	Geobacillus sp. (strain WCH70)	COG0118	E	Imidazoleglycerol phosphate synthase glutamine amidotransferase subunit HisH	K02501	hisH	imidazole glycerol-phosphate synthase subunit HisH [EC:4.3.2.10]	ko00340	Histidine metabolism	Amino acid metabolism	Metabolism	GO:0000105(histidine biosynthetic process);GO:0006541(glutamine metabolic process)	GO:0005737(cytoplasm)	GO:0000107(imidazoleglycerol-phosphate synthase activity);GO:0004359(glutaminase activity);GO:0016829(lyase activity)
orf00161	243	WP_031462589.1	1-(5-phosphoribosyl)-5-[(5-phosphoribosylamino)methylideneamino]imidazole-4-carboxamide isomerase [Paenibacillus polymyxa]	C0Z6P5|HIS4_BREBN	1-(5-phosphoribosyl)-5-[(5-phosphoribosylamino)methylideneamino] imidazole-4-carboxamide isomerase	hisA	Brevibacillus brevis (strain 47 / JCM 6285 / NBRC 100599)	COG0106	E	Phosphoribosylformimino-5-aminoimidazole carboxamide ribonucleotide (ProFAR) isomerase	K01814	hisA	phosphoribosylformimino-5-aminoimidazole carboxamide ribotide isomerase [EC:5.3.1.16]	ko00340	Histidine metabolism	Amino acid metabolism	Metabolism	GO:0000105(histidine biosynthetic process)	GO:0005737(cytoplasm)	GO:0003949(1-(5-phosphoribosyl)-5-[(5-phosphoribosylamino)methylideneamino]imidazole-4-carboxamide isomerase activity)
orf00162	252	WP_016820119.1	MULTISPECIES: imidazole glycerol phosphate synthase subunit HisF [Paenibacillus]	C5D7N8|HIS6_GEOSW	Imidazole glycerol phosphate synthase subunit HisF	hisF	Geobacillus sp. (strain WCH70)	COG0107	E	Imidazole glycerol phosphate synthase subunit HisF	K02500	hisF	imidazole glycerol-phosphate synthase subunit HisF [EC:4.3.2.10]	ko00340	Histidine metabolism	Amino acid metabolism	Metabolism	GO:0000105(histidine biosynthetic process)	GO:0005737(cytoplasm)	GO:0000107(imidazoleglycerol-phosphate synthase activity);GO:0016829(lyase activity)
orf00163	246	RGL30275.1	bifunctional phosphoribosyl-AMP cyclohydrolase/phosphoribosyl-ATP diphosphatase HisIE [Paenibacillus polymyxa]	Q9K6Z7|HIS2_BACHD	Histidine biosynthesis bifunctional protein HisIE	hisI	Bacillus halodurans (strain ATCC BAA-125 / DSM 18197 / FERM 7344 / JCM 9153 / C-125)	COG0139|COG0140	E|E	Phosphoribosyl-AMP cyclohydrolase|Phosphoribosyl-ATP pyrophosphohydrolase	K11755	hisIE	phosphoribosyl-AMP cyclohydrolase / phosphoribosyl-ATP pyrophosphohydrolase [EC:3.5.4.19 3.6.1.31]	ko00340	Histidine metabolism	Amino acid metabolism	Metabolism	GO:0000105(histidine biosynthetic process)	GO:0005737(cytoplasm)	GO:0004635(phosphoribosyl-AMP cyclohydrolase activity);GO:0004636(phosphoribosyl-ATP diphosphatase activity);GO:0005524(ATP binding)
orf00164	274	WP_123796632.1	MULTISPECIES: histidinol-phosphatase HisJ [Paenibacillus]	Q9RX45|HIS9_DEIRA	Probable histidinol-phosphatase	hisK	Deinococcus radiodurans (strain ATCC 13939 / DSM 20539 / JCM 16871 / LMG 4051 / NBRC 15346 / NCIMB 9279 / R1 / VKM B-1422)	COG1387	ER	Histidinol phosphatase or related hydrolase of the PHP family	K04486	E3.1.3.15B	histidinol-phosphatase (PHP family) [EC:3.1.3.15]	ko00340	Histidine metabolism	Amino acid metabolism	Metabolism	GO:0000105(histidine biosynthetic process)	None	GO:0004401(histidinol-phosphatase activity)
orf00165	560	WP_193191144.1	tetratricopeptide repeat protein [Paenibacillus polymyxa]	O06968|YVCD_BACSU	TPR repeat-containing protein YvcD	yvcD	Bacillus subtilis (strain 168)	COG4783	MO	Outer membrane protein chaperone/metalloprotease BepA/YfgC, contains M48 and TPR domains	--	--	--	--	--	--	--	--	--	--
orf00166	317	WP_013368806.1	MULTISPECIES: thioredoxin-disulfide reductase [Paenibacillus]	O30973|TRXB_MYCSM	Thioredoxin reductase	trxB	Mycolicibacterium smegmatis	COG0492	O	Thioredoxin reductase	K00384	trxB, TRR	thioredoxin reductase (NADPH) [EC:1.8.1.9]	ko00450	Selenocompound metabolism	Metabolism of other amino acids	Metabolism	GO:0019430(removal of superoxide radicals)	GO:0005737(cytoplasm)	GO:0004791(thioredoxin-disulfide reductase activity)
orf00167	316	WP_016820123.1	MULTISPECIES: ROK family glucokinase [Paenibacillus]	Q9KCZ4|GLK_BACHD	Glucokinase	glcK	Bacillus halodurans (strain ATCC BAA-125 / DSM 18197 / FERM 7344 / JCM 9153 / C-125)	COG1940	GK	Sugar kinase of the NBD/HSP70 family, may contain an N-terminal HTH domain	K00845	glk	glucokinase [EC:2.7.1.2]	ko00010|ko00052|ko00500|ko00520|ko00521|ko00524	Glycolysis / Gluconeogenesis|Galactose metabolism|Starch and sucrose metabolism|Amino sugar and nucleotide sugar metabolism|Streptomycin biosynthesis|Neomycin, kanamycin and gentamicin biosynthesis	Carbohydrate metabolism|Carbohydrate metabolism|Carbohydrate metabolism|Carbohydrate metabolism|Biosynthesis of other secondary metabolites|Biosynthesis of other secondary metabolites	Metabolism|Metabolism|Metabolism|Metabolism|Metabolism|Metabolism	GO:0006096(glycolytic process)	GO:0005737(cytoplasm)	GO:0004340(glucokinase activity);GO:0005524(ATP binding)
orf00168	299	WP_013368808.1	MULTISPECIES: RNase adapter RapZ [Paenibacillus]	C0Z6P0|Y5262_BREBN	Nucleotide-binding protein BBR47_52620	BBR47_52620	Brevibacillus brevis (strain 47 / JCM 6285 / NBRC 100599)	COG1660	T	RNase adaptor protein RapZ for GlmZ sRNA degradation, contains a P-loop ATPase domain	K06958	rapZ	RNase adapter protein RapZ	None	None	None	None	None	None	GO:0005524(ATP binding);GO:0005525(GTP binding)
orf00169	328	WP_013368809.1	MULTISPECIES: YvcK family protein [Paenibacillus]	O06974|GNGF_BACSU	Gluconeogenesis factor	mgfK	Bacillus subtilis (strain 168)	COG0391	GH	Archaeal 2-phospho-L-lactate transferase/Bacterial gluconeogenesis factor, CofD/UPF0052 family	--	--	--	--	--	--	--	GO:0008360(regulation of cell shape)	GO:0005737(cytoplasm)	GO:0043743(LPPG:FO 2-phospho-L-lactate transferase activity)
orf00170	314	WP_013368810.1	MULTISPECIES: DNA-binding protein WhiA [Paenibacillus]	C0Z6N8|WHIA_BREBN	Probable cell division protein WhiA	whiA	Brevibacillus brevis (strain 47 / JCM 6285 / NBRC 100599)	COG1481	K	DNA-binding transcriptional regulator WhiA, involved in cell division	K09762	whiA	cell division protein WhiA	None	None	None	None	GO:0007049(cell cycle);GO:0043937(regulation of sporulation);GO:0051301(cell division)	None	GO:0003677(DNA binding)
orf00171	89	WP_013368811.1	MULTISPECIES: HPr family phosphocarrier protein [Paenibacillus]	O06976|CRH_BACSU	HPr-like protein Crh	crh	Bacillus subtilis (strain 168)	COG1925	TG	HPr or related phosphotransfer protein	K11184	chr, crh	catabolite repression HPr-like protein	None	None	None	None	GO:0009401(phosphoenolpyruvate-dependent sugar phosphotransferase system)	GO:0005737(cytoplasm)	None
orf00172	53	--	--	--	--	--	--	--	--	--	--	--	--	--	--	--	--	--	--	--
orf00173	251	WP_090890850.1	SIMPL domain-containing protein [Paenibacillus polymyxa]	P0A3U8|BP26_BRUME	26 kDa periplasmic immunogenic protein	bp26	Brucella melitensis biotype 1 (strain 16M / ATCC 23456 / NCTC 10094)	COG2968	S	Uncharacterized conserved protein YggE, contains kinase-interacting SIMPL domain	K09807	K09807	uncharacterized protein	None	None	None	None	None	GO:0042597(periplasmic space)	None
orf00174	369	WP_025363699.1	MULTISPECIES: DUF4163 domain-containing protein [Paenibacillus]	--	--	--	--	COG5513	O	Chagasin-like inhibitor of cysteine peptidase, I42 family	--	--	--	--	--	--	--	--	--	--
orf00175	198	WP_013368815.1	MULTISPECIES: ATP-dependent Clp endopeptidase proteolytic subunit ClpP [Paenibacillus]	A4ISQ2|CLPP_GEOTN	ATP-dependent Clp protease proteolytic subunit	clpP	Geobacillus thermodenitrificans (strain NG80-2)	COG0740	O	ATP-dependent protease ClpP, protease subunit	K01358	clpP, CLPP	ATP-dependent Clp protease, protease subunit [EC:3.4.21.92]	ko04112|ko04212	Cell cycle - Caulobacter|Longevity regulating pathway - worm	Cell growth and death|Aging	Cellular Processes|Organismal Systems	None	GO:0005737(cytoplasm)	GO:0004176(ATP-dependent peptidase activity);GO:0004252(serine-type endopeptidase activity)
orf00176	345	WP_017427871.1	MULTISPECIES: sugar-binding domain-containing protein [Paenibacillus]	P35168|CGGR_BACMD	Central glycolytic genes regulator	cggR	Bacillus megaterium (strain DSM 319)	COG2390	K	DNA-binding transcriptional regulator LsrR, DeoR family	K05311	cggR	central glycolytic genes regulator	None	None	None	None	None	None	GO:0003677(DNA binding);GO:0030246(carbohydrate binding)
orf00177	336	WP_017427870.1	MULTISPECIES: type I glyceraldehyde-3-phosphate dehydrogenase [Paenibacillus]	Q59309|G3P_CLOPA	Glyceraldehyde-3-phosphate dehydrogenase	gap	Clostridium pasteurianum	COG0057	G	Glyceraldehyde-3-phosphate dehydrogenase/erythrose-4-phosphate dehydrogenase	K00134	GAPDH, gapA	glyceraldehyde 3-phosphate dehydrogenase (phosphorylating) [EC:1.2.1.12]	ko00010|ko00710|ko04066|ko05010|ko05130|ko05132|ko05415	Glycolysis / Gluconeogenesis|Carbon fixation in photosynthetic organisms|HIF-1 signaling pathway|Alzheimer disease|Pathogenic Escherichia coli infection|Salmonella infection|Diabetic cardiomyopathy	Carbohydrate metabolism|Energy metabolism|Signal transduction|Neurodegenerative disease|Infectious disease: bacterial|Infectious disease: bacterial|Cardiovascular disease	Metabolism|Metabolism|Environmental Information Processing|Human Diseases|Human Diseases|Human Diseases|Human Diseases	GO:0006006(glucose metabolic process);GO:0006096(glycolytic process)	GO:0005737(cytoplasm)	GO:0004365(glyceraldehyde-3-phosphate dehydrogenase (NAD+) (phosphorylating) activity);GO:0050661(NADP binding);GO:0051287(NAD binding)
orf00178	395	AUS24436.1	phosphoglycerate kinase [Paenibacillus polymyxa]	B7GL27|PGK_ANOFW	Phosphoglycerate kinase	pgk	Anoxybacillus flavithermus (strain DSM 21510 / WK1)	COG0126	G	3-phosphoglycerate kinase	K00927	PGK, pgk	phosphoglycerate kinase [EC:2.7.2.3]	ko00010|ko00710|ko04066	Glycolysis / Gluconeogenesis|Carbon fixation in photosynthetic organisms|HIF-1 signaling pathway	Carbohydrate metabolism|Energy metabolism|Signal transduction	Metabolism|Metabolism|Environmental Information Processing	GO:0006096(glycolytic process)	GO:0005737(cytoplasm)	GO:0004618(phosphoglycerate kinase activity);GO:0005524(ATP binding)
orf00179	250	WP_013308264.1	MULTISPECIES: triose-phosphate isomerase [Paenibacillus]	B7GL26|TPIS_ANOFW	Triosephosphate isomerase	tpiA	Anoxybacillus flavithermus (strain DSM 21510 / WK1)	COG0149	G	Triosephosphate isomerase	K01803	TPI, tpiA	triosephosphate isomerase (TIM) [EC:5.3.1.1]	ko00010|ko00051|ko00562|ko00710	Glycolysis / Gluconeogenesis|Fructose and mannose metabolism|Inositol phosphate metabolism|Carbon fixation in photosynthetic organisms	Carbohydrate metabolism|Carbohydrate metabolism|Carbohydrate metabolism|Energy metabolism	Metabolism|Metabolism|Metabolism|Metabolism	GO:0006094(gluconeogenesis);GO:0006096(glycolytic process)	GO:0005737(cytoplasm)	GO:0004807(triose-phosphate isomerase activity)
orf00180	514	WP_016820126.1	MULTISPECIES: 2,3-bisphosphoglycerate-independent phosphoglycerate mutase [Paenibacillus]	D5DNA8|GPMI_BACMD	2,3-bisphosphoglycerate-independent phosphoglycerate mutase	gpmI	Bacillus megaterium (strain DSM 319)	COG0696	G	Phosphoglycerate mutase (BPG-independent), AlkP superfamily	K15633	gpmI	2,3-bisphosphoglycerate-independent phosphoglycerate mutase [EC:5.4.2.12]	ko00010|ko00260|ko00680	Glycolysis / Gluconeogenesis|Glycine, serine and threonine metabolism|Methane metabolism	Carbohydrate metabolism|Amino acid metabolism|Energy metabolism	Metabolism|Metabolism|Metabolism	GO:0006007(glucose catabolic process);GO:0006096(glycolytic process);GO:0030435(sporulation resulting in formation of a cellular spore)	GO:0005737(cytoplasm)	GO:0030145(manganese ion binding);GO:0046537(2,3-bisphosphoglycerate-independent phosphoglycerate mutase activity)
orf00181	428	WP_013368821.1	MULTISPECIES: phosphopyruvate hydratase [Paenibacillus]	C0Z6L3|ENO_BREBN	Enolase	eno	Brevibacillus brevis (strain 47 / JCM 6285 / NBRC 100599)	COG0148	G	Enolase	K01689	ENO, eno	enolase [EC:4.2.1.11]	ko00010|ko00680|ko03018|ko04066	Glycolysis / Gluconeogenesis|Methane metabolism|RNA degradation|HIF-1 signaling pathway	Carbohydrate metabolism|Energy metabolism|Folding, sorting and degradation|Signal transduction	Metabolism|Metabolism|Genetic Information Processing|Environmental Information Processing	GO:0006096(glycolytic process)	GO:0000015(phosphopyruvate hydratase complex);GO:0005576(extracellular region);GO:0009986(cell surface)	GO:0000287(magnesium ion binding);GO:0004634(phosphopyruvate hydratase activity)
orf00182	77	WP_013368823.1	MULTISPECIES: preprotein translocase subunit SecG [Paenibacillus]	O32233|SECG_BACSU	Probable protein-export membrane protein SecG	secG	Bacillus subtilis (strain 168)	COG1314	U	Protein translocase subunit SecG	K03075	secG	preprotein translocase subunit SecG	ko02024|ko03060|ko03070	Quorum sensing|Protein export|Bacterial secretion system	Cellular community - prokaryotes|Folding, sorting and degradation|Membrane transport	Cellular Processes|Genetic Information Processing|Environmental Information Processing	GO:0009306(protein secretion);GO:0043952(protein transport by the Sec complex);GO:0065002(intracellular protein transmembrane transport)	GO:0005886(plasma membrane);GO:0016021(integral component of membrane)	GO:0015450(protein-transporting ATPase activity)
orf00183	869	WP_090890848.1	ribonuclease R [Paenibacillus polymyxa]	O32231|RNR_BACSU	Ribonuclease R	rnr	Bacillus subtilis (strain 168)	COG0557	K	Exoribonuclease R	K12573	rnr, vacB	ribonuclease R [EC:3.1.13.1]	ko03018	RNA degradation	Folding, sorting and degradation	Genetic Information Processing	None	GO:0005829(cytosol)	GO:0003723(RNA binding);GO:0008859(exoribonuclease II activity)
orf00184	159	WP_014279183.1	MULTISPECIES: SsrA-binding protein SmpB [Paenibacillus]	Q5KVF8|SSRP_GEOKA	SsrA-binding protein	smpB	Geobacillus kaustophilus (strain HTA426)	COG0691	O	tmRNA-binding protein	K03664	smpB	SsrA-binding protein	None	None	None	None	GO:0070929(trans-translation)	GO:0005737(cytoplasm)	GO:0003723(RNA binding)
orf00185	1037	WP_039276502.1	hypothetical protein [Paenibacillus polymyxa]	--	--	--	--	COG3501	UXR	Uncharacterized conserved protein VgrG, implicated in type VI secretion and phage assembly	--	--	--	--	--	--	--	--	--	--
orf00186	89	WP_102163391.1	hypothetical protein [Paenibacillus sp. lzh-N1]	--	--	--	--	--	--	--	--	--	--	--	--	--	--	--	--	--
orf00187	39	AUS24445.1	hypothetical protein C1A50_0206 [Paenibacillus polymyxa]	--	--	--	--	--	--	--	--	--	--	--	--	--	--	--	--	--
orf00188	45	AUS24446.1	hypothetical protein C1A50_0207 [Paenibacillus polymyxa]	--	--	--	--	--	--	--	--	--	--	--	--	--	--	--	--	--
orf00189	224	WP_126666605.1	hypothetical protein [Paenibacillus polymyxa]	--	--	--	--	--	--	--	--	--	--	--	--	--	--	--	--	--
orf00190	471	WP_142614142.1	hypothetical protein [Paenibacillus ottowii]	--	--	--	--	COG3501	UXR	Uncharacterized conserved protein VgrG, implicated in type VI secretion and phage assembly	--	--	--	--	--	--	--	--	--	--
orf00191	416	WP_149035018.1	pentapeptide repeat-containing protein [Paenibacillus polymyxa]	--	--	--	--	COG1357	S	Uncharacterized conserved protein YjbI, contains pentapeptide repeats	--	--	--	--	--	--	--	--	--	--
orf00192	179	CCC83172.1	hypothetical protein PPM_0235 [Paenibacillus polymyxa M1]	--	--	--	--	--	--	--	--	--	--	--	--	--	--	--	--	--
orf00193	138	WP_025677132.1	MULTISPECIES: DUF4280 domain-containing protein [Paenibacillus]	--	--	--	--	--	--	--	--	--	--	--	--	--	--	--	--	--
orf00194	75	WP_016820137.1	MULTISPECIES: DUF896 domain-containing protein [Paenibacillus]	A8FDQ0|Y1689_BACP2	UPF0291 protein BPUM_1689	BPUM_1689	Bacillus pumilus (strain SAFR-032)	COG4224	S	Uncharacterized conserved protein YnzC, UPF0291/DUF896 family	--	--	--	--	--	--	--	None	GO:0005737(cytoplasm)	None
orf00195	132	WP_016820138.1	MULTISPECIES: DoxX family protein [Paenibacillus]	P96694|MHQP_BACSU	Putative oxidoreductase MhqP	mhqP	Bacillus subtilis (strain 168)	COG2259	S	Uncharacterized membrane protein YphA, DoxX/SURF4 family	K15977	K15977	putative oxidoreductase	None	None	None	None	GO:0009636(response to toxic substance);GO:0019439(aromatic compound catabolic process)	GO:0005886(plasma membrane);GO:0016021(integral component of membrane)	GO:0016491(oxidoreductase activity)
orf00196	316	WP_045244941.1	ring-cleaving dioxygenase [Paenibacillus polymyxa]	P96693|MHQO_BACSU	Putative ring-cleaving dioxygenase MhqO	mhqO	Bacillus subtilis (strain 168)	COG0346	Q	Catechol 2,3-dioxygenase or related enzyme, vicinal oxygen chelate (VOC) family	K15975	K15975	glyoxalase family protein	None	None	None	None	GO:0009636(response to toxic substance);GO:0019439(aromatic compound catabolic process)	GO:0005737(cytoplasm)	GO:0046872(metal ion binding);GO:0051213(dioxygenase activity)
orf00197	382	WP_016820140.1	glycosyltransferase [Paenibacillus polymyxa]	O06483|YFNE_BACSU	Uncharacterized glycosyltransferase YfnE	yfnE	Bacillus subtilis (strain 168)	COG0463	M	Glycosyltransferase involved in cell wall bisynthesis	--	--	--	--	--	--	--	None	None	GO:0016757(glycosyltransferase activity)
orf00198	240	WP_016820141.1	MULTISPECIES: GntR family transcriptional regulator [Paenibacillus]	O05509|GMUR_BACSU	HTH-type transcriptional regulator GmuR	gmuR	Bacillus subtilis (strain 168)	COG2188	K	DNA-binding transcriptional regulator, GntR family	--	--	--	--	--	--	--	GO:0045892(negative regulation of transcription, DNA-templated)	GO:0005737(cytoplasm)	GO:0003677(DNA binding);GO:0003700(DNA-binding transcription factor activity)
orf00199	794	WP_045244942.1	phosphoketolase family protein [Paenibacillus polymyxa]	Q38YY6|PHK_LACSS	Probable phosphoketolase	LCA_0289	Lactobacillus sakei subsp. sakei (strain 23K)	COG3957	G	Phosphoketolase	K01621	xfp, xpk	xylulose-5-phosphate/fructose-6-phosphate phosphoketolase [EC:4.1.2.9 4.1.2.22]	ko00030|ko00710	Pentose phosphate pathway|Carbon fixation in photosynthetic organisms	Carbohydrate metabolism|Energy metabolism	Metabolism|Metabolism	GO:0005975(carbohydrate metabolic process)	None	GO:0016832(aldehyde-lyase activity)
orf00200	280	WP_016820143.1	aldo/keto reductase [Paenibacillus polymyxa]	P15339|DKGB_CORSS	2,5-diketo-D-gluconic acid reductase B	dkgB	Corynebacterium sp. (strain SHS752001)	COG0656	Q	Aldo/keto reductase, related to diketogulonate reductase	--	--	--	--	--	--	--	GO:0019853(L-ascorbic acid biosynthetic process)	GO:0005737(cytoplasm)	GO:0047834(D-threo-aldose 1-dehydrogenase activity);GO:0050580(2,5-didehydrogluconate reductase activity)
orf00201	38	--	--	--	--	--	--	--	--	--	--	--	--	--	--	--	--	--	--	--
orf00202	219	WP_016820144.1	PspA/IM30 family protein [Paenibacillus polymyxa]	P54617|PSPA_BACSU	Phage shock protein A homolog	ydjF	Bacillus subtilis (strain 168)	COG1842	KT	Phage shock protein A	K03969	pspA	phage shock protein A	None	None	None	None	GO:0010027(thylakoid membrane organization);GO:0016032(viral process);GO:0016050(vesicle organization)	GO:0009508(plastid chromosome);GO:0009535(chloroplast thylakoid membrane);GO:0009706(chloroplast inner membrane);GO:0042644(chloroplast nucleoid)	None
orf00203	280	AUS24462.1	hypothetical protein C1A50_0223 [Paenibacillus polymyxa]	O34434|YDJG_BACSU	Uncharacterized protein YdjG	ydjG	Bacillus subtilis (strain 168)	COG1996	K	DNA-directed RNA polymerase, subunit RPC12/RpoP, contains C4-type Zn-finger	--	--	--	--	--	--	--	None	GO:0005886(plasma membrane);GO:0016021(integral component of membrane)	None
orf00204	264	WP_016820146.1	MULTISPECIES: TPM domain-containing protein [Paenibacillus]	O35004|YDJH_BACSU	UPF0603 protein YdjH	ydjH	Bacillus subtilis (strain 168)	COG1512	S	Uncharacterized membrane protein YgcG, contains a TPM-fold domain	K06872	K06872	uncharacterized protein	None	None	None	None	None	GO:0005886(plasma membrane);GO:0016021(integral component of membrane)	None
orf00205	330	WP_016820147.1	MULTISPECIES: SPFH domain-containing protein [Paenibacillus]	O34789|YDJI_BACSU	Uncharacterized protein YdjI	ydjI	Bacillus subtilis (strain 168)	COG4260	O	Membrane protease subunit, stomatin/prohibitin family, contains C-terminal Zn-ribbon domain	--	--	--	--	--	--	--	--	--	--
orf00206	1246	WP_090890836.1	alpha-L-arabinofuranosidase [Paenibacillus polymyxa]	P82593|EABF_STRCX	Extracellular exo-alpha-L-arabinofuranosidase	unknown	Streptomyces chartreusis	COG3534	G	Alpha-L-arabinofuranosidase	--	--	--	--	--	--	--	GO:0046373(L-arabinose metabolic process)	GO:0005576(extracellular region)	GO:0046556(alpha-L-arabinofuranosidase activity)
orf00207	455	WP_016820149.1	phytase [Paenibacillus polymyxa]	O66037|PHYT_BACSD	3-phytase	phy	Bacillus sp. (strain DS11)	COG4247	I	3-phytase (myo-inositol-hexaphosphate 3-phosphohydrolase)	K01083	E3.1.3.8	3-phytase [EC:3.1.3.8]	ko00562	Inositol phosphate metabolism	Carbohydrate metabolism	Metabolism	None	GO:0005576(extracellular region)	GO:0016158(3-phytase activity)
orf00208	292	WP_016820150.1	MULTISPECIES: AraC family transcriptional regulator [Paenibacillus]	P40331|YISR_BACSU	Uncharacterized HTH-type transcriptional regulator YisR	yisR	Bacillus subtilis (strain 168)	COG2207	K	AraC-type DNA-binding domain and AraC-containing proteins	--	--	--	--	--	--	--	None	None	GO:0003700(DNA-binding transcription factor activity);GO:0043565(sequence-specific DNA binding)
orf00209	647	WP_090890834.1	glycoside hydrolase family 127 protein [Paenibacillus polymyxa]	E8MGH8|HYBA1_BIFL2	Non-reducing end beta-L-arabinofuranosidase	hypBA1	Bifidobacterium longum subsp. longum (strain ATCC 15707 / DSM 20219 / JCM 1217 / NCTC 11818 / E194b)	COG3533	G	Beta-L-arabinofuranosidase, GH127 family	K09955	K09955	uncharacterized protein	None	None	None	None	GO:0000272(polysaccharide catabolic process)	None	GO:0102478(beta-L-arabinofuranosidase activity)
orf00210	456	WP_039276538.1	MULTISPECIES: MFS transporter [Paenibacillus]	P96792|XYLP_LACPE	Isoprimeverose transporter	xylP	Lactiplantibacillus pentosus	COG2211	G	Na+/melibiose symporter or related transporter	--	--	--	--	--	--	--	GO:0006814(sodium ion transport);GO:0034219(carbohydrate transmembrane transport)	GO:0005886(plasma membrane);GO:0016021(integral component of membrane)	GO:0015144(carbohydrate transmembrane transporter activity);GO:0015294(solute:cation symporter activity)
orf00211	456	AHM63931.1	mate efflux family protein [Paenibacillus polymyxa SQR-21]	P76352|YEEO_ECOLI	Probable FMN/FAD exporter YeeO	yeeO	Escherichia coli (strain K12)	COG0534	V	Na+-driven multidrug efflux pump, DinF/NorM/MATE family	--	--	--	--	--	--	--	GO:0015031(protein transport);GO:0035350(FAD transmembrane transport);GO:0035442(dipeptide transmembrane transport)	GO:0005886(plasma membrane);GO:0016020(membrane);GO:0016021(integral component of membrane)	GO:0015230(FAD transmembrane transporter activity);GO:0015297(antiporter activity);GO:0042910(xenobiotic transmembrane transporter activity);GO:0044610(FMN transmembrane transporter activity);GO:0071916(dipeptide transmembrane transporter activity)
orf00212	329	WP_025363720.1	zinc-binding dehydrogenase [Paenibacillus polymyxa]	O35017|YOGA_BACSU	Uncharacterized zinc-type alcohol dehydrogenase-like protein YogA	yogA	Bacillus subtilis (strain 168)	COG0604	CR	NADPH:quinone reductase or related Zn-dependent oxidoreductase	K13955	yogA	zinc-binding alcohol dehydrogenase/oxidoreductase	None	None	None	None	None	None	GO:0016491(oxidoreductase activity)
orf00213	288	WP_029515299.1	LysR family transcriptional regulator [Paenibacillus polymyxa]	A7Z5E4|YOFA_BACVZ	HTH-type transcriptional regulator YofA	yofA	Bacillus velezensis (strain DSM 23117 / BGSC 10A6 / FZB42)	COG0583	K	DNA-binding transcriptional regulator, LysR family	K21959	ftsR	LysR family transcriptional regulator, cell division regulator	None	None	None	None	GO:0000917(division septum assembly)	GO:0005737(cytoplasm)	GO:0003677(DNA binding);GO:0003700(DNA-binding transcription factor activity)
orf00214	336	KJK29359.1	hypothetical protein TY89_17990 [Paenibacillus polymyxa]	--	--	--	--	COG1714	S	Uncharacterized membrane protein YckC, RDD family	--	--	--	--	--	--	--	--	--	--
orf00215	752	KJK29360.1	acetyl-CoA carboxylase [Paenibacillus polymyxa]	--	--	--	--	COG3533	G	Beta-L-arabinofuranosidase, GH127 family	K09955	K09955	uncharacterized protein	None	None	None	None	--	--	--
orf00216	297	WP_016820157.1	MULTISPECIES: AraC family transcriptional regulator [Paenibacillus]	P40331|YISR_BACSU	Uncharacterized HTH-type transcriptional regulator YisR	yisR	Bacillus subtilis (strain 168)	COG2207	K	AraC-type DNA-binding domain and AraC-containing proteins	--	--	--	--	--	--	--	None	None	GO:0003700(DNA-binding transcription factor activity);GO:0043565(sequence-specific DNA binding)
orf00217	312	WP_019685816.1	DUF1963 domain-containing protein [Paenibacillus polymyxa]	--	--	--	--	COG3878	S	Uncharacterized conserved protein YwqG, DUF1963 family	--	--	--	--	--	--	--	--	--	--
orf00218	138	SEJ98787.1	hypothetical protein SAMN04488600_107116 [Paenibacillus polymyxa]	--	--	--	--	--	--	--	--	--	--	--	--	--	--	--	--	--
orf00219	1014	WP_123796646.1	DUF4981 domain-containing protein [Paenibacillus polymyxa]	Q9K9C6|BGAL_BACHD	Beta-galactosidase	lacZ	Bacillus halodurans (strain ATCC BAA-125 / DSM 18197 / FERM 7344 / JCM 9153 / C-125)	COG3250	G	Beta-galactosidase/beta-glucuronidase	K01190	lacZ	beta-galactosidase [EC:3.2.1.23]	ko00052|ko00511|ko00600	Galactose metabolism|Other glycan degradation|Sphingolipid metabolism	Carbohydrate metabolism|Glycan biosynthesis and metabolism|Lipid metabolism	Metabolism|Metabolism|Metabolism	GO:0005975(carbohydrate metabolic process)	GO:0009341(beta-galactosidase complex)	GO:0004565(beta-galactosidase activity);GO:0030246(carbohydrate binding)
orf00220	274	WP_013368914.1	MULTISPECIES: carbohydrate ABC transporter permease [Paenibacillus]	P29824|LACG_RHIRD	Lactose transport system permease protein LacG	lacG	Rhizobium radiobacter	COG0395	G	ABC-type glycerol-3-phosphate transport system, permease component	K10190	lacG, araQ	lactose/L-arabinose transport system permease protein	ko02010	ABC transporters	Membrane transport	Environmental Information Processing	GO:0008643(carbohydrate transport);GO:0055085(transmembrane transport)	GO:0005886(plasma membrane);GO:0016021(integral component of membrane)	None
orf00221	298	WP_016820161.1	MULTISPECIES: sugar ABC transporter permease [Paenibacillus]	P29823|LACF_RHIRD	Lactose transport system permease protein LacF	lacF	Rhizobium radiobacter	COG1175	G	ABC-type sugar transport system, permease component	K10189	lacF, araP	lactose/L-arabinose transport system permease protein	ko02010	ABC transporters	Membrane transport	Environmental Information Processing	GO:0008643(carbohydrate transport);GO:0055085(transmembrane transport)	GO:0005886(plasma membrane);GO:0016021(integral component of membrane)	None
orf00222	429	WP_016820162.1	MULTISPECIES: extracellular solute-binding protein [Paenibacillus]	P29822|LACE_RHIRD	Lactose-binding protein	lacE	Rhizobium radiobacter	COG1653	G	ABC-type glycerol-3-phosphate transport system, periplasmic component	K10188	lacE, araN	lactose/L-arabinose transport system substrate-binding protein	ko02010	ABC transporters	Membrane transport	Environmental Information Processing	GO:0008643(carbohydrate transport)	GO:0042597(periplasmic space)	None
orf00223	604	WP_039276562.1	MULTISPECIES: sensor histidine kinase [Paenibacillus]	O31516|YESM_BACSU	Sensor histidine kinase YesM	yesM	Bacillus subtilis (strain 168)	COG2972	T	Sensor histidine kinase YesM	K07718	yesM	two-component system, sensor histidine kinase YesM [EC:2.7.13.3]	ko02020	Two-component system	Signal transduction	Environmental Information Processing	None	GO:0005886(plasma membrane);GO:0016021(integral component of membrane)	GO:0000155(phosphorelay sensor kinase activity);GO:0005524(ATP binding)
orf00224	521	WP_016820165.1	MULTISPECIES: response regulator transcription factor [Paenibacillus]	O31517|YESN_BACSU	Uncharacterized transcriptional regulatory protein YesN	yesN	Bacillus subtilis (strain 168)	COG4753	TK	Two-component response regulator, YesN/AraC family, consists of REC and AraC-type DNA-binding domains	K07720	yesN	two-component system, response regulator YesN	ko02020	Two-component system	Signal transduction	Environmental Information Processing	GO:0000160(phosphorelay signal transduction system)	GO:0005737(cytoplasm)	GO:0003700(DNA-binding transcription factor activity);GO:0043565(sequence-specific DNA binding)
orf00225	211	WP_013368919.1	MULTISPECIES: uridine kinase [Paenibacillus]	C0ZAS6|URK_BREBN	Uridine kinase	udk	Brevibacillus brevis (strain 47 / JCM 6285 / NBRC 100599)	COG0572	F	Uridine kinase	K00876	udk, UCK	uridine kinase [EC:2.7.1.48]	ko00240|ko00983	Pyrimidine metabolism|Drug metabolism - other enzymes	Nucleotide metabolism|Xenobiotics biodegradation and metabolism	Metabolism|Metabolism	GO:0044206(UMP salvage);GO:0044211(CTP salvage)	GO:0005737(cytoplasm)	GO:0004849(uridine kinase activity);GO:0005524(ATP binding);GO:0016773(phosphotransferase activity, alcohol group as acceptor)
orf00226	173	WP_016820166.1	MULTISPECIES: ClbS/DfsB family four-helix bundle protein [Paenibacillus]	Q03036|IRC4_YEAST	Uncharacterized protein IRC4	IRC4	Saccharomyces cerevisiae (strain ATCC 204508 / S288c)	COG4283	R	Uncharacterized conserved protein DfsB/IRC4, DUF1706 (PF08020) domain	--	--	--	--	--	--	--	GO:0006312(mitotic recombination);GO:1990414(replication-born double-strand break repair via sister chromatid exchange)	GO:0005634(nucleus);GO:0005737(cytoplasm)	None
orf00227	697	WP_016820168.1	pectate lyase [Paenibacillus polymyxa]	D3JTC2|PLYB_PAEAM	Pectate lyase B	pelB	Paenibacillus amylolyticus	COG3866	G	Pectate lyase	K01728	pel	pectate lyase [EC:4.2.2.2]	ko00040|ko02024	Pentose and glucuronate interconversions|Quorum sensing	Carbohydrate metabolism|Cellular community - prokaryotes	Metabolism|Cellular Processes	GO:0045490(pectin catabolic process)	GO:0005576(extracellular region)	GO:0005509(calcium ion binding);GO:0030570(pectate lyase activity);GO:0047490(pectin lyase activity)
orf00228	114	WP_016820169.1	MULTISPECIES: hypothetical protein [Paenibacillus]	--	--	--	--	--	--	--	--	--	--	--	--	--	--	--	--	--
orf00229	987	WP_164964994.1	DEAD/DEAH box helicase [Paenibacillus sp. EKM211P]	P94593|YWQA_BACSU	Uncharacterized ATP-dependent helicase YwqA	ywqA	Bacillus subtilis (strain 168)	COG0553	KL	Superfamily II DNA or RNA helicase, SNF2 family	--	--	--	--	--	--	--	None	None	GO:0003677(DNA binding);GO:0004386(helicase activity);GO:0005524(ATP binding);GO:0008094(ATP-dependent activity, acting on DNA);GO:0140658(ATP-dependent chromatin remodeler activity)
orf00230	551	WP_090890823.1	MULTISPECIES: SWIM zinc finger family protein [Paenibacillus]	P96714|YWQB_BACSU	Uncharacterized protein YwqB	ywqB	Bacillus subtilis (strain 168)	COG4715	S	Uncharacterized protein, contains SWIM-type Zn finger domain	--	--	--	--	--	--	--	None	None	GO:0008270(zinc ion binding)
orf00231	372	WP_031462626.1	MULTISPECIES: GerAB/ArcD/ProY family transporter [Paenibacillus]	O31809|YNDE_BACSU	Spore germination protein YndE	yndE	Bacillus subtilis (strain 168)	COG5902	D	Spore germination receptor GerABC, GerB subunit (amino acid transporter)	K06311	yndE	spore germination protein	None	None	None	None	GO:0006865(amino acid transport);GO:0009847(spore germination)	GO:0005886(plasma membrane);GO:0016021(integral component of membrane)	None
orf00232	384	WP_045244948.1	Ger(x)C family spore germination protein [Paenibacillus polymyxa]	O31810|YNDF_BACSU	Spore germination protein YndF	yndF	Bacillus subtilis (strain 168)	COG5903	D	Spore germination receptor GerABC, GerC subunit	K06312	yndF	spore germination protein	None	None	None	None	GO:0009847(spore germination)	GO:0005886(plasma membrane)	None
orf00233	492	WP_016820174.1	MULTISPECIES: spore germination protein [Paenibacillus]	O31808|YNDD_BACSU	Uncharacterized membrane protein YndD	yndD	Bacillus subtilis (strain 168)	COG5901	D	Spore germination receptor GerABC, GerA subunit (L-alanine receptor)	K06310	yndD	spore germination protein	None	None	None	None	GO:0009847(spore germination)	GO:0005886(plasma membrane);GO:0016021(integral component of membrane)	None
orf00234	221	WP_016820175.1	MULTISPECIES: beta-phosphoglucomutase [Paenibacillus]	O06995|PGMB_BACSU	Beta-phosphoglucomutase	yvdM	Bacillus subtilis (strain 168)	COG0637	G	Beta-phosphoglucomutase, HAD superfamily	K01838	pgmB	beta-phosphoglucomutase [EC:5.4.2.6]	ko00500	Starch and sucrose metabolism	Carbohydrate metabolism	Metabolism	GO:0005975(carbohydrate metabolic process)	GO:0005737(cytoplasm)	GO:0000287(magnesium ion binding);GO:0008801(beta-phosphoglucomutase activity);GO:0016787(hydrolase activity)
orf00235	723	WP_126666587.1	glycoside hydrolase family 65 protein [Paenibacillus polymyxa]	O06993|MALPY_BACSU	Maltose phosphorylase	mdxK	Bacillus subtilis (strain 168)	COG1554	G	Kojibiose phosphorylase YcjT	K00691	mapA	maltose phosphorylase [EC:2.4.1.8]	ko00500	Starch and sucrose metabolism	Carbohydrate metabolism	Metabolism	GO:0000025(maltose catabolic process);GO:0005975(carbohydrate metabolic process)	None	GO:0004553(hydrolase activity, hydrolyzing O-glycosyl compounds);GO:0030246(carbohydrate binding);GO:0050082(maltose phosphorylase activity)
orf00236	48	AUS24495.1	hypothetical protein C1A50_0256 [Paenibacillus polymyxa]	--	--	--	--	--	--	--	--	--	--	--	--	--	--	--	--	--
orf00237	335	WP_039276584.1	LacI family DNA-binding transcriptional regulator [Paenibacillus polymyxa]	P0A4T1|MALR_STRPN	HTH-type transcriptional regulator MalR	malR	Streptococcus pneumoniae serotype 4 (strain ATCC BAA-334 / TIGR4)	COG1609	K	DNA-binding transcriptional regulator, LacI/PurR family	--	--	--	--	--	--	--	GO:0006355(regulation of transcription, DNA-templated)	None	GO:0003677(DNA binding)
orf00238	554	WP_016820178.1	MULTISPECIES: PTS transporter subunit EIIC [Paenibacillus]	P35595|PTG3C_STRPN	PTS system glucose-specific EIICBA component	exp5	Streptococcus pneumoniae serotype 4 (strain ATCC BAA-334 / TIGR4)	COG1263|COG1264	G|G	Phosphotransferase system IIC components, glucose/maltose/N-acetylglucosamine-specific|Phosphotransferase system IIB components	K20108	malT	maltose PTS system EIICB or EIICBA component [EC:2.7.1.208]	ko00500|ko02060	Starch and sucrose metabolism|Phosphotransferase system (PTS)	Carbohydrate metabolism|Membrane transport	Metabolism|Environmental Information Processing	GO:0009401(phosphoenolpyruvate-dependent sugar phosphotransferase system)	GO:0005886(plasma membrane);GO:0016021(integral component of membrane)	GO:0008982(protein-N(PI)-phosphohistidine-sugar phosphotransferase activity);GO:0016301(kinase activity)
orf00239	273	SEJ98498.1	maltose 6&apos;-phosphate phosphatase [Paenibacillus polymyxa]	E6ENP9|MAPP_ENTFT	Maltose 6&apos;-phosphate phosphatase	mapP	Enterococcus faecalis (strain TX4000 / JH2-2)	COG3568	R	Metal-dependent hydrolase, endonuclease/exonuclease/phosphatase family	K06896	mapP	maltose 6'-phosphate phosphatase [EC:3.1.3.90]	ko00500	Starch and sucrose metabolism	Carbohydrate metabolism	Metabolism	GO:0005975(carbohydrate metabolic process)	None	GO:0016787(hydrolase activity)
orf00240	399	WP_045244951.1	MFS transporter [Paenibacillus polymyxa]	Q5HHX4|NORA_STAAC	Quinolone resistance protein NorA	norA	Staphylococcus aureus (strain COL)	COG2814	G	Predicted arabinose efflux permease AraJ, MFS family	K19576	norA	MFS transporter, DHA1 family, quinolone resistance protein	None	None	None	None	None	GO:0005886(plasma membrane);GO:0016021(integral component of membrane)	GO:0042910(xenobiotic transmembrane transporter activity)
orf00241	165	WP_016820181.1	MULTISPECIES: DinB family protein [Paenibacillus]	--	--	--	--	COG2318	Q	Bacillithiol/mycothiol S-transferase BstA/DinB, DinB/YfiT family (unrelated to E. coli DinB)	--	--	--	--	--	--	--	--	--	--
orf00242	497	WP_019685832.1	monooxygenase [Paenibacillus polymyxa]	O07561|YHJG_BACSU	Uncharacterized aromatic compound monooxygenase YhjG	yhjG	Bacillus subtilis (strain 168)	COG0654	HC	2-polyprenyl-6-methoxyphenol hydroxylase and related FAD-dependent oxidoreductases	--	--	--	--	--	--	--	GO:0019439(aromatic compound catabolic process)	None	GO:0004497(monooxygenase activity);GO:0071949(FAD binding)
orf00243	160	WP_016820183.1	MULTISPECIES: MarR family transcriptional regulator [Paenibacillus]	Q796S4|YHJH_BACSU	Uncharacterized HTH-type transcriptional regulator YhjH	yhjH	Bacillus subtilis (strain 168)	COG1846	K	DNA-binding transcriptional regulator, MarR family	--	--	--	--	--	--	--	None	GO:0005737(cytoplasm)	GO:0003677(DNA binding);GO:0003700(DNA-binding transcription factor activity)
orf00244	309	WP_165083263.1	MULTISPECIES: DNA-binding domain-containing protein [unclassified Paenibacillus]	P40759|GLNL_BACSU	Transcriptional regulatory protein GlnL	glnL	Bacillus subtilis (strain 168)	COG4753	TK	Two-component response regulator, YesN/AraC family, consists of REC and AraC-type DNA-binding domains	K07719	glnL	two-component system, response regulator GlnL	ko02020	Two-component system	Signal transduction	Environmental Information Processing	GO:0000160(phosphorelay signal transduction system)	GO:0005737(cytoplasm)	GO:0003677(DNA binding)
orf00245	434	WP_016820185.1	MULTISPECIES: sensor histidine kinase [Paenibacillus]	P40758|GLNK_BACSU	Sensor histidine kinase GlnK	glnK	Bacillus subtilis (strain 168)	COG0642	T	Signal transduction histidine kinase	K07717	glnK	two-component system, sensor histidine kinase GlnK [EC:2.7.13.3]	ko02020	Two-component system	Signal transduction	Environmental Information Processing	GO:0000160(phosphorelay signal transduction system)	GO:0005886(plasma membrane);GO:0016021(integral component of membrane)	GO:0004673(protein histidine kinase activity);GO:0005524(ATP binding)
orf00246	417	WP_016820186.1	MULTISPECIES: cation:dicarboxylase symporter family transporter [Paenibacillus]	P24943|GLTT_GEOSE	Proton/sodium-glutamate symport protein	gltT	Geobacillus stearothermophilus	COG1301	C	Na+/H+-dicarboxylate symporter	K11102	gltP, gltT	proton glutamate symport protein	None	None	None	None	None	GO:0005886(plasma membrane);GO:0016021(integral component of membrane)	GO:0015293(symporter activity)
orf00247	503	WP_107734451.1	MULTISPECIES: PAS domain-containing protein [Paenibacillus]	Q03003|YORE_PSECL	Uncharacterized protein in P47K 3&apos;region (Fragment)	unknown	Pseudomonas chlororaphis	COG0840|COG2202	T|T	Methyl-accepting chemotaxis protein (MCP)|PAS domain	--	--	--	--	--	--	--	GO:0007165(signal transduction)	GO:0016020(membrane)	None
orf00248	127	SPY21643.1	integral membrane protein [Paenibacillus polymyxa]	Q02009|YPAA_LACLA	Uncharacterized protein YpaA	ypaA	Lactococcus lactis subsp. lactis (strain IL1403)	COG3759	S	Uncharacterized membrane protein	K08987	K08987	putative membrane protein	None	None	None	None	--	--	--
orf00249	539	WP_039276606.1	MULTISPECIES: ABC transporter substrate-binding protein [Paenibacillus]	P42061|APPA_BACSU	Oligopeptide-binding protein AppA	appA	Bacillus subtilis (strain 168)	COG0747	E	ABC-type transport system, periplasmic component	K02035	ABC.PE.S	peptide/nickel transport system substrate-binding protein	ko02024	Quorum sensing	Cellular community - prokaryotes	Cellular Processes	GO:0015031(protein transport);GO:0015833(peptide transport);GO:0030420(establishment of competence for transformation);GO:0030435(sporulation resulting in formation of a cellular spore)	GO:0030288(outer membrane-bounded periplasmic space);GO:0043190(ATP-binding cassette (ABC) transporter complex)	GO:1904680(peptide transmembrane transporter activity)
orf00250	316	WP_016820190.1	ABC transporter permease [Paenibacillus polymyxa]	P42062|APPB_BACSU	Oligopeptide transport system permease protein AppB	appB	Bacillus subtilis (strain 168)	COG0601	EP	ABC-type dipeptide/oligopeptide/nickel transport system, permease component	K02033	ABC.PE.P	peptide/nickel transport system permease protein	ko02024	Quorum sensing	Cellular community - prokaryotes	Cellular Processes	GO:0015031(protein transport);GO:0030420(establishment of competence for transformation);GO:0030435(sporulation resulting in formation of a cellular spore);GO:0055085(transmembrane transport)	GO:0005886(plasma membrane);GO:0016021(integral component of membrane)	None
orf00251	281	WP_016820191.1	MULTISPECIES: ABC transporter permease [Paenibacillus]	P42063|APPC_BACSU	Oligopeptide transport system permease protein AppC	appC	Bacillus subtilis (strain 168)	COG1173	EP	ABC-type dipeptide/oligopeptide/nickel transport system, permease component	K02034	ABC.PE.P1	peptide/nickel transport system permease protein	ko02024	Quorum sensing	Cellular community - prokaryotes	Cellular Processes	GO:0015031(protein transport);GO:0030420(establishment of competence for transformation);GO:0030435(sporulation resulting in formation of a cellular spore);GO:0055085(transmembrane transport)	GO:0005886(plasma membrane);GO:0016021(integral component of membrane)	None
orf00252	357	AHM63977.1	oligopeptide/dipeptide ABC transporter ATPase [Paenibacillus polymyxa SQR-21]	P24136|OPPD_BACSU	Oligopeptide transport ATP-binding protein OppD	oppD	Bacillus subtilis (strain 168)	COG0444	EP	ABC-type dipeptide/oligopeptide/nickel transport system, ATPase component	K02031	ddpD	peptide/nickel transport system ATP-binding protein	ko02024	Quorum sensing	Cellular community - prokaryotes	Cellular Processes	GO:0015031(protein transport);GO:0030420(establishment of competence for transformation);GO:0030435(sporulation resulting in formation of a cellular spore);GO:0055085(transmembrane transport)	GO:0005886(plasma membrane)	GO:0005524(ATP binding);GO:0022857(transmembrane transporter activity);GO:0042626(ATPase-coupled transmembrane transporter activity)
orf00253	321	WP_172494045.1	MULTISPECIES: ABC transporter ATP-binding protein [Paenibacillus]	P24137|OPPF_BACSU	Oligopeptide transport ATP-binding protein OppF	oppF	Bacillus subtilis (strain 168)	COG1123	O	ABC-type glutathione transport system ATPase component, contains duplicated ATPase domain	K10823	oppF	oligopeptide transport system ATP-binding protein	ko01501|ko02010|ko02024	beta-Lactam resistance|ABC transporters|Quorum sensing	Drug resistance: antimicrobial|Membrane transport|Cellular community - prokaryotes	Human Diseases|Environmental Information Processing|Cellular Processes	GO:0015031(protein transport);GO:0030420(establishment of competence for transformation);GO:0030435(sporulation resulting in formation of a cellular spore)	GO:0005886(plasma membrane)	GO:0005524(ATP binding);GO:0042626(ATPase-coupled transmembrane transporter activity)
orf00254	150	WP_017425649.1	hypothetical protein [Paenibacillus polymyxa]	--	--	--	--	--	--	--	--	--	--	--	--	--	--	--	--	--
orf00255	295	WP_017425650.1	copper amine oxidase N-terminal domain-containing protein [Paenibacillus polymyxa]	--	--	--	--	COG1649	S	Uncharacterized lipoprotein YddW, UPF0748 family	--	--	--	--	--	--	--	--	--	--
orf00256	120	WP_017425651.1	MULTISPECIES: hypothetical protein [Paenibacillus]	--	--	--	--	--	--	--	--	--	--	--	--	--	--	--	--	--
orf00257	132	WP_017425652.1	MULTISPECIES: hypothetical protein [Paenibacillus]	--	--	--	--	--	--	--	--	--	--	--	--	--	--	--	--	--
orf00258	71	AHM63983.1	hypothetical protein PPSQR21_002720 [Paenibacillus polymyxa SQR-21]	--	--	--	--	--	--	--	--	--	--	--	--	--	--	--	--	--
orf00259	49	WP_039275269.1	hypothetical protein [Paenibacillus polymyxa]	--	--	--	--	--	--	--	--	--	--	--	--	--	--	--	--	--
orf00260	163	WP_025363753.1	MULTISPECIES: hypothetical protein [Paenibacillus]	--	--	--	--	--	--	--	--	--	--	--	--	--	--	--	--	--
orf00261	154	WP_017425658.1	MULTISPECIES: hypothetical protein [Paenibacillus]	--	--	--	--	--	--	--	--	--	--	--	--	--	--	--	--	--
orf00262	62	WP_017425659.1	MULTISPECIES: helix-turn-helix domain-containing protein [Paenibacillus]	--	--	--	--	--	--	--	--	--	--	--	--	--	--	--	--	--
orf00263	110	WP_025363755.1	MULTISPECIES: hypothetical protein [Paenibacillus]	--	--	--	--	--	--	--	--	--	--	--	--	--	--	--	--	--
orf00264	53	WP_180361599.1	hypothetical protein [Paenibacillus polymyxa]	--	--	--	--	--	--	--	--	--	--	--	--	--	--	--	--	--
orf00265	182	WP_016820196.1	MULTISPECIES: GNAT family N-acetyltransferase [Paenibacillus]	O31513|YESJ_BACSU	Uncharacterized N-acetyltransferase YesJ	yesJ	Bacillus subtilis (strain 168)	COG2153	R	Predicted N-acyltransferase, GNAT family	--	--	--	--	--	--	--	None	None	GO:0008080(N-acetyltransferase activity)
orf00266	432	RGL29892.1	sugar ABC transporter substrate-binding protein [Paenibacillus polymyxa]	Q578M8|Y2784_BRUAB	Putative binding protein BruAb2_0484	BruAb2_0484	Brucella abortus biovar 1 (strain 9-941)	COG1653	G	ABC-type glycerol-3-phosphate transport system, periplasmic component	K02027	ABC.MS.S	multiple sugar transport system substrate-binding protein	None	None	None	None	GO:0055085(transmembrane transport)	GO:0042597(periplasmic space)	None
orf00267	290	WP_017425662.1	MULTISPECIES: sugar ABC transporter permease [Paenibacillus]	O31519|YESP_BACSU	Probable ABC transporter permease protein YesP	yesP	Bacillus subtilis (strain 168)	COG1175	G	ABC-type sugar transport system, permease component	K02025	ABC.MS.P	multiple sugar transport system permease protein	None	None	None	None	GO:0055085(transmembrane transport)	GO:0005886(plasma membrane);GO:0016021(integral component of membrane)	None
orf00268	276	WP_017425663.1	MULTISPECIES: carbohydrate ABC transporter permease [Paenibacillus]	O31520|YESQ_BACSU	Probable ABC transporter permease protein YesQ	yesQ	Bacillus subtilis (strain 168)	COG0395	G	ABC-type glycerol-3-phosphate transport system, permease component	K02026	ABC.MS.P1	multiple sugar transport system permease protein	None	None	None	None	GO:0055085(transmembrane transport)	GO:0005886(plasma membrane);GO:0016021(integral component of membrane)	None
orf00269	278	WP_102998436.1	AraC family transcriptional regulator [Paenibacillus polymyxa]	P19219|ADAA_BACSU	Bifunctional transcriptional activator/DNA repair enzyme AdaA	adaA	Bacillus subtilis (strain 168)	COG1917|COG2207	R|K	Cupin domain protein related to quercetin dioxygenase|AraC-type DNA-binding domain and AraC-containing proteins	--	--	--	--	--	--	--	GO:0006281(DNA repair);GO:0032259(methylation)	None	GO:0003700(DNA-binding transcription factor activity);GO:0008168(methyltransferase activity);GO:0008270(zinc ion binding);GO:0043565(sequence-specific DNA binding)
orf00270	428	WP_017425665.1	MULTISPECIES: Gfo/Idh/MocA family oxidoreductase [Paenibacillus]	O34371|YTET_BACSU	Putative oxidoreductase YteT	yteT	Bacillus subtilis (strain 168)	COG0673	R	Predicted dehydrogenase	--	--	--	--	--	--	--	None	None	GO:0000166(nucleotide binding);GO:0016491(oxidoreductase activity)
orf00271	277	WP_126666578.1	carbonic anhydrase family protein [Paenibacillus polymyxa]	O52538|CAH_PECCA	Carbonic anhydrase	cah	Pectobacterium carotovorum	COG3338	P	Carbonic anhydrase	K01674	cah	carbonic anhydrase [EC:4.2.1.1]	ko00910	Nitrogen metabolism	Energy metabolism	Metabolism	None	GO:0042597(periplasmic space)	GO:0004089(carbonate dehydratase activity);GO:0008270(zinc ion binding)
orf00272	338	WP_016820203.1	MULTISPECIES: alcohol dehydrogenase AdhP [Paenibacillus]	Q2FJ31|ADH_STAA3	Alcohol dehydrogenase	adh	Staphylococcus aureus (strain USA300)	COG1064	G	D-arabinose 1-dehydrogenase, Zn-dependent alcohol dehydrogenase family	K13953	adhP	alcohol dehydrogenase, propanol-preferring [EC:1.1.1.1]	ko00010|ko00071|ko00350|ko00620|ko00625|ko00626|ko00830|ko00980|ko00982	Glycolysis / Gluconeogenesis|Fatty acid degradation|Tyrosine metabolism|Pyruvate metabolism|Chloroalkane and chloroalkene degradation|Naphthalene degradation|Retinol metabolism|Metabolism of xenobiotics by cytochrome P450|Drug metabolism - cytochrome P450	Carbohydrate metabolism|Lipid metabolism|Amino acid metabolism|Carbohydrate metabolism|Xenobiotics biodegradation and metabolism|Xenobiotics biodegradation and metabolism|Metabolism of cofactors and vitamins|Xenobiotics biodegradation and metabolism|Xenobiotics biodegradation and metabolism	Metabolism|Metabolism|Metabolism|Metabolism|Metabolism|Metabolism|Metabolism|Metabolism|Metabolism	None	None	GO:0004022(alcohol dehydrogenase (NAD+) activity);GO:0008270(zinc ion binding)
orf00273	121	ODB60234.1	HxlR family transcriptional regulator [Paenibacillus polymyxa]	O34533|YTCD_BACSU	Uncharacterized HTH-type transcriptional regulator YtcD	ytcD	Bacillus subtilis (strain 168)	COG1733	K	DNA-binding transcriptional regulator, HxlR family	--	--	--	--	--	--	--	None	None	GO:0003677(DNA binding)
orf00274	398	WP_045244956.1	MULTISPECIES: MFS transporter [Paenibacillus]	O34367|YTBD_BACSU	Uncharacterized MFS-type transporter YtbD	ytbD	Bacillus subtilis (strain 168)	COG2814	G	Predicted arabinose efflux permease AraJ, MFS family	--	--	--	--	--	--	--	None	GO:0005886(plasma membrane);GO:0016021(integral component of membrane)	GO:0022857(transmembrane transporter activity)
orf00275	280	WP_045244957.1	aldo/keto reductase [Paenibacillus polymyxa]	O34678|YTBE_BACSU	Uncharacterized oxidoreductase YtbE	ytbE	Bacillus subtilis (strain 168)	COG0656	Q	Aldo/keto reductase, related to diketogulonate reductase	--	--	--	--	--	--	--	None	None	GO:0047834(D-threo-aldose 1-dehydrogenase activity)
orf00276	340	WP_045244958.1	LacI family DNA-binding transcriptional regulator [Paenibacillus polymyxa]	P74892|SCRR_STAXY	Sucrose operon repressor	scrR	Staphylococcus xylosus	COG1609	K	DNA-binding transcriptional regulator, LacI/PurR family	K03484	scrR	LacI family transcriptional regulator, sucrose operon repressor	None	None	None	None	GO:0006355(regulation of transcription, DNA-templated)	None	GO:0003677(DNA binding)
orf00277	491	WP_045244959.1	sucrose-6-phosphate hydrolase [Paenibacillus polymyxa]	Q05936|SCRB_STAXY	Sucrose-6-phosphate hydrolase	scrB	Staphylococcus xylosus	COG1621	G	Sucrose-6-phosphate hydrolase SacC, GH32 family	K01193	INV, sacA	beta-fructofuranosidase [EC:3.2.1.26]	ko00052|ko00500	Galactose metabolism|Starch and sucrose metabolism	Carbohydrate metabolism|Carbohydrate metabolism	Metabolism|Metabolism	GO:0005985(sucrose metabolic process)	GO:0005737(cytoplasm)	GO:0004564(beta-fructofuranosidase activity)
orf00278	472	WP_038978232.1	PTS sucrose transporter subunit IIBC [Paenibacillus polymyxa]	P08470|PTSBC_SALTM	PTS system sucrose-specific EIIBC component	scrA	Salmonella typhimurium	COG1263|COG1264	G|G	Phosphotransferase system IIC components, glucose/maltose/N-acetylglucosamine-specific|Phosphotransferase system IIB components	K02810	scrA, sacP, sacX, ptsS	sucrose PTS system EIIBCA or EIIBC component [EC:2.7.1.211]	ko00500|ko02060	Starch and sucrose metabolism|Phosphotransferase system (PTS)	Carbohydrate metabolism|Membrane transport	Metabolism|Environmental Information Processing	GO:0009401(phosphoenolpyruvate-dependent sugar phosphotransferase system)	GO:0005886(plasma membrane);GO:0016021(integral component of membrane)	GO:0008982(protein-N(PI)-phosphohistidine-sugar phosphotransferase activity);GO:0016301(kinase activity)
orf00279	262	WP_016820209.1	MULTISPECIES: AraC family transcriptional regulator [Paenibacillus]	P40331|YISR_BACSU	Uncharacterized HTH-type transcriptional regulator YisR	yisR	Bacillus subtilis (strain 168)	COG4753	TK	Two-component response regulator, YesN/AraC family, consists of REC and AraC-type DNA-binding domains	--	--	--	--	--	--	--	None	None	GO:0003700(DNA-binding transcription factor activity);GO:0043565(sequence-specific DNA binding)
orf00280	471	WP_016820210.1	MULTISPECIES: pyruvate kinase [Paenibacillus]	Q02499|KPYK_GEOSE	Pyruvate kinase	pyk	Geobacillus stearothermophilus	COG0469	G	Pyruvate kinase	K00873	PK, pyk	pyruvate kinase [EC:2.7.1.40]	ko00010|ko00230|ko00620|ko04922|ko04930|ko05165|ko05203|ko05230	Glycolysis / Gluconeogenesis|Purine metabolism|Pyruvate metabolism|Glucagon signaling pathway|Type II diabetes mellitus|Human papillomavirus infection|Viral carcinogenesis|Central carbon metabolism in cancer	Carbohydrate metabolism|Nucleotide metabolism|Carbohydrate metabolism|Endocrine system|Endocrine and metabolic disease|Infectious disease: viral|Cancer: overview|Cancer: overview	Metabolism|Metabolism|Metabolism|Organismal Systems|Human Diseases|Human Diseases|Human Diseases|Human Diseases	None	None	GO:0000287(magnesium ion binding);GO:0004743(pyruvate kinase activity);GO:0005524(ATP binding);GO:0016301(kinase activity);GO:0030955(potassium ion binding)
orf00281	132	WP_019685853.1	hypothetical protein [Paenibacillus polymyxa]	--	--	--	--	--	--	--	--	--	--	--	--	--	--	--	--	--
orf00282	373	WP_025363763.1	MULTISPECIES: endospore germination permease [Paenibacillus]	P49940|GERKB_BACSU	Spore germination protein KB	gerKB	Bacillus subtilis (strain 168)	COG5902	D	Spore germination receptor GerABC, GerB subunit (amino acid transporter)	K06296	gerKB	spore germination protein KB	None	None	None	None	GO:0009847(spore germination)	GO:0005886(plasma membrane);GO:0016021(integral component of membrane)	None
orf00283	83	AHM64009.1	hypothetical protein PPSQR21_002980 [Paenibacillus polymyxa SQR-21]	--	--	--	--	--	--	--	--	--	--	--	--	--	--	--	--	--
orf00284	401	WP_031462647.1	Ger(x)C family spore germination protein [Paenibacillus polymyxa]	P49941|GERKC_BACSU	Spore germination protein KC	gerKC	Bacillus subtilis (strain 168)	COG5903	D	Spore germination receptor GerABC, GerC subunit	K06297	gerKC	spore germination protein KC	None	None	None	None	GO:0009847(spore germination)	GO:0005886(plasma membrane)	None
orf00285	84	--	--	--	--	--	--	--	--	--	--	--	--	--	--	--	--	--	--	--
orf00286	443	WP_017425675.1	spore germination protein [Paenibacillus polymyxa]	P49939|GERKA_BACSU	Spore germination protein KA	gerKA	Bacillus subtilis (strain 168)	COG5901	D	Spore germination receptor GerABC, GerA subunit (L-alanine receptor)	K06295	gerKA	spore germination protein KA	None	None	None	None	GO:0009847(spore germination)	GO:0005886(plasma membrane);GO:0016021(integral component of membrane)	None
orf00287	113	WP_017425676.1	MULTISPECIES: DUF805 domain-containing protein [Paenibacillus]	P64591|YHAH_ECO57	Inner membrane protein YhaH	yhaH	Escherichia coli O157:H7	COG3152	S	Uncharacterized membrane protein YhaH, DUF805 family	--	--	--	--	--	--	--	None	GO:0005886(plasma membrane);GO:0016021(integral component of membrane)	None
orf00288	811	WP_025363766.1	MULTISPECIES: family 43 glycosylhydrolase [Paenibacillus]	P42293|EABN2_BACSU	Extracellular endo-alpha-(1->5)-L-arabinanase 2	abn2	Bacillus subtilis (strain 168)	COG3507	G	Beta-xylosidase	K06113	abnA	arabinan endo-1,5-alpha-L-arabinosidase [EC:3.2.1.99]	None	None	None	None	GO:0031222(arabinan catabolic process)	GO:0005576(extracellular region)	GO:0046558(arabinan endo-1,5-alpha-L-arabinosidase activity);GO:0046872(metal ion binding)
orf00289	66	WP_007428290.1	MULTISPECIES: cold-shock protein [Paenibacillus]	P0A358|CSPB_LISIN	Cold shock-like protein CspLB	cspLB	Listeria innocua serovar 6a (strain ATCC BAA-680 / CLIP 11262)	COG1278	K	Cold shock protein, CspA family	K03704	cspA	cold shock protein	None	None	None	None	GO:0045893(positive regulation of transcription, DNA-templated)	GO:0005737(cytoplasm)	GO:0003677(DNA binding)
orf00290	71	WP_013308357.1	MULTISPECIES: cold-shock protein [Paenibacillus]	O34759|YDJO_BACSU	Uncharacterized protein YdjO	ydjO	Bacillus subtilis (strain 168)	--	--	--	--	--	--	--	--	--	--	--	--	--
orf00291	274	WP_025363767.1	MULTISPECIES: alpha/beta hydrolase [Paenibacillus]	O06734|YISY_BACSU	AB hydrolase superfamily protein YisY	yisY	Bacillus subtilis (strain 168)	COG0596	HR	2-succinyl-6-hydroxy-2,4-cyclohexadiene-1-carboxylate synthase MenH and related esterases, alpha/beta hydrolase fold	K00433	cpo	non-heme chloroperoxidase [EC:1.11.1.10]	None	None	None	None	None	None	GO:0016787(hydrolase activity)
orf00292	119	AUS24542.1	hypothetical protein C1A50_0303 [Paenibacillus polymyxa]	--	--	--	--	--	--	--	--	--	--	--	--	--	--	--	--	--
orf00293	181	WP_025363768.1	MULTISPECIES: GNAT family N-acetyltransferase [Paenibacillus]	P46854|AAAT_ECOLI	L-amino acid N-acetyltransferase AaaT	aaaT	Escherichia coli (strain K12)	COG1670	JO	Protein N-acetyltransferase, RimJ/RimL family	--	--	--	--	--	--	--	None	None	GO:0008080(N-acetyltransferase activity);GO:0016747(acyltransferase activity, transferring groups other than amino-acyl groups);GO:0050176(phenylalanine N-acetyltransferase activity);GO:0103045(methione N-acyltransferase activity)
orf00294	190	WP_044786876.1	hypothetical protein [Paenibacillus polymyxa]	--	--	--	--	--	--	--	--	--	--	--	--	--	--	--	--	--
orf00295	137	WP_039276624.1	MULTISPECIES: GntR family transcriptional regulator [Paenibacillus]	P54590|YHCF_BACSU	Uncharacterized HTH-type transcriptional regulator YhcF	yhcF	Bacillus subtilis (strain 168)	COG1725	K	DNA-binding transcriptional regulator YhcF, GntR family	K07979	ytrA	GntR family transcriptional regulator	None	None	None	None	None	None	GO:0003677(DNA binding);GO:0003700(DNA-binding transcription factor activity)
orf00296	237	WP_039276627.1	MULTISPECIES: ABC transporter ATP-binding protein [Paenibacillus]	P54591|YHCG_BACSU	Uncharacterized ABC transporter ATP-binding protein YhcG	yhcG	Bacillus subtilis (strain 168)	COG1131	V	ABC-type multidrug transport system, ATPase component	K01990	ABC-2.A	ABC-2 type transport system ATP-binding protein	None	None	None	None	None	None	GO:0005524(ATP binding)
orf00297	255	WP_017425682.1	MULTISPECIES: ABC transporter permease subunit [Paenibacillus]	--	--	--	--	--	--	--	K01992	ABC-2.P	ABC-2 type transport system permease protein	None	None	None	None	--	--	--
orf00298	161	WP_017425683.1	MULTISPECIES: cytochrome c biogenesis protein CcdC [Paenibacillus]	--	--	--	--	COG4846	CO	Cytochrome c biogenesis protein CcdC	--	--	--	--	--	--	--	--	--	--
orf00299	405	WP_025363770.1	MULTISPECIES: nuclear transport factor 2 family protein [Paenibacillus]	--	--	--	--	COG4922	R	Predicted SnoaL-like aldol condensation-catalyzing enzyme	--	--	--	--	--	--	--	--	--	--
orf00300	225	WP_080690709.1	MULTISPECIES: hypothetical protein [Paenibacillus]	--	--	--	--	COG4126	E	Asp/Glu/hydantoin racemase	--	--	--	--	--	--	--	--	--	--
orf00301	334	WP_019685866.1	LacI family DNA-binding transcriptional regulator [Paenibacillus polymyxa]	B6EH86|PURR_ALISL	HTH-type transcriptional repressor PurR	purR	Aliivibrio salmonicida (strain LFI1238)	COG1609	K	DNA-binding transcriptional regulator, LacI/PurR family	K02529	lacI, galR	LacI family transcriptional regulator	None	None	None	None	GO:0006164(purine nucleotide biosynthetic process);GO:0045892(negative regulation of transcription, DNA-templated)	None	GO:0003677(DNA binding)
orf00302	47	AUS24552.1	hypothetical protein C1A50_0313 [Paenibacillus polymyxa]	--	--	--	--	--	--	--	--	--	--	--	--	--	--	--	--	--
orf00303	1146	WP_102998449.1	cellobiose phosphorylase [Paenibacillus polymyxa]	Q92AT0|12OLP_LISIN	1,2-beta-oligoglucan phosphorylase	lin1839	Listeria innocua serovar 6a (strain ATCC BAA-680 / CLIP 11262)	COG3459	G	Cellobiose phosphorylase	K21298	E2.4.1.333	1,2-beta-oligoglucan phosphorylase [EC:2.4.1.333]	None	None	None	None	GO:0005975(carbohydrate metabolic process)	None	GO:0016740(transferase activity)
orf00304	724	WP_080942701.1	beta-glucosidase BglX [Paenibacillus polymyxa]	Q56078|BGLX_SALTY	Periplasmic beta-glucosidase	bglX	Salmonella typhimurium (strain LT2 / SGSC1412 / ATCC 700720)	COG1472	G	Periplasmic beta-glucosidase and related glycosidases	K05349	bglX	beta-glucosidase [EC:3.2.1.21]	ko00460|ko00500|ko00940	Cyanoamino acid metabolism|Starch and sucrose metabolism|Phenylpropanoid biosynthesis	Metabolism of other amino acids|Carbohydrate metabolism|Biosynthesis of other secondary metabolites	Metabolism|Metabolism|Metabolism	GO:0009251(glucan catabolic process)	GO:0042597(periplasmic space)	GO:0008422(beta-glucosidase activity);GO:0102483(scopolin beta-glucosidase activity)
orf00305	42	AUS24555.1	hypothetical protein C1A50_0316 [Paenibacillus polymyxa]	--	--	--	--	--	--	--	--	--	--	--	--	--	--	--	--	--
orf00306	417	WP_045244962.1	extracellular solute-binding protein [Paenibacillus polymyxa]	Q578M8|Y2784_BRUAB	Putative binding protein BruAb2_0484	BruAb2_0484	Brucella abortus biovar 1 (strain 9-941)	COG1653	G	ABC-type glycerol-3-phosphate transport system, periplasmic component	K02027	ABC.MS.S	multiple sugar transport system substrate-binding protein	None	None	None	None	GO:0055085(transmembrane transport)	GO:0042597(periplasmic space)	None
orf00307	294	WP_025363776.1	MULTISPECIES: sugar ABC transporter permease [Paenibacillus]	P29823|LACF_RHIRD	Lactose transport system permease protein LacF	lacF	Rhizobium radiobacter	COG1175	G	ABC-type sugar transport system, permease component	K02025	ABC.MS.P	multiple sugar transport system permease protein	None	None	None	None	GO:0008643(carbohydrate transport);GO:0055085(transmembrane transport)	GO:0005886(plasma membrane);GO:0016021(integral component of membrane)	None
orf00308	284	WP_013368987.1	MULTISPECIES: carbohydrate ABC transporter permease [Paenibacillus]	Q9KEE9|ARAQ_BACHD	Arabinooligosaccharides transport system permease protein AraQ	araQ	Bacillus halodurans (strain ATCC BAA-125 / DSM 18197 / FERM 7344 / JCM 9153 / C-125)	COG0395	G	ABC-type glycerol-3-phosphate transport system, permease component	K02026	ABC.MS.P1	multiple sugar transport system permease protein	None	None	None	None	GO:0008643(carbohydrate transport);GO:0055085(transmembrane transport)	GO:0005886(plasma membrane);GO:0016021(integral component of membrane)	None
orf00309	195	WP_045244963.1	sigma-70 family RNA polymerase sigma factor [Paenibacillus polymyxa]	--	--	--	--	COG1595	K	DNA-directed RNA polymerase specialized sigma subunit, sigma24 family	K03088	rpoE	RNA polymerase sigma-70 factor, ECF subfamily	None	None	None	None	--	--	--
orf00310	580	WP_019685871.1	MULTISPECIES: ABC transporter ATP-binding protein [Paenibacillus]	P71082|YGAD_BACSU	Putative multidrug export ATP-binding/permease protein YgaD	ygaD	Bacillus subtilis (strain 168)	COG1132	V	ABC-type multidrug transport system, ATPase and permease component	K11085	msbA	ATP-binding cassette, subfamily B, bacterial MsbA [EC:7.5.2.6]	ko02010	ABC transporters	Membrane transport	Environmental Information Processing	GO:0055085(transmembrane transport)	GO:0005886(plasma membrane);GO:0016021(integral component of membrane)	GO:0005524(ATP binding);GO:0034040(ATPase-coupled lipid transmembrane transporter activity);GO:0042626(ATPase-coupled transmembrane transporter activity)
orf00311	61	WP_080561119.1	MULTISPECIES: CLI_3235 family bacteriocin precursor [Paenibacillus]	--	--	--	--	--	--	--	--	--	--	--	--	--	--	--	--	--
orf00312	484	SEJ97563.1	uncharacterized protein SAMN04488600_10732 [Paenibacillus polymyxa]	Q58317|Y907_METJA	Uncharacterized protein MJ0907	MJ0907	Methanocaldococcus jannaschii (strain ATCC 43067 / DSM 2661 / JAL-1 / JCM 10045 / NBRC 100440)	COG0641	O	Sulfatase maturation enzyme AslB, radical SAM superfamily	K06871	K06871	uncharacterized protein	None	None	None	None	None	None	GO:0016491(oxidoreductase activity);GO:0046872(metal ion binding);GO:0051539(4 iron, 4 sulfur cluster binding)
orf00313	374	WP_019685873.1	TIGR04066 family peptide maturation system protein [Paenibacillus polymyxa]	--	--	--	--	--	--	--	--	--	--	--	--	--	--	--	--	--
orf00314	91	WP_019685874.1	MULTISPECIES: peptide maturation system acyl carrier-related protein [Paenibacillus]	--	--	--	--	--	--	--	--	--	--	--	--	--	--	--	--	--
orf00315	260	WP_117290289.1	MULTISPECIES: muscle M-line assembly protein unc-89 Uncoordinated protein 89 [Paenibacillus]	--	--	--	--	--	--	--	--	--	--	--	--	--	--	--	--	--
orf00316	527	WP_164964970.1	S8 family serine peptidase [Paenibacillus sp. EKM211P]	Q5JIZ5|TKSP_THEKO	Subtilisin-like serine protease	TK1689	Thermococcus kodakarensis (strain ATCC BAA-918 / JCM 12380 / KOD1)	COG1404	O	Serine protease, subtilisin family	--	--	--	--	--	--	--	GO:0006508(proteolysis)	None	GO:0004252(serine-type endopeptidase activity);GO:0005509(calcium ion binding);GO:0008233(peptidase activity)
orf00317	504	WP_031462658.1	alpha-N-arabinofuranosidase [Paenibacillus polymyxa]	Q9XBQ3|IABF_GEOSE	Intracellular exo-alpha-(1->5)-L-arabinofuranosidase	abfA	Geobacillus stearothermophilus	COG3534	G	Alpha-L-arabinofuranosidase	K01209	abfA	alpha-L-arabinofuranosidase [EC:3.2.1.55]	ko00520	Amino sugar and nucleotide sugar metabolism	Carbohydrate metabolism	Metabolism	GO:0031222(arabinan catabolic process);GO:0046373(L-arabinose metabolic process)	GO:0005737(cytoplasm)	GO:0046556(alpha-L-arabinofuranosidase activity)
orf00318	631	WP_031462659.1	HSP90 family protein [Paenibacillus polymyxa]	A5CCZ2|HTPG_ORITB	Chaperone protein HtpG	htpG	Orientia tsutsugamushi (strain Boryong)	COG0326	O	Molecular chaperone, HSP90 family	K04079	HSP90A, htpG	molecular chaperone HtpG	ko04141|ko04151|ko04217|ko04612|ko04621|ko04626|ko04657|ko04659|ko04914|ko04915|ko05132|ko05200|ko05207|ko05215|ko05417|ko05418	Protein processing in endoplasmic reticulum|PI3K-Akt signaling pathway|Necroptosis|Antigen processing and presentation|NOD-like receptor signaling pathway|Plant-pathogen interaction|IL-17 signaling pathway|Th17 cell differentiation|Progesterone-mediated oocyte maturation|Estrogen signaling pathway|Salmonella infection|Pathways in cancer|Chemical carcinogenesis - receptor activation|Prostate cance…	Folding, sorting and degradation|Signal transduction|Cell growth and death|Immune system|Immune system|Environmental adaptation|Immune system|Immune system|Endocrine system|Endocrine system|Infectious disease: bacterial|Cancer: overview|Cancer: overview|Cancer: specific types|Cardiovascular disease|Cardiovascular disease	Genetic Information Processing|Environmental Information Processing|Cellular Processes|Organismal Systems|Organismal Systems|Organismal Systems|Organismal Systems|Organismal Systems|Organismal Systems|Organismal Systems|Human Diseases|Human Diseases|Human Diseases|Human Diseases|Human Diseases|Human Diseases	GO:0006457(protein folding)	GO:0005737(cytoplasm)	GO:0005524(ATP binding);GO:0016887(ATP hydrolysis activity);GO:0051082(unfolded protein binding)
orf00319	353	WP_045244965.1	MULTISPECIES: hypothetical protein [Paenibacillus]	--	--	--	--	COG0790	R	TPR repeat	--	--	--	--	--	--	--	--	--	--
orf00320	248	WP_045244966.1	MULTISPECIES: glycerophosphodiester phosphodiesterase [Paenibacillus]	P54527|YQIK_BACSU	Uncharacterized protein YqiK	yqiK	Bacillus subtilis (strain 168)	COG0584	I	Glycerophosphoryl diester phosphodiesterase	K01126	E3.1.4.46, glpQ, ugpQ	glycerophosphoryl diester phosphodiesterase [EC:3.1.4.46]	ko00564	Glycerophospholipid metabolism	Lipid metabolism	Metabolism	GO:0006629(lipid metabolic process)	None	GO:0008081(phosphoric diester hydrolase activity)
orf00321	275	WP_016820232.1	MULTISPECIES: class I SAM-dependent methyltransferase [Paenibacillus]	P9WK00|Y3342_MYCTO	Uncharacterized methyltransferase MT3445	MT3445	Mycobacterium tuberculosis (strain CDC 1551 / Oshkosh)	COG2226	H	Ubiquinone/menaquinone biosynthesis C-methylase UbiE/MenG	--	--	--	--	--	--	--	GO:0032259(methylation)	None	GO:0008168(methyltransferase activity)
orf00322	293	WP_017425700.1	MULTISPECIES: UTP--glucose-1-phosphate uridylyltransferase GalU [Paenibacillus]	O31822|YNGB_BACSU	Probable UTP--glucose-1-phosphate uridylyltransferase YngB	yngB	Bacillus subtilis (strain 168)	COG1210	M	UTP-glucose-1-phosphate uridylyltransferase	K00963	UGP2, galU, galF	UTP--glucose-1-phosphate uridylyltransferase [EC:2.7.7.9]	ko00040|ko00052|ko00500|ko00520|ko00541	Pentose and glucuronate interconversions|Galactose metabolism|Starch and sucrose metabolism|Amino sugar and nucleotide sugar metabolism|O-Antigen nucleotide sugar biosynthesis	Carbohydrate metabolism|Carbohydrate metabolism|Carbohydrate metabolism|Carbohydrate metabolism|Glycan biosynthesis and metabolism	Metabolism|Metabolism|Metabolism|Metabolism|Metabolism	GO:0006011(UDP-glucose metabolic process);GO:0009246(enterobacterial common antigen biosynthetic process)	None	GO:0003983(UTP:glucose-1-phosphate uridylyltransferase activity)
orf00323	133	WP_019685881.1	GtrA family protein [Paenibacillus polymyxa]	O31821|YNGA_BACSU	Uncharacterized membrane protein YngA	yngA	Bacillus subtilis (strain 168)	COG2246	I	Putative flippase GtrA (transmembrane translocase of bactoprenol-linked glucose)	--	--	--	--	--	--	--	GO:0000271(polysaccharide biosynthetic process)	GO:0005886(plasma membrane);GO:0016021(integral component of membrane)	None
orf00324	363	WP_016820235.1	glycosyltransferase family 2 protein [Paenibacillus polymyxa]	O34319|YKCC_BACSU	Uncharacterized glycosyltransferase YkcC	ykcC	Bacillus subtilis (strain 168)	COG0463	M	Glycosyltransferase involved in cell wall bisynthesis	K20534	gtrB, csbB	polyisoprenyl-phosphate glycosyltransferase [EC:2.4.-.-]	None	None	None	None	None	GO:0005886(plasma membrane);GO:0016021(integral component of membrane)	GO:0016757(glycosyltransferase activity)
orf00325	780	KJK29455.1	4-amino-4-deoxy-L-arabinose transferase [Paenibacillus polymyxa]	O34575|YKCB_BACSU	Putative mannosyltransferase YkcB	ykcB	Bacillus subtilis (strain 168)	COG1807	M	PMT family glycosyltransferase ArnT/Agl22, involved in glycosylation of proteins and lipid IVA	--	--	--	--	--	--	--	None	GO:0005886(plasma membrane);GO:0016021(integral component of membrane)	GO:0016763(pentosyltransferase activity)
orf00326	229	AUS24576.1	alkaline phosphatase [Paenibacillus polymyxa]	O69730|TCRX_MYCTU	Probable transcriptional regulatory protein TcrX	tcrX	Mycobacterium tuberculosis (strain ATCC 25618 / H37Rv)	COG0745	TK	DNA-binding response regulator, OmpR family, contains REC and winged-helix (wHTH) domain	K02483	K02483	two-component system, OmpR family, response regulator	None	None	None	None	GO:0010106(cellular response to iron ion starvation)	GO:0005829(cytosol);GO:0032993(protein-DNA complex)	GO:0000156(phosphorelay response regulator activity);GO:0000976(transcription cis-regulatory region binding);GO:0001216(DNA-binding transcription activator activity)
orf00327	498	WP_019685883.1	HAMP domain-containing histidine kinase [Paenibacillus polymyxa]	O69729|TCRY_MYCTU	Probable sensor histidine kinase TcrY	tcrY	Mycobacterium tuberculosis (strain ATCC 25618 / H37Rv)	COG0642	T	Signal transduction histidine kinase	K02484	K02484	two-component system, OmpR family, sensor kinase [EC:2.7.13.3]	None	None	None	None	GO:0000160(phosphorelay signal transduction system);GO:0046777(protein autophosphorylation)	GO:0005829(cytosol);GO:0005886(plasma membrane);GO:0016021(integral component of membrane)	GO:0000155(phosphorelay sensor kinase activity);GO:0000287(magnesium ion binding);GO:0005509(calcium ion binding);GO:0005524(ATP binding);GO:0016887(ATP hydrolysis activity);GO:0042803(protein homodimerization activity)
orf00328	1430	WP_019685884.1	S8 family serine peptidase [Paenibacillus polymyxa]	P29141|SUBV_BACSU	Minor extracellular protease vpr	vpr	Bacillus subtilis (strain 168)	COG1404	O	Serine protease, subtilisin family	--	--	--	--	--	--	--	None	GO:0005576(extracellular region)	GO:0004252(serine-type endopeptidase activity)
orf00329	311	AHM64045.1	inorganic pyrophosphatase, manganese-dependent [Paenibacillus polymyxa SQR-21]	A7GQ01|PPAC_BACCN	Probable manganese-dependent inorganic pyrophosphatase	ppaC	Bacillus cytotoxicus (strain DSM 22905 / CIP 110041 / 391-98 / NVH 391-98)	COG1227	C	Inorganic pyrophosphatase/exopolyphosphatase	K15986	ppaC	manganese-dependent inorganic pyrophosphatase [EC:3.6.1.1]	ko00190	Oxidative phosphorylation	Energy metabolism	Metabolism	None	GO:0005737(cytoplasm)	GO:0004427(inorganic diphosphatase activity);GO:0030145(manganese ion binding)
orf00330	307	WP_019685885.1	alpha/beta hydrolase [Paenibacillus polymyxa]	B5BLW5|ARE_SACSO	Arylesterase	are	Saccharolobus solfataricus	COG0657	I	Acetyl esterase/lipase	K01066	aes	acetyl esterase [EC:3.1.1.-]	None	None	None	None	GO:0019439(aromatic compound catabolic process)	None	GO:0004063(aryldialkylphosphatase activity);GO:0004064(arylesterase activity)
orf00331	183	WP_016820242.1	MULTISPECIES: MarR family transcriptional regulator [Paenibacillus]	O31541|YETL_BACSU	Uncharacterized HTH-type transcriptional regulator YetL	yetL	Bacillus subtilis (strain 168)	COG1846	K	DNA-binding transcriptional regulator, MarR family	--	--	--	--	--	--	--	GO:0006355(regulation of transcription, DNA-templated)	None	GO:0000976(transcription cis-regulatory region binding);GO:0003700(DNA-binding transcription factor activity)
orf00332	320	WP_019685886.1	MULTISPECIES: DNA ligase [Paenibacillus]	P59971|LIGD_MYCBO	Multifunctional non-homologous end joining protein LigD	ligD	Mycobacterium bovis (strain ATCC BAA-935 / AF2122/97)	COG1793	L	ATP-dependent DNA ligase	K01971	ligD	bifunctional non-homologous end joining protein LigD [EC:6.5.1.1]	ko03450	Non-homologous end-joining	Replication and repair	Genetic Information Processing	GO:0006281(DNA repair);GO:0006310(DNA recombination)	None	GO:0003677(DNA binding);GO:0003887(DNA-directed DNA polymerase activity);GO:0003910(DNA ligase (ATP) activity);GO:0004527(exonuclease activity);GO:0005524(ATP binding);GO:0046872(metal ion binding)
orf00333	91	WP_013369011.1	MULTISPECIES: N-acetyltransferase [Paenibacillus]	P39274|YJDJ_ECOLI	Uncharacterized protein YjdJ	yjdJ	Escherichia coli (strain K12)	COG2388	R	Predicted acetyltransferase, GNAT superfamily	K06975	K06975	uncharacterized protein	None	None	None	None	--	--	--
orf00334	61	KAE8560470.1	hypothetical protein BJH92_08910 [Paenibacillus polymyxa]	--	--	--	--	--	--	--	--	--	--	--	--	--	--	--	--	--
orf00335	188	AHM64050.1	hypothetical protein PPSQR21_003390 [Paenibacillus polymyxa SQR-21]	O31845|YOZB_BACSU	Uncharacterized membrane protein YozB	yozB	Bacillus subtilis (strain 168)	COG2322	R	Predicted membrane metallochaperone YozB (3H, Sco1 fusion), DUF420 family	K08976	K08976	putative membrane protein	None	None	None	None	None	GO:0005886(plasma membrane);GO:0016021(integral component of membrane)	None
orf00336	424	WP_016820244.1	MULTISPECIES: sugar ABC transporter substrate-binding protein [Paenibacillus]	Q53684|YOE2_STRAT	Uncharacterized lipoprotein in oleD 5&apos;region	unknown	Streptomyces antibioticus	COG1653	G	ABC-type glycerol-3-phosphate transport system, periplasmic component	K17244	chiE	putative chitobiose transport system substrate-binding protein	ko02010	ABC transporters	Membrane transport	Environmental Information Processing	None	GO:0005886(plasma membrane)	None
orf00337	293	WP_016820245.1	MULTISPECIES: sugar ABC transporter permease [Paenibacillus]	O31519|YESP_BACSU	Probable ABC transporter permease protein YesP	yesP	Bacillus subtilis (strain 168)	COG1175	G	ABC-type sugar transport system, permease component	K17245	chiF	putative chitobiose transport system permease protein	ko02010	ABC transporters	Membrane transport	Environmental Information Processing	GO:0055085(transmembrane transport)	GO:0005886(plasma membrane);GO:0016021(integral component of membrane)	None
orf00338	296	WP_025363791.1	carbohydrate ABC transporter permease [Paenibacillus polymyxa]	P94530|ARAQ_BACSU	Arabinooligosaccharides transport system permease protein AraQ	araQ	Bacillus subtilis (strain 168)	COG0395	G	ABC-type glycerol-3-phosphate transport system, permease component	K17246	chiG	putative chitobiose transport system permease protein	ko02010	ABC transporters	Membrane transport	Environmental Information Processing	GO:0008643(carbohydrate transport);GO:0055085(transmembrane transport)	GO:0005886(plasma membrane);GO:0016021(integral component of membrane)	None
orf00339	608	WP_031462672.1	beta-N-acetylglucosaminidase domain-containing protein [Paenibacillus polymyxa]	Q8XL08|OGA_CLOPE	O-GlcNAcase NagJ	nagJ	Clostridium perfringens (strain 13 / Type A)	COG3525	G	N-acetyl-beta-hexosaminidase	K01197	hya	hyaluronoglucosaminidase [EC:3.2.1.35]	ko00531|ko04142	Glycosaminoglycan degradation|Lysosome	Glycan biosynthesis and metabolism|Transport and catabolism	Metabolism|Cellular Processes	GO:0000272(polysaccharide catabolic process)	None	GO:0030246(carbohydrate binding);GO:0102166([protein]-3-O-(N-acetyl-D-glucosaminyl)-L-threonine O-N-acetyl-alpha-D-glucosaminase activity);GO:0102167([protein]-3-O-(N-acetyl-D-glucosaminyl)-L-serine O-N-acetyl-alpha-D-glucosaminase activity);GO:0102571([protein]-3-O-(N-acetyl-D-glucosaminyl)-L-serine/L-threonine O-N-acetyl-alpha-D-glucosaminase activity)
orf00340	513	WP_016820248.1	DUF4127 family protein [Paenibacillus polymyxa]	--	--	--	--	--	--	--	--	--	--	--	--	--	--	--	--	--
orf00341	242	AUS24591.1	N-acetylmannosamine-6-phosphate 2-epimerase [Paenibacillus polymyxa]	Q185B2|NANE_CLOD6	Putative N-acetylmannosamine-6-phosphate 2-epimerase	nanE	Clostridioides difficile (strain 630)	COG3010	G	Putative N-acetylmannosamine-6-phosphate epimerase	K01788	nanE	N-acylglucosamine-6-phosphate 2-epimerase [EC:5.1.3.9]	ko00520	Amino sugar and nucleotide sugar metabolism	Carbohydrate metabolism	Metabolism	GO:0005975(carbohydrate metabolic process);GO:0006051(N-acetylmannosamine metabolic process);GO:0019262(N-acetylneuraminate catabolic process)	None	GO:0009385(N-acylmannosamine-6-phosphate 2-epimerase activity);GO:0047465(N-acylglucosamine-6-phosphate 2-epimerase activity)
orf00342	279	WP_016820250.1	MULTISPECIES: MurR/RpiR family transcriptional regulator [Paenibacillus]	P44540|Y143_HAEIN	Uncharacterized HTH-type transcriptional regulator HI_0143	HI_0143	Haemophilus influenzae (strain ATCC 51907 / DSM 11121 / KW20 / Rd)	COG1737	K	DNA-binding transcriptional regulator, MurR/RpiR family, contains HTH and SIS domains	--	--	--	--	--	--	--	GO:0006355(regulation of transcription, DNA-templated);GO:1901135(carbohydrate derivative metabolic process)	None	GO:0003677(DNA binding);GO:0003700(DNA-binding transcription factor activity);GO:0097367(carbohydrate derivative binding)
orf00343	312	WP_100212681.1	ROK family protein [Paenibacillus polymyxa]	Q9X1I0|GLK_THEMA	Glucokinase	glk	Thermotoga maritima (strain ATCC 43589 / DSM 3109 / JCM 10099 / NBRC 100826 / MSB8)	COG1940	GK	Sugar kinase of the NBD/HSP70 family, may contain an N-terminal HTH domain	K00845	glk	glucokinase [EC:2.7.1.2]	ko00010|ko00052|ko00500|ko00520|ko00521|ko00524	Glycolysis / Gluconeogenesis|Galactose metabolism|Starch and sucrose metabolism|Amino sugar and nucleotide sugar metabolism|Streptomycin biosynthesis|Neomycin, kanamycin and gentamicin biosynthesis	Carbohydrate metabolism|Carbohydrate metabolism|Carbohydrate metabolism|Carbohydrate metabolism|Biosynthesis of other secondary metabolites|Biosynthesis of other secondary metabolites	Metabolism|Metabolism|Metabolism|Metabolism|Metabolism|Metabolism	GO:0006006(glucose metabolic process);GO:0006096(glycolytic process)	GO:0005737(cytoplasm)	GO:0004340(glucokinase activity);GO:0005524(ATP binding)
orf00344	542	WP_016820252.1	FAD-dependent oxidoreductase [Paenibacillus polymyxa]	--	--	--	--	COG0644	C	Dehydrogenase (flavoprotein)	--	--	--	--	--	--	--	--	--	--
orf00345	50	PJN52042.1	hypothetical protein PAEAM_48670 [Paenibacillus sp. GM1FR]	--	--	--	--	--	--	--	--	--	--	--	--	--	--	--	--	--
orf00346	367	WP_017428695.1	MULTISPECIES: PAS domain S-box protein [Paenibacillus]	Q6GE41|NREB_STAAR	Oxygen sensor histidine kinase NreB	nreB	Staphylococcus aureus (strain MRSA252)	COG2202|COG4585	T|T	PAS domain|Signal transduction histidine kinase ComP	--	--	--	--	--	--	--	None	GO:0005737(cytoplasm);GO:0016021(integral component of membrane)	GO:0000155(phosphorelay sensor kinase activity);GO:0005506(iron ion binding);GO:0005524(ATP binding);GO:0046983(protein dimerization activity);GO:0051539(4 iron, 4 sulfur cluster binding)
orf00347	217	WP_016818376.1	MULTISPECIES: response regulator transcription factor [Paenibacillus]	Q7WZY4|NREC_STACT	Oxygen regulatory protein NreC	nreC	Staphylococcus carnosus (strain TM300)	COG2197	TK	DNA-binding response regulator, NarL/FixJ family, contains REC and HTH domains	K07696	nreC	two-component system, NarL family, response regulator NreC	ko02020	Two-component system	Signal transduction	Environmental Information Processing	GO:0000160(phosphorelay signal transduction system);GO:0006355(regulation of transcription, DNA-templated)	GO:0005737(cytoplasm)	GO:0003677(DNA binding)
orf00348	149	WP_016818377.1	GAF domain-containing protein [Paenibacillus polymyxa]	--	--	--	--	COG3605	T	Signal transduction protein containing GAF and PtsI domains	K10851	nreA	nitrogen regulatory protein A	ko02020	Two-component system	Signal transduction	Environmental Information Processing	--	--	--
orf00349	246	WP_016818378.1	MULTISPECIES: Crp/Fnr family transcriptional regulator [Paenibacillus]	P46908|FNR_BACSU	Anaerobic regulatory protein	fnr	Bacillus subtilis (strain 168)	COG0664	T	cAMP-binding domain of CRP or a regulatory subunit of cAMP-dependent protein kinases	--	--	--	--	--	--	--	None	GO:0005829(cytosol)	GO:0003677(DNA binding);GO:0003700(DNA-binding transcription factor activity);GO:0046872(metal ion binding);GO:0051539(4 iron, 4 sulfur cluster binding)
orf00350	45	AHM63871.1	hypothetical protein PPSQR21_001460 [Paenibacillus polymyxa SQR-21]	--	--	--	--	--	--	--	--	--	--	--	--	--	--	--	--	--
orf00351	38	--	--	--	--	--	--	--	--	--	--	--	--	--	--	--	--	--	--	--
orf00352	50	PJN52042.1	hypothetical protein PAEAM_48670 [Paenibacillus sp. GM1FR]	--	--	--	--	--	--	--	--	--	--	--	--	--	--	--	--	--
orf00353	52	WP_013369026.1	MULTISPECIES: hypothetical protein [Paenibacillus]	--	--	--	--	--	--	--	--	--	--	--	--	--	--	--	--	--
orf00354	443	WP_016818882.1	extracellular solute-binding protein [Paenibacillus polymyxa]	O32156|YURO_BACSU	Uncharacterized ABC transporter extracellular-binding protein YurO	yurO	Bacillus subtilis (strain 168)	COG1653	G	ABC-type glycerol-3-phosphate transport system, periplasmic component	K10117	msmE	raffinose/stachyose/melibiose transport system substrate-binding protein	ko02010	ABC transporters	Membrane transport	Environmental Information Processing	None	GO:0005886(plasma membrane)	None
orf00355	296	WP_025363801.1	MULTISPECIES: sugar ABC transporter permease [Paenibacillus]	O58968|Y1215_PYRHO	Probable ABC transporter permease protein PH1215	PH1215	Pyrococcus horikoshii (strain ATCC 700860 / DSM 12428 / JCM 9974 / NBRC 100139 / OT-3)	COG1175	G	ABC-type sugar transport system, permease component	K10118	msmF	raffinose/stachyose/melibiose transport system permease protein	ko02010	ABC transporters	Membrane transport	Environmental Information Processing	GO:0055085(transmembrane transport)	GO:0005886(plasma membrane);GO:0016021(integral component of membrane)	None
orf00356	277	SEK08612.1	raffinose/stachyose/melibiose transport system permease protein [Paenibacillus polymyxa]	P40980|YOR2_CALSR	Putative ABC transporter permease protein ORF2	unknown	Caldicellulosiruptor sp. (strain Rt8B.4)	COG0395	G	ABC-type glycerol-3-phosphate transport system, permease component	K10119	msmG	raffinose/stachyose/melibiose transport system permease protein	ko02010	ABC transporters	Membrane transport	Environmental Information Processing	GO:0055085(transmembrane transport)	GO:0005886(plasma membrane);GO:0016021(integral component of membrane)	None
orf00357	598	WP_126666957.1	sensor histidine kinase [Paenibacillus polymyxa]	O31516|YESM_BACSU	Sensor histidine kinase YesM	yesM	Bacillus subtilis (strain 168)	COG2972	T	Sensor histidine kinase YesM	K07718	yesM	two-component system, sensor histidine kinase YesM [EC:2.7.13.3]	ko02020	Two-component system	Signal transduction	Environmental Information Processing	None	GO:0005886(plasma membrane);GO:0016021(integral component of membrane)	GO:0000155(phosphorelay sensor kinase activity);GO:0005524(ATP binding)
orf00358	394	WP_019685899.1	MULTISPECIES: response regulator [Paenibacillus]	O31517|YESN_BACSU	Uncharacterized transcriptional regulatory protein YesN	yesN	Bacillus subtilis (strain 168)	COG4753	TK	Two-component response regulator, YesN/AraC family, consists of REC and AraC-type DNA-binding domains	K07720	yesN	two-component system, response regulator YesN	ko02020	Two-component system	Signal transduction	Environmental Information Processing	GO:0000160(phosphorelay signal transduction system)	GO:0005737(cytoplasm)	GO:0003700(DNA-binding transcription factor activity);GO:0043565(sequence-specific DNA binding)
orf00359	41	--	--	--	--	--	--	--	--	--	--	--	--	--	--	--	--	--	--	--
orf00360	301	WP_090891407.1	LysR family transcriptional regulator [Paenibacillus polymyxa]	P94403|BSDA_BACSU	HTH-type transcriptional regulator BsdA	bsdA	Bacillus subtilis (strain 168)	COG0583	K	DNA-binding transcriptional regulator, LysR family	K21755	bsdA	LysR family transcriptional regulator, salicylic acid-responsive activator of bsdBCD	None	None	None	None	GO:0006355(regulation of transcription, DNA-templated)	GO:0005829(cytosol)	GO:0000986(bacterial-type cis-regulatory region sequence-specific DNA binding);GO:0003700(DNA-binding transcription factor activity)
orf00361	196	WP_013369033.1	MULTISPECIES: UbiX family flavin prenyltransferase [Paenibacillus]	P94404|PADL_BACSU	Probable UbiX-like flavin prenyltransferase	bsdB	Bacillus subtilis (strain 168)	COG0163	H	Flavin prenyltransferase UbiX	K03186	ubiX, bsdB, PAD1	flavin prenyltransferase [EC:2.5.1.129]	ko00130|ko00627|ko00940	Ubiquinone and other terpenoid-quinone biosynthesis|Aminobenzoate degradation|Phenylpropanoid biosynthesis	Metabolism of cofactors and vitamins|Xenobiotics biodegradation and metabolism|Biosynthesis of other secondary metabolites	Metabolism|Metabolism|Metabolism	GO:0009636(response to toxic substance);GO:0019439(aromatic compound catabolic process)	None	GO:0016831(carboxy-lyase activity);GO:0106141(flavin prenyltransferase activity)
orf00362	473	SEK08586.1	UbiD family decarboxylase [Paenibacillus polymyxa]	P94405|YCLC_BACSU	Phenolic acid decarboxylase	bsdC	Bacillus subtilis (strain 168)	COG0043	H	3-polyprenyl-4-hydroxybenzoate decarboxylase	K01612	bsdC	vanillate/4-hydroxybenzoate decarboxylase subunit C [EC:4.1.1.- 4.1.1.61]	ko00627	Aminobenzoate degradation	Xenobiotics biodegradation and metabolism	Metabolism	GO:0006744(ubiquinone biosynthetic process);GO:0009636(response to toxic substance);GO:0019439(aromatic compound catabolic process)	GO:0005737(cytoplasm);GO:0005829(cytosol)	GO:0008694(3-octaprenyl-4-hydroxybenzoate carboxy-lyase activity);GO:0016831(carboxy-lyase activity);GO:0018799(4-hydroxybenzoate decarboxylase activity);GO:0046872(metal ion binding)
orf00363	153	WP_126666960.1	pyridoxamine 5&apos;-phosphate oxidase family protein [Paenibacillus polymyxa]	C0SPB5|YCLD_BACSU	Uncharacterized protein YclD	yclD	Bacillus subtilis (strain 168)	--	--	--	--	--	--	--	--	--	--	--	--	--
orf00364	386	WP_126666961.1	serine hydrolase [Paenibacillus polymyxa]	P9WLZ2|Y1367_MYCTO	Uncharacterized protein MT1414	MT1414	Mycobacterium tuberculosis (strain CDC 1551 / Oshkosh)	COG1680	V	CubicO group peptidase, beta-lactamase class C family	--	--	--	--	--	--	--	None	GO:0005886(plasma membrane)	None
orf00365	778	WP_019685905.1	MULTISPECIES: Ig-like domain-containing protein [Paenibacillus]	Q086E4|IBP1_SHEFN	Ice-binding protein 1	Sfri_1018	Shewanella frigidimarina (strain NCIMB 400)	COG5492	R	Uncharacterized conserved protein YjdB, contains Ig-like domain	--	--	--	--	--	--	--	None	GO:0009279(cell outer membrane)	None
orf00366	299	WP_016818870.1	MULTISPECIES: L-serine ammonia-lyase, iron-sulfur-dependent, subunit alpha [Paenibacillus]	O34607|SDHAA_BACSU	Probable L-serine dehydratase, alpha chain	sdaAA	Bacillus subtilis (strain 168)	COG1760	E	L-serine deaminase	K01752	E4.3.1.17, sdaA, sdaB, tdcG	L-serine dehydratase [EC:4.3.1.17]	ko00260|ko00270	Glycine, serine and threonine metabolism|Cysteine and methionine metabolism	Amino acid metabolism|Amino acid metabolism	Metabolism|Metabolism	GO:0006094(gluconeogenesis)	None	GO:0003941(L-serine ammonia-lyase activity);GO:0046872(metal ion binding);GO:0051539(4 iron, 4 sulfur cluster binding)
orf00367	229	WP_016818869.1	MULTISPECIES: L-serine ammonia-lyase, iron-sulfur-dependent subunit beta [Paenibacillus]	O34635|SDHAB_BACSU	Probable L-serine dehydratase, beta chain	sdaAB	Bacillus subtilis (strain 168)	COG1760	E	L-serine deaminase	K01752	E4.3.1.17, sdaA, sdaB, tdcG	L-serine dehydratase [EC:4.3.1.17]	ko00260|ko00270	Glycine, serine and threonine metabolism|Cysteine and methionine metabolism	Amino acid metabolism|Amino acid metabolism	Metabolism|Metabolism	GO:0006094(gluconeogenesis)	None	GO:0003941(L-serine ammonia-lyase activity);GO:0046872(metal ion binding);GO:0051539(4 iron, 4 sulfur cluster binding)
orf00368	37	AUS24612.1	hypothetical protein C1A50_0400 [Paenibacillus polymyxa]	--	--	--	--	--	--	--	--	--	--	--	--	--	--	--	--	--
orf00369	534	WP_193190584.1	DNA-binding protein [Paenibacillus polymyxa]	P54602|YHCR_BACSU	Endonuclease YhcR	yhcR	Bacillus subtilis (strain 168)	COG2374	R	Predicted extracellular nuclease	--	--	--	--	--	--	--	GO:0009166(nucleotide catabolic process)	GO:0005576(extracellular region);GO:0005618(cell wall);GO:0030288(outer membrane-bounded periplasmic space)	GO:0000166(nucleotide binding);GO:0004519(endonuclease activity);GO:0008253(5'-nucleotidase activity);GO:0008768(UDP-sugar diphosphatase activity);GO:0046872(metal ion binding)
orf00370	349	AIY09773.1	peptide ABC transporter ATPase [Paenibacillus polymyxa]	P50980|OPPD_LACLS	Oligopeptide transport ATP-binding protein OppD	oppD	Lactococcus lactis subsp. cremoris (strain SK11)	COG0444	EP	ABC-type dipeptide/oligopeptide/nickel transport system, ATPase component	K02031	ddpD	peptide/nickel transport system ATP-binding protein	ko02024	Quorum sensing	Cellular community - prokaryotes	Cellular Processes	GO:0015031(protein transport)	GO:0005886(plasma membrane)	GO:0005524(ATP binding);GO:0042626(ATPase-coupled transmembrane transporter activity)
orf00371	308	WP_064962202.1	MULTISPECIES: ABC transporter ATP-binding protein [Paenibacillus]	P0A2V4|OPPF_LACLA	Oligopeptide transport ATP-binding protein OppF	oppF	Lactococcus lactis subsp. lactis (strain IL1403)	COG1123	O	ABC-type glutathione transport system ATPase component, contains duplicated ATPase domain	K02032	ddpF	peptide/nickel transport system ATP-binding protein	ko02024	Quorum sensing	Cellular community - prokaryotes	Cellular Processes	GO:0015031(protein transport)	GO:0005886(plasma membrane)	GO:0005524(ATP binding);GO:0042626(ATPase-coupled transmembrane transporter activity)
orf00372	322	WP_016818865.1	ABC transporter permease [Paenibacillus polymyxa]	P0A4N7|OPPB_LACLA	Oligopeptide transport system permease protein OppB	oppB	Lactococcus lactis subsp. lactis (strain IL1403)	COG0601	EP	ABC-type dipeptide/oligopeptide/nickel transport system, permease component	K02033	ABC.PE.P	peptide/nickel transport system permease protein	ko02024	Quorum sensing	Cellular community - prokaryotes	Cellular Processes	GO:0015031(protein transport);GO:0055085(transmembrane transport)	GO:0005886(plasma membrane);GO:0016021(integral component of membrane)	None
orf00373	302	WP_013369046.1	MULTISPECIES: ABC transporter permease [Paenibacillus]	P0A4P0|OPPC_LACLS	Oligopeptide transport system permease protein OppC	oppC	Lactococcus lactis subsp. cremoris (strain SK11)	COG1173	EP	ABC-type dipeptide/oligopeptide/nickel transport system, permease component	K02034	ABC.PE.P1	peptide/nickel transport system permease protein	ko02024	Quorum sensing	Cellular community - prokaryotes	Cellular Processes	GO:0015031(protein transport);GO:0055085(transmembrane transport)	GO:0005886(plasma membrane);GO:0016021(integral component of membrane)	None
orf00374	606	WP_016818863.1	oligopeptide ABC transporter substrate-binding protein [Paenibacillus polymyxa]	Q02VA9|OPPA_LACLS	Oligopeptide-binding protein OppA	oppA	Lactococcus lactis subsp. cremoris (strain SK11)	COG0747	E	ABC-type transport system, periplasmic component	K02035	ABC.PE.S	peptide/nickel transport system substrate-binding protein	ko02024	Quorum sensing	Cellular community - prokaryotes	Cellular Processes	GO:0015031(protein transport);GO:0055085(transmembrane transport)	GO:0043190(ATP-binding cassette (ABC) transporter complex)	None
orf00375	319	WP_025363816.1	MULTISPECIES: LysR family transcriptional regulator [Paenibacillus]	P27111|CYNR_ECOLI	HTH-type transcriptional regulator CynR	cynR	Escherichia coli (strain K12)	COG0583	K	DNA-binding transcriptional regulator, LysR family	--	--	--	--	--	--	--	GO:0006355(regulation of transcription, DNA-templated)	GO:0005737(cytoplasm);GO:0032993(protein-DNA complex)	GO:0000986(bacterial-type cis-regulatory region sequence-specific DNA binding);GO:0003700(DNA-binding transcription factor activity)
orf00376	216	WP_019685912.1	MULTISPECIES: amino acid ABC transporter permease [Paenibacillus]	O34606|GLNP_BACSU	Probable glutamine ABC transporter permease protein GlnP	glnP	Bacillus subtilis (strain 168)	COG0765	E	ABC-type amino acid transport system, permease component	K10040	peb1B, glnP, glnM	aspartate/glutamate/glutamine transport system permease protein	ko02010	ABC transporters	Membrane transport	Environmental Information Processing	GO:0006865(amino acid transport)	GO:0005886(plasma membrane);GO:0043190(ATP-binding cassette (ABC) transporter complex)	GO:0022857(transmembrane transporter activity)
orf00377	219	WP_019685913.1	MULTISPECIES: amino acid ABC transporter permease [Paenibacillus]	O34671|GLNM_BACSU	Probable glutamine ABC transporter permease protein GlnM	glnM	Bacillus subtilis (strain 168)	COG0765	E	ABC-type amino acid transport system, permease component	K10040	peb1B, glnP, glnM	aspartate/glutamate/glutamine transport system permease protein	ko02010	ABC transporters	Membrane transport	Environmental Information Processing	GO:0006865(amino acid transport)	GO:0005886(plasma membrane);GO:0043190(ATP-binding cassette (ABC) transporter complex)	GO:0022857(transmembrane transporter activity)
orf00378	276	WP_045245238.1	transporter substrate-binding domain-containing protein [Paenibacillus polymyxa]	O34563|GLNH_BACSU	ABC transporter glutamine-binding protein GlnH	glnH	Bacillus subtilis (strain 168)	COG0834	ET	ABC-type amino acid transport/signal transduction system, periplasmic component/domain	K10039	peb1A, glnH	aspartate/glutamate/glutamine transport system substrate-binding protein	ko02010	ABC transporters	Membrane transport	Environmental Information Processing	GO:0006865(amino acid transport)	GO:0005886(plasma membrane);GO:0030288(outer membrane-bounded periplasmic space)	GO:0015276(ligand-gated ion channel activity)
orf00379	245	AHM64089.1	polar amino acid ABC transporter ATPase [Paenibacillus polymyxa SQR-21]	P27675|GLNQ_GEOSE	Glutamine transport ATP-binding protein GlnQ	glnQ	Geobacillus stearothermophilus	COG1126	E	ABC-type polar amino acid transport system, ATPase component	K10041	peb1C, glnQ	aspartate/glutamate/glutamine transport system ATP-binding protein [EC:7.4.2.1]	ko02010	ABC transporters	Membrane transport	Environmental Information Processing	None	GO:0005886(plasma membrane)	GO:0005524(ATP binding);GO:0015424(ABC-type amino acid transporter activity);GO:0042626(ATPase-coupled transmembrane transporter activity)
orf00380	155	WP_016818857.1	MULTISPECIES: cupin domain-containing protein [Paenibacillus]	--	--	--	--	COG3542	R	Predicted sugar epimerase, cupin superfamily	K09705	K09705	uncharacterized protein	None	None	None	None	--	--	--
orf00381	221	WP_045245239.1	class D sortase [Paenibacillus polymyxa]	P94587|YWPE_BACSU	Putative sortase YwpE	ywpE	Bacillus subtilis (strain 168)	COG3764	M	Sortase (surface protein transpeptidase)	K07284	srtA	sortase A [EC:3.4.22.70]	None	None	None	None	None	None	GO:0008234(cysteine-type peptidase activity)
orf00382	1182	WP_123796672.1	MULTISPECIES: LPXTG cell wall anchor domain-containing protein [Paenibacillus]	Q8Y8L7|Y880_LISMO	Cell wall protein Lmo0880	lmo0880	Listeria monocytogenes serovar 1/2a (strain ATCC BAA-679 / EGD-e)	COG3147|COG4932	D|M	Cell division protein DedD (periplasmic protein involved in septation)|Clumping factor A-related surface protein, MSCRAMM (microbial surface components recognizing adhesive matrix molecules) family, DEv-IgG fold	--	--	--	--	--	--	--	GO:0007155(cell adhesion)	GO:0005576(extracellular region);GO:0005618(cell wall)	GO:0005518(collagen binding);GO:0008932(lytic endotransglycosylase activity)
orf00383	293	WP_016818854.1	MULTISPECIES: helix-turn-helix transcriptional regulator [Paenibacillus]	P19219|ADAA_BACSU	Bifunctional transcriptional activator/DNA repair enzyme AdaA	adaA	Bacillus subtilis (strain 168)	COG2207	K	AraC-type DNA-binding domain and AraC-containing proteins	--	--	--	--	--	--	--	GO:0006281(DNA repair);GO:0032259(methylation)	None	GO:0003700(DNA-binding transcription factor activity);GO:0008168(methyltransferase activity);GO:0008270(zinc ion binding);GO:0043565(sequence-specific DNA binding)
orf00384	418	WP_016818853.1	MULTISPECIES: DUF445 domain-containing protein [Paenibacillus]	P39385|YJIN_ECOLI	Uncharacterized protein YjiN	yjiN	Escherichia coli (strain K12)	COG2733	S	Uncharacterized membrane-anchored protein YjiN, DUF445 family	--	--	--	--	--	--	--	None	GO:0005886(plasma membrane);GO:0016021(integral component of membrane)	None
orf00385	50	--	--	--	--	--	--	--	--	--	--	--	--	--	--	--	--	--	--	--
orf00386	79	AUS24630.1	pyrimidine dimer DNA glycosylase [Paenibacillus polymyxa]	--	--	--	--	--	--	--	--	--	--	--	--	--	--	--	--	--
orf00387	224	WP_045245241.1	MULTISPECIES: NAD(P)H-dependent oxidoreductase [Paenibacillus]	O34475|YFKO_BACSU	Putative NAD(P)H nitroreductase YfkO	yfkO	Bacillus subtilis (strain 168)	COG0778	C	Nitroreductase	--	--	--	--	--	--	--	GO:0046256(2,4,6-trinitrotoluene catabolic process)	GO:0005829(cytosol)	GO:0016491(oxidoreductase activity);GO:0018545(NAD(P)H nitroreductase activity)
orf00388	136	WP_016818850.1	MULTISPECIES: winged helix-turn-helix transcriptional regulator [Paenibacillus]	P96673|YDEP_BACSU	Uncharacterized HTH-type transcriptional regulator YdeP	ydeP	Bacillus subtilis (strain 168)	COG1733	K	DNA-binding transcriptional regulator, HxlR family	--	--	--	--	--	--	--	None	None	GO:0003677(DNA binding)
orf00389	415	WP_016818849.1	MULTISPECIES: glycosyl hydrolase [Paenibacillus]	P37531|SLEL_BACSU	Cortical fragment-lytic enzyme	sleL	Bacillus subtilis (strain 168)	COG3858	D	Spore cortex hydrolase SleL/YaaH, N-acetylglucosaminidase of GH18 family	--	--	--	--	--	--	--	GO:0005975(carbohydrate metabolic process)	None	GO:0008061(chitin binding);GO:0016798(hydrolase activity, acting on glycosyl bonds)
orf00390	42	--	--	--	--	--	--	--	--	--	--	--	--	--	--	--	--	--	--	--
orf00391	249	WP_045245242.1	YcnI family protein [Paenibacillus polymyxa]	P94431|YCNI_BACSU	Uncharacterized protein YcnI	ycnI	Bacillus subtilis (strain 168)	COG4549	S	Uncharacterized conserved protein YcnI, contains cohesin/reeler-like domain	--	--	--	--	--	--	--	None	GO:0005886(plasma membrane);GO:0016021(integral component of membrane)	None
orf00392	572	WP_045245243.1	copper resistance protein CopC [Paenibacillus polymyxa]	C0SP95|YCNJ_BACSU	Copper transport protein YcnJ	ycnJ	Bacillus subtilis (strain 168)	COG1276|COG2372	P|P	Putative copper export protein|Copper-binding protein CopC (methionine-rich)	K14166	ycnJ	copper transport protein	None	None	None	None	GO:0006825(copper ion transport);GO:0046688(response to copper ion)	GO:0005886(plasma membrane);GO:0016021(integral component of membrane);GO:0042597(periplasmic space)	GO:0005507(copper ion binding)
orf00393	56	AUS24636.1	hypothetical protein C1A50_0424 [Paenibacillus polymyxa]	--	--	--	--	--	--	--	--	--	--	--	--	--	--	--	--	--
orf00394	616	WP_045245244.1	diguanylate cyclase [Paenibacillus polymyxa]	O67821|Y2027_AQUAE	Uncharacterized protein aq_2027	aq_2027	Aquifex aeolicus (strain VF5)	COG2199|COG2206	T|T	GGDEF domain, diguanylate cyclase (c-di-GMP synthetase) or its enzymatically inactive variants|HD-GYP domain, c-di-GMP phosphodiesterase class II (or its inactivated variant)	--	--	--	--	--	--	--	GO:0000160(phosphorelay signal transduction system)	None	GO:0016787(hydrolase activity);GO:0046872(metal ion binding)
orf00395	45	AUS24638.1	hypothetical protein C1A50_0426 [Paenibacillus polymyxa]	--	--	--	--	--	--	--	--	--	--	--	--	--	--	--	--	--
orf00396	197	WP_025363828.1	MULTISPECIES: DUF5317 domain-containing protein [Paenibacillus]	P58010|YE6A_THEMA	Uncharacterized protein TM_1467.1	TM_1467.1	Thermotoga maritima (strain ATCC 43589 / DSM 3109 / JCM 10099 / NBRC 100826 / MSB8)	COG2199|COG2200	T|T	GGDEF domain, diguanylate cyclase (c-di-GMP synthetase) or its enzymatically inactive variants|EAL domain, c-di-GMP-specific phosphodiesterase class I (or its enzymatically inactive variant)	--	--	--	--	--	--	--	None	GO:0005886(plasma membrane);GO:0016021(integral component of membrane)	None
orf00397	409	WP_019685926.1	multidrug effflux MFS transporter [Paenibacillus polymyxa]	P96709|YDGK_BACSU	Uncharacterized MFS-type transporter YdgK	ydgK	Bacillus subtilis (strain 168)	COG2814	G	Predicted arabinose efflux permease AraJ, MFS family	K07552	bcr, tcaB	MFS transporter, DHA1 family, multidrug resistance protein	None	None	None	None	GO:1990961(xenobiotic detoxification by transmembrane export across the plasma membrane)	GO:0005886(plasma membrane);GO:0016021(integral component of membrane)	GO:0042910(xenobiotic transmembrane transporter activity)
orf00398	116	WP_016818842.1	metal-sensing transcriptional repressor [Paenibacillus polymyxa]	O32222|CSOR_BACSU	Copper-sensing transcriptional repressor CsoR	csoR	Bacillus subtilis (strain 168)	COG1937	K	DNA-binding transcriptional regulator, FrmR family	K21600	csoR, ricR	CsoR family transcriptional regulator, copper-sensing transcriptional repressor	None	None	None	None	None	GO:0005737(cytoplasm);GO:0032993(protein-DNA complex)	GO:0000976(transcription cis-regulatory region binding);GO:0001217(DNA-binding transcription repressor activity);GO:0046872(metal ion binding)
orf00399	66	WP_016818841.1	MULTISPECIES: heavy-metal-associated domain-containing protein [Paenibacillus]	P0C885|COPZ_STAAB	Copper chaperone CopZ	copZ	Staphylococcus aureus (strain bovine RF122 / ET3-1)	COG2608	P	Copper chaperone CopZ	K07213	ATOX1, ATX1, copZ, golB	copper chaperone	ko04978	Mineral absorption	Digestive system	Organismal Systems	None	GO:0005737(cytoplasm)	GO:0005507(copper ion binding)
orf00400	818	WP_031462699.1	MULTISPECIES: copper-translocating P-type ATPase [Paenibacillus]	O32220|COPA_BACSU	Copper-exporting P-type ATPase	copA	Bacillus subtilis (strain 168)	COG2217	P	Cation-transporting P-type ATPase	K17686	copA, ctpA, ATP7	P-type Cu+ transporter [EC:7.2.2.8]	ko01524|ko04016|ko04978	Platinum drug resistance|MAPK signaling pathway - plant|Mineral absorption	Drug resistance: antineoplastic|Signal transduction|Digestive system	Human Diseases|Environmental Information Processing|Organismal Systems	None	GO:0005886(plasma membrane);GO:0016021(integral component of membrane)	GO:0005507(copper ion binding);GO:0005524(ATP binding);GO:0042802(identical protein binding);GO:0043682(P-type divalent copper transporter activity);GO:0140581(P-type monovalent copper transporter activity)
orf00401	247	WP_016818839.1	MULTISPECIES: oxygen-insensitive NADPH nitroreductase [Paenibacillus]	P39605|NFRA1_BACSU	FMN reductase (NADPH)	nfrA1	Bacillus subtilis (strain 168)	COG0778	C	Nitroreductase	K19285	nfrA1	FMN reductase (NADPH) [EC:1.5.1.38]	ko00740	Riboflavin metabolism	Metabolism of cofactors and vitamins	Metabolism	None	None	GO:0052873(FMN reductase (NADPH) activity)
orf00402	281	WP_102997674.1	TatD family hydrolase [Paenibacillus polymyxa]	P45305|Y1664_HAEIN	Uncharacterized metal-dependent hydrolase HI_1664	HI_1664	Haemophilus influenzae (strain ATCC 51907 / DSM 11121 / KW20 / Rd)	COG0084	N	3'->5' ssDNA/RNA exonuclease TatD	K03424	tatD	TatD DNase family protein [EC:3.1.21.-]	None	None	None	None	None	None	GO:0016888(endodeoxyribonuclease activity, producing 5'-phosphomonoesters);GO:0046872(metal ion binding)
orf00403	317	WP_016818837.1	ABC transporter ATP-binding protein [Paenibacillus polymyxa]	Q57855|Y412_METJA	Uncharacterized ABC transporter ATP-binding protein MJ0412	MJ0412	Methanocaldococcus jannaschii (strain ATCC 43067 / DSM 2661 / JAL-1 / JCM 10045 / NBRC 100440)	COG1116	P	ABC-type nitrate/sulfonate/bicarbonate transport system, ATPase component	--	--	--	--	--	--	--	None	None	GO:0005524(ATP binding);GO:0042626(ATPase-coupled transmembrane transporter activity)
orf00404	258	WP_019685931.1	ABC transporter permease [Paenibacillus polymyxa]	Q57306|Y355_HAEIN	Probable ABC transporter permease protein HI_0355	HI_0355	Haemophilus influenzae (strain ATCC 51907 / DSM 11121 / KW20 / Rd)	COG0600	P	ABC-type nitrate/sulfonate/bicarbonate transport system, permease component	--	--	--	--	--	--	--	None	GO:0005886(plasma membrane);GO:0016021(integral component of membrane)	GO:0022857(transmembrane transporter activity)
orf00405	97	WP_016818835.1	MULTISPECIES: MTH1187 family thiamine-binding protein [Paenibacillus]	Q46213|Y1503_CLOPE	UPF0045 protein CPE1503	CPE1503	Clostridium perfringens (strain 13 / Type A)	COG0011	H	Thiamin-binding stress-response protein YqgV, UPF0045 family	--	--	--	--	--	--	--	--	--	--
orf00406	85	WP_196233360.1	hypothetical protein [Paenibacillus polymyxa]	--	--	--	--	--	--	--	--	--	--	--	--	--	--	--	--	--
orf00407	347	WP_045245245.1	ABC transporter substrate-binding protein [Paenibacillus polymyxa]	Q9K9G5|THIY_BACHD	Formylaminopyrimidine-binding protein	thiY	Bacillus halodurans (strain ATCC BAA-125 / DSM 18197 / FERM 7344 / JCM 9153 / C-125)	COG0715	P	ABC-type nitrate/sulfonate/bicarbonate transport system, periplasmic component	--	--	--	--	--	--	--	GO:0009228(thiamine biosynthetic process);GO:0009229(thiamine diphosphate biosynthetic process)	GO:0005886(plasma membrane)	None
orf00408	58	WP_019685933.1	hypothetical protein [Paenibacillus polymyxa]	--	--	--	--	--	--	--	--	--	--	--	--	--	--	--	--	--
orf00409	144	WP_016818833.1	MULTISPECIES: pyridoxamine 5&apos;-phosphate oxidase family protein [Paenibacillus]	P80238|GS26_BACSU	General stress protein 26	ydaG	Bacillus subtilis (strain 168)	COG3871	S	General stress protein 26 (function unknown)	--	--	--	--	--	--	--	--	--	--
orf00410	700	WP_090891375.1	bifunctional 2&apos;,3&apos;-cyclic-nucleotide 2&apos;-phosphodiesterase/3&apos;-nucleotidase [Paenibacillus polymyxa]	P08331|CPDB_ECOLI	2&apos;,3&apos;-cyclic-nucleotide 2&apos;-phosphodiesterase/3&apos;-nucleotidase	cpdB	Escherichia coli (strain K12)	COG0737	FV	2',3'-cyclic-nucleotide 2'-phosphodiesterase/5'- or 3'-nucleotidase, 5'-nucleotidase family	K01119	cpdB	2',3'-cyclic-nucleotide 2'-phosphodiesterase / 3'-nucleotidase [EC:3.1.4.16 3.1.3.6]	ko00230|ko00240	Purine metabolism|Pyrimidine metabolism	Nucleotide metabolism|Nucleotide metabolism	Metabolism|Metabolism	GO:0006974(cellular response to DNA damage stimulus);GO:0009166(nucleotide catabolic process)	GO:0030288(outer membrane-bounded periplasmic space);GO:0042597(periplasmic space)	GO:0000166(nucleotide binding);GO:0008254(3'-nucleotidase activity);GO:0008663(2',3'-cyclic-nucleotide 2'-phosphodiesterase activity);GO:0046872(metal ion binding)
orf00411	353	WP_044787778.1	EAL domain-containing protein [Paenibacillus polymyxa]	P37649|PDEK_ECOLI	Probable cyclic di-GMP phosphodiesterase PdeK	pdeK	Escherichia coli (strain K12)	COG2200	T	EAL domain, c-di-GMP-specific phosphodiesterase class I (or its enzymatically inactive variant)	--	--	--	--	--	--	--	GO:0007165(signal transduction)	GO:0005886(plasma membrane);GO:0016021(integral component of membrane)	GO:0071111(cyclic-guanylate-specific phosphodiesterase activity)
orf00412	363	WP_025363834.1	hypothetical protein [Paenibacillus polymyxa]	--	--	--	--	--	--	--	--	--	--	--	--	--	--	--	--	--
orf00413	40	--	--	--	--	--	--	--	--	--	--	--	--	--	--	--	--	--	--	--
orf00414	566	WP_045245248.1	alpha-glucosidase [Paenibacillus polymyxa]	P29094|O16G_PARTM	Oligo-1,6-glucosidase	malL	Parageobacillus thermoglucosidasius	COG0366	G	Glycosidase/amylase (phosphorylase)	K01182	IMA, malL	oligo-1,6-glucosidase [EC:3.2.1.10]	ko00052|ko00500	Galactose metabolism|Starch and sucrose metabolism	Carbohydrate metabolism|Carbohydrate metabolism	Metabolism|Metabolism	GO:0005975(carbohydrate metabolic process)	GO:0005737(cytoplasm)	GO:0004574(oligo-1,6-glucosidase activity);GO:0046872(metal ion binding)
orf00415	255	WP_031462707.1	HAD-IIB family hydrolase [Paenibacillus polymyxa]	P70947|YITU_BACSU	5-amino-6-(5-phospho-D-ribitylamino)uracil phosphatase YitU	yitU	Bacillus subtilis (strain 168)	COG0561	HR	Hydroxymethylpyrimidine pyrophosphatase and other HAD family phosphatases	--	--	--	--	--	--	--	GO:0009231(riboflavin biosynthetic process)	GO:0005829(cytosol)	GO:0000287(magnesium ion binding);GO:0016791(phosphatase activity);GO:0043726(5-amino-6-(5-phosphoribitylamino)uracil phosphatase activity)
orf00416	265	WP_045245249.1	delta-lactam-biosynthetic de-N-acetylase [Paenibacillus polymyxa]	Q04729|YFUM2_GEOSE	Uncharacterized 30.6 kDa protein in fumA 3&apos;region	unknown	Geobacillus stearothermophilus	COG0726	GM	Peptidoglycan/xylan/chitin deacetylase, PgdA/NodB/CDA1 family	K01567	pdaA	peptidoglycan-N-acetylmuramic acid deacetylase [EC:3.5.1.-]	None	None	None	None	GO:0005975(carbohydrate metabolic process)	None	GO:0016810(hydrolase activity, acting on carbon-nitrogen (but not peptide) bonds)
orf00417	340	WP_167438711.1	MULTISPECIES: ATP-binding cassette domain-containing protein [unclassified Paenibacillus]	Q6F9P2|METN2_ACIAD	Methionine import ATP-binding protein MetN 2	metN2	Acinetobacter baylyi (strain ATCC 33305 / BD413 / ADP1)	COG1135	E	ABC-type methionine transport system, ATPase component	K02071	metN	D-methionine transport system ATP-binding protein	ko02010	ABC transporters	Membrane transport	Environmental Information Processing	None	GO:0005886(plasma membrane)	GO:0005524(ATP binding);GO:0033232(ABC-type D-methionine transporter activity)
orf00418	221	WP_016818825.1	ABC transporter permease [Paenibacillus polymyxa]	Q9KTJ6|METI_VIBCH	Probable D-methionine transport system permease protein MetI	metI	Vibrio cholerae serotype O1 (strain ATCC 39315 / El Tor Inaba N16961)	COG2011	E	ABC-type methionine transport system, permease component	K02072	metI	D-methionine transport system permease protein	ko02010	ABC transporters	Membrane transport	Environmental Information Processing	GO:0006865(amino acid transport);GO:0048473(D-methionine transport)	GO:0005886(plasma membrane);GO:0016021(integral component of membrane)	GO:0042626(ATPase-coupled transmembrane transporter activity)
orf00419	1169	KJK28613.1	hypothetical protein TY89_22390 [Paenibacillus polymyxa]	Q9ZES5|SLAP_BACTF	S-layer protein	ctc	Bacillus thuringiensis subsp. finitimus	COG2755	DI	Lysophospholipase L1 or related esterase. Includes spore coat protein LipC/YcsK	--	--	--	--	--	--	--	None	GO:0005576(extracellular region);GO:0030115(S-layer);GO:0031160(spore wall)	None
orf00420	1046	WP_019685942.1	response regulator [Paenibacillus polymyxa]	P94586|YWPD_BACSU	Putative uncharacterized protein YwpD	ywpD	Bacillus subtilis (strain 168)	COG0642|COG0745|COG3275	T|TK|T	Signal transduction histidine kinase|DNA-binding response regulator, OmpR family, contains REC and winged-helix (wHTH) domain|Sensor histidine kinase, LytS/YehU family	--	--	--	--	--	--	--	None	GO:0016021(integral component of membrane)	GO:0000155(phosphorelay sensor kinase activity)
orf00421	395	SUA62788.1	chemotaxis protein CheY [Paenibacillus polymyxa]	Q87S86|Y538_VIBPA	Uncharacterized response regulatory protein VP0538	VP0538	Vibrio parahaemolyticus serotype O3:K6 (strain RIMD 2210633)	COG3947	TK	Two-component response regulator, SAPR family, consists of REC, wHTH and BTAD domains	--	--	--	--	--	--	--	GO:0000160(phosphorelay signal transduction system)	None	GO:0003677(DNA binding)
orf00422	589	WP_019685944.1	alpha-glycosidase [Paenibacillus polymyxa]	Q08341|CDAS_LYSSH	Cyclomaltodextrinase	unknown	Lysinibacillus sphaericus	COG0366	G	Glycosidase/amylase (phosphorylase)	K01208	cd, ma, nplT	cyclomaltodextrinase / maltogenic alpha-amylase / neopullulanase [EC:3.2.1.54 3.2.1.133 3.2.1.135]	ko00500	Starch and sucrose metabolism	Carbohydrate metabolism	Metabolism	GO:0005975(carbohydrate metabolic process)	None	GO:0046872(metal ion binding);GO:0047798(cyclomaltodextrinase activity)
orf00423	224	WP_017427209.1	MULTISPECIES: response regulator transcription factor [Paenibacillus]	O34903|YKOG_BACSU	Uncharacterized transcriptional regulatory protein YkoG	ykoG	Bacillus subtilis (strain 168)	COG0745	TK	DNA-binding response regulator, OmpR family, contains REC and winged-helix (wHTH) domain	--	--	--	--	--	--	--	None	GO:0005829(cytosol);GO:0032993(protein-DNA complex)	GO:0000156(phosphorelay response regulator activity);GO:0000976(transcription cis-regulatory region binding);GO:0001216(DNA-binding transcription activator activity)
orf00424	476	WP_019685945.1	HAMP domain-containing histidine kinase [Paenibacillus polymyxa]	O31433|YBDK_BACSU	Sensor histidine kinase YbdK	ybdK	Bacillus subtilis (strain 168)	COG0642	T	Signal transduction histidine kinase	--	--	--	--	--	--	--	None	GO:0005886(plasma membrane);GO:0016021(integral component of membrane)	GO:0000155(phosphorelay sensor kinase activity);GO:0005524(ATP binding)
orf00425	305	WP_019685946.1	MULTISPECIES: ABC transporter ATP-binding protein [Paenibacillus]	P42332|BCRA_BACLI	Bacitracin transport ATP-binding protein BcrA	bcrA	Bacillus licheniformis	COG1131	V	ABC-type multidrug transport system, ATPase component	K20459	nukF, mcdF, sboF	lantibiotic transport system ATP-binding protein	ko02010	ABC transporters	Membrane transport	Environmental Information Processing	GO:0046677(response to antibiotic)	None	GO:0005524(ATP binding);GO:0042626(ATPase-coupled transmembrane transporter activity)
orf00426	238	WP_019685947.1	ABC transporter permease [Paenibacillus polymyxa]	--	--	--	--	COG4200	V	Predicted lantabiotic-exporting membrane pepmease, EfiE/EfiG/ABC2 family	K20460	nukE, mcdE, sboE	lantibiotic transport system permease protein	ko02010	ABC transporters	Membrane transport	Environmental Information Processing	--	--	--
orf00427	242	WP_019685948.1	ABC transporter permease [Paenibacillus polymyxa]	--	--	--	--	COG4200	V	Predicted lantabiotic-exporting membrane pepmease, EfiE/EfiG/ABC2 family	K20461	nukG, mcdG, sboG	lantibiotic transport system permease protein	ko02010	ABC transporters	Membrane transport	Environmental Information Processing	--	--	--
orf00428	318	WP_019685949.1	L-lactate dehydrogenase [Paenibacillus polymyxa]	Q631X2|LDH3_BACCZ	L-lactate dehydrogenase 3	ldh3	Bacillus cereus (strain ZK / E33L)	COG0039	C	Malate/lactate dehydrogenase	K00016	LDH, ldh	L-lactate dehydrogenase [EC:1.1.1.27]	ko00010|ko00270|ko00620|ko00640|ko04066|ko04922|ko05230	Glycolysis / Gluconeogenesis|Cysteine and methionine metabolism|Pyruvate metabolism|Propanoate metabolism|HIF-1 signaling pathway|Glucagon signaling pathway|Central carbon metabolism in cancer	Carbohydrate metabolism|Amino acid metabolism|Carbohydrate metabolism|Carbohydrate metabolism|Signal transduction|Endocrine system|Cancer: overview	Metabolism|Metabolism|Metabolism|Metabolism|Environmental Information Processing|Organismal Systems|Human Diseases	GO:0006096(glycolytic process)	GO:0005737(cytoplasm)	GO:0004459(L-lactate dehydrogenase activity)
orf00429	271	WP_019685950.1	MerR family transcriptional regulator [Paenibacillus polymyxa]	--	--	--	--	--	--	--	--	--	--	--	--	--	--	--	--	--
orf00430	273	WP_019685951.1	protein kinase [Paenibacillus polymyxa]	O31435|YBDM_BACSU	Probable serine/threonine-protein kinase YbdM	ybdM	Bacillus subtilis (strain 168)	COG0515	T	Serine/threonine protein kinase	--	--	--	--	--	--	--	None	None	GO:0004674(protein serine/threonine kinase activity);GO:0005524(ATP binding);GO:0106310(protein serine kinase activity)
orf00431	39	AET58746.1	hypothetical protein HPL003_09925 [Paenibacillus terrae HPL-003]	--	--	--	--	--	--	--	--	--	--	--	--	--	--	--	--	--
orf00432	515	WP_019685952.1	gluconokinase [Paenibacillus polymyxa]	P12011|GNTK_BACSU	Gluconokinase	gntK	Bacillus subtilis (strain 168)	COG1070	G	Sugar (pentulose or hexulose) kinase	K00851	idnK, gntK	gluconokinase [EC:2.7.1.12]	ko00030	Pentose phosphate pathway	Carbohydrate metabolism	Metabolism	GO:0046177(D-gluconate catabolic process)	None	GO:0005524(ATP binding);GO:0046316(gluconokinase activity)
orf00433	231	WP_019685953.1	MULTISPECIES: GntR family transcriptional regulator [Paenibacillus]	P46833|GNTR_BACLI	Gluconate operon transcriptional repressor	gntR	Bacillus licheniformis	COG1802	K	DNA-binding transcriptional regulator, GntR family	K11476	gntR	GntR family transcriptional regulator, gluconate operon transcriptional repressor	None	None	None	None	GO:0019521(D-gluconate metabolic process)	None	GO:0003677(DNA binding);GO:0003700(DNA-binding transcription factor activity)
orf00434	248	WP_013369117.1	MULTISPECIES: type I methionyl aminopeptidase [Paenibacillus]	Q9Z9J4|MAP1_BACHD	Methionine aminopeptidase	map	Bacillus halodurans (strain ATCC BAA-125 / DSM 18197 / FERM 7344 / JCM 9153 / C-125)	COG0024	J	Methionine aminopeptidase	K01265	map	methionyl aminopeptidase [EC:3.4.11.18]	None	None	None	None	GO:0070084(protein initiator methionine removal)	None	GO:0046872(metal ion binding);GO:0070006(metalloaminopeptidase activity)
orf00435	42	WP_025363849.1	hypothetical protein [Paenibacillus polymyxa]	--	--	--	--	--	--	--	--	--	--	--	--	--	--	--	--	--
orf00436	38	--	--	--	--	--	--	--	--	--	--	--	--	--	--	--	--	--	--	--
orf00437	50	PJN52042.1	hypothetical protein PAEAM_48670 [Paenibacillus sp. GM1FR]	--	--	--	--	--	--	--	--	--	--	--	--	--	--	--	--	--
orf00438	61	CQR51057.1	hypothetical protein PRIO_0012 [Paenibacillus riograndensis SBR5]	--	--	--	--	--	--	--	--	--	--	--	--	--	--	--	--	--
orf00439	38	GAK41444.1	hypothetical protein TCA2_3935 [Paenibacillus sp. TCA20]	--	--	--	--	--	--	--	--	--	--	--	--	--	--	--	--	--
orf00440	46	AUS24679.1	hypothetical protein C1A50_0487 [Paenibacillus polymyxa]	P79381|HYEP_PIG	Epoxide hydrolase 1	EPHX1	Sus scrofa	COG0596	HR	2-succinyl-6-hydroxy-2,4-cyclohexadiene-1-carboxylate synthase MenH and related esterases, alpha/beta hydrolase fold	--	--	--	--	--	--	--	GO:0009636(response to toxic substance);GO:0019369(arachidonic acid metabolic process);GO:0019439(aromatic compound catabolic process)	GO:0005789(endoplasmic reticulum membrane);GO:0016021(integral component of membrane)	GO:0004301(epoxide hydrolase activity);GO:0033961(cis-stilbene-oxide hydrolase activity)
orf00441	428	WP_031462718.1	DUF418 domain-containing protein [Paenibacillus polymyxa]	--	--	--	--	COG2311	S	Uncharacterized membrane protein YeiB	--	--	--	--	--	--	--	--	--	--
orf00442	936	WP_103042125.1	MULTISPECIES: hypothetical protein [Paenibacillus]	--	--	--	--	COG2866	M	Murein tripeptide amidase MpaA	--	--	--	--	--	--	--	--	--	--
orf00443	336	WP_016819428.1	MULTISPECIES: LCP family protein [Paenibacillus]	Q815A2|TAGU_BACCR	Polyisoprenyl-teichoic acid--peptidoglycan teichoic acid transferase TagU	tagU	Bacillus cereus (strain ATCC 14579 / DSM 31 / JCM 2152 / NBRC 15305 / NCIMB 9373 / NRRL B-3711)	COG1316	M	Anionic cell wall polymer biosynthesis enzyme TagV/TagU, LytR-Cps2A-Psr (LCP) family (peptidoglycan teichoic acid transferase)	--	--	--	--	--	--	--	GO:0070726(cell wall assembly)	GO:0005886(plasma membrane);GO:0016021(integral component of membrane)	GO:0016780(phosphotransferase activity, for other substituted phosphate groups)
orf00444	232	WP_107734761.1	MULTISPECIES: hypothetical protein [Paenibacillus]	Q8Y7I6|OATA_LISMO	Peptidoglycan O-acetyltransferase OatA	oatA	Listeria monocytogenes serovar 1/2a (strain ATCC BAA-679 / EGD-e)	COG1835	M	Peptidoglycan/LPS O-acetylase OafA/YrhL, contains acyltransferase and SGNH-hydrolase domains	--	--	--	--	--	--	--	GO:0009103(lipopolysaccharide biosynthetic process);GO:0033692(cellular polysaccharide biosynthetic process);GO:0046677(response to antibiotic)	GO:0005576(extracellular region);GO:0005618(cell wall);GO:0005886(plasma membrane);GO:0016020(membrane);GO:0016021(integral component of membrane)	GO:0016747(acyltransferase activity, transferring groups other than amino-acyl groups)
orf00445	602	WP_025363852.1	acetyltransferase [Paenibacillus polymyxa]	O05402|YRHL_BACSU	Putative peptidoglycan O-acetyltransferase YrhL	yrhL	Bacillus subtilis (strain 168)	COG1835	M	Peptidoglycan/LPS O-acetylase OafA/YrhL, contains acyltransferase and SGNH-hydrolase domains	--	--	--	--	--	--	--	GO:0009103(lipopolysaccharide biosynthetic process);GO:0033692(cellular polysaccharide biosynthetic process)	GO:0005886(plasma membrane);GO:0016020(membrane);GO:0016021(integral component of membrane)	GO:0016747(acyltransferase activity, transferring groups other than amino-acyl groups)
orf00446	381	WP_016819431.1	MULTISPECIES: hypothetical protein [Paenibacillus]	--	--	--	--	--	--	--	--	--	--	--	--	--	--	--	--	--
orf00447	486	WP_025363853.1	HAMP domain-containing histidine kinase [Paenibacillus polymyxa]	P94414|YCLK_BACSU	Sensor histidine kinase YclK	yclK	Bacillus subtilis (strain 168)	COG2205|COG2770	T|T	K+-sensing histidine kinase KdpD|HAMP domain	--	--	--	--	--	--	--	GO:0007234(osmosensory signaling via phosphorelay pathway)	GO:0005886(plasma membrane);GO:0016021(integral component of membrane)	GO:0000155(phosphorelay sensor kinase activity);GO:0000156(phosphorelay response regulator activity);GO:0005524(ATP binding);GO:0030295(protein kinase activator activity)
orf00448	46	WP_173426151.1	hypothetical protein [Paenibacillus polymyxa]	--	--	--	--	--	--	--	--	--	--	--	--	--	--	--	--	--
orf00449	165	WP_016819434.1	MULTISPECIES: cytochrome c biogenesis protein CcdC [Paenibacillus]	P45710|CCDC_BACSU	Protein CcdC	ccdC	Bacillus subtilis (strain 168)	COG4846	CO	Cytochrome c biogenesis protein CcdC	--	--	--	--	--	--	--	None	GO:0005886(plasma membrane);GO:0016021(integral component of membrane)	None
orf00450	158	WP_045245092.1	disulfide bond formation protein B [Paenibacillus polymyxa]	Q81UU9|BDBC1_BACAN	Probable disulfide formation protein C 1	bdbC1	Bacillus anthracis	COG1495	O	Disulfide bond formation protein DsbB	K03611	dsbB	protein dithiol:quinone oxidoreductase [EC:1.8.5.9]	None	None	None	None	GO:0006457(protein folding)	GO:0005886(plasma membrane);GO:0016021(integral component of membrane)	GO:0015035(protein-disulfide reductase activity);GO:0015036(disulfide oxidoreductase activity)
orf00451	208	WP_013369121.1	MULTISPECIES: nitroreductase family protein [Paenibacillus]	P81102|YODC_BACSU	Putative NAD(P)H nitroreductase YodC	yodC	Bacillus subtilis (strain 168)	COG0778	C	Nitroreductase	--	--	--	--	--	--	--	GO:0009636(response to toxic substance);GO:0019439(aromatic compound catabolic process)	GO:0005737(cytoplasm)	GO:0016491(oxidoreductase activity)
orf00452	880	WP_045245091.1	bifunctional lysylphosphatidylglycerol flippase/synthetase MprF [Paenibacillus polymyxa]	C0H3X7|MPRF_BACSU	Phosphatidylglycerol lysyltransferase	mprF	Bacillus subtilis (strain 168)	COG0392|COG2898	M|I	Predicted membrane flippase AglD2/YbhN, UPF0104 family|Lysylphosphatidylglycerol synthetase MprF, lysyl-tRNA-binding C-terminal domain	K14205	mprF, fmtC	phosphatidylglycerol lysyltransferase [EC:2.3.2.3]	ko01503|ko02020|ko05150	Cationic antimicrobial peptide (CAMP) resistance|Two-component system|Staphylococcus aureus infection	Drug resistance: antimicrobial|Signal transduction|Infectious disease: bacterial	Human Diseases|Environmental Information Processing|Human Diseases	GO:0006629(lipid metabolic process);GO:0046677(response to antibiotic);GO:0055091(phospholipid homeostasis)	GO:0005886(plasma membrane);GO:0016021(integral component of membrane)	GO:0016755(aminoacyltransferase activity);GO:0050071(lysyltransferase activity)
orf00453	253	WP_016819437.1	AAA family ATPase [Paenibacillus polymyxa]	--	--	--	--	COG3910	R	Predicted ATPase	--	--	--	--	--	--	--	--	--	--
orf00454	172	WP_016819438.1	GyrI-like domain-containing protein [Paenibacillus polymyxa]	--	--	--	--	COG3708	K	Predicted transcriptional regulator YdeE, contains AraC-type DNA-binding domain	--	--	--	--	--	--	--	--	--	--
orf00455	400	RGL34534.1	MFS transporter [Paenibacillus polymyxa]	P39843|BMR2_BACSU	Multidrug resistance protein 2	blt	Bacillus subtilis (strain 168)	COG2814	G	Predicted arabinose efflux permease AraJ, MFS family	K08153	blt	MFS transporter, DHA1 family, multidrug resistance protein	None	None	None	None	GO:0046677(response to antibiotic)	GO:0005886(plasma membrane);GO:0016021(integral component of membrane)	GO:0042910(xenobiotic transmembrane transporter activity)
orf00456	350	RGL34533.1	lactonase family protein [Paenibacillus polymyxa]	O34499|6PGL_BACSU	6-phosphogluconolactonase	pgl	Bacillus subtilis (strain 168)	COG2706	G	6-phosphogluconolactonase, cycloisomerase 2 family	K07404	pgl	6-phosphogluconolactonase [EC:3.1.1.31]	ko00030	Pentose phosphate pathway	Carbohydrate metabolism	Metabolism	GO:0006006(glucose metabolic process);GO:0006098(pentose-phosphate shunt)	GO:0005829(cytosol)	GO:0017057(6-phosphogluconolactonase activity)
orf00457	318	WP_016819441.1	MULTISPECIES: helix-turn-helix domain-containing protein [Paenibacillus]	--	--	--	--	COG4189	K	Predicted transcriptional regulator, ArsR family	--	--	--	--	--	--	--	--	--	--
orf00458	322	WP_045245090.1	hypothetical protein [Paenibacillus polymyxa]	--	--	--	--	--	--	--	--	--	--	--	--	--	--	--	--	--
orf00459	157	WP_045245089.1	GNAT family N-acetyltransferase [Paenibacillus polymyxa]	A2Y5T7|SNAT1_ORYSI	Serotonin N-acetyltransferase 1, chloroplastic	SNAT1	Oryza sativa subsp. indica	COG2153	R	Predicted N-acyltransferase, GNAT family	--	--	--	--	--	--	--	GO:0030187(melatonin biosynthetic process);GO:0062055(photosynthetic state transition)	GO:0005634(nucleus);GO:0009507(chloroplast)	GO:0004059(aralkylamine N-acetyltransferase activity);GO:0004468(lysine N-acetyltransferase activity, acting on acetyl phosphate as donor)
orf00460	210	WP_016819444.1	MULTISPECIES: NAD(P)-dependent oxidoreductase [Paenibacillus]	P71037|YWNB_BACSU	Uncharacterized protein YwnB	ywnB	Bacillus subtilis (strain 168)	COG2910	R	Putative NADH-flavin reductase	K07118	K07118	uncharacterized protein	None	None	None	None	GO:0042167(heme catabolic process)	GO:0005829(cytosol)	GO:0004074(biliverdin reductase (NAD(P)+) activity);GO:0042602(riboflavin reductase (NADPH) activity);GO:0106276(biliberdin reductase NAD+ activity);GO:0106277(biliverdin reductase (NADP+) activity)
orf00461	548	WP_045245088.1	NAD(P)H-hydrate dehydratase [Paenibacillus polymyxa]	Q2RGI2|NNR_MOOTA	Bifunctional NAD(P)H-hydrate repair enzyme Nnr	nnr	Moorella thermoacetica (strain ATCC 39073 / JCM 9320)	COG0062|COG0063	F|F	NAD(P)H-hydrate repair enzyme Nnr, NAD(P)H-hydrate epimerase domain|NAD(P)H-hydrate repair enzyme Nnr, NAD(P)H-hydrate dehydratase domain	K17758	nnrD	ADP-dependent NAD(P)H-hydrate dehydratase [EC:4.2.1.136]	None	None	None	None	GO:0046496(nicotinamide nucleotide metabolic process)	None	GO:0005524(ATP binding);GO:0046872(metal ion binding);GO:0052855(ADP-dependent NAD(P)H-hydrate dehydratase activity);GO:0052856(NADHX epimerase activity);GO:0052857(NADPHX epimerase activity)
orf00462	164	WP_019685967.1	MULTISPECIES: hypothetical protein [Paenibacillus]	--	--	--	--	--	--	--	--	--	--	--	--	--	--	--	--	--
orf00463	278	WP_045245086.1	phosphonoacetaldehyde hydrolase [Paenibacillus polymyxa]	A7GML9|PHNX_BACCN	Phosphonoacetaldehyde hydrolase	phnX	Bacillus cytotoxicus (strain DSM 22905 / CIP 110041 / 391-98 / NVH 391-98)	COG0637	G	Beta-phosphoglucomutase, HAD superfamily	K05306	phnX	phosphonoacetaldehyde hydrolase [EC:3.11.1.1]	ko00440	Phosphonate and phosphinate metabolism	Metabolism of other amino acids	Metabolism	GO:0019700(organic phosphonate catabolic process)	None	GO:0000287(magnesium ion binding);GO:0050194(phosphonoacetaldehyde hydrolase activity)
orf00464	584	WP_153794434.1	methyl-accepting chemotaxis protein [Paenibacillus polymyxa]	P39214|MCPA_BACSU	Methyl-accepting chemotaxis protein McpA	mcpA	Bacillus subtilis (strain 168)	COG0840	T	Methyl-accepting chemotaxis protein (MCP)	K03406	mcp	methyl-accepting chemotaxis protein	ko02020|ko02030	Two-component system|Bacterial chemotaxis	Signal transduction|Cell motility	Environmental Information Processing|Cellular Processes	GO:0006935(chemotaxis);GO:0007165(signal transduction)	GO:0005886(plasma membrane);GO:0016021(integral component of membrane)	None
orf00465	343	WP_164965202.1	MULTISPECIES: ribonucleotide-diphosphate reductase subunit beta [Paenibacillus]	Q9KFH7|RIR2_BACHD	Ribonucleoside-diphosphate reductase subunit beta	nrdB	Bacillus halodurans (strain ATCC BAA-125 / DSM 18197 / FERM 7344 / JCM 9153 / C-125)	COG0208	F	Ribonucleotide reductase beta subunit, ferritin-like domain	K00526	E1.17.4.1B, nrdB, nrdF	ribonucleoside-diphosphate reductase beta chain [EC:1.17.4.1]	ko00230|ko00240	Purine metabolism|Pyrimidine metabolism	Nucleotide metabolism|Nucleotide metabolism	Metabolism|Metabolism	GO:0006260(DNA replication);GO:0009263(deoxyribonucleotide biosynthetic process)	None	GO:0004748(ribonucleoside-diphosphate reductase activity, thioredoxin disulfide as acceptor);GO:0046872(metal ion binding)
orf00466	840	AUS24706.1	ribonucleotide-diphosphate reductase subunit alpha [Paenibacillus polymyxa]	O83972|RIR1_TREPA	Ribonucleoside-diphosphate reductase subunit alpha	nrdA	Treponema pallidum (strain Nichols)	COG0209	F	Ribonucleotide reductase alpha subunit	K00525	E1.17.4.1A, nrdA, nrdE	ribonucleoside-diphosphate reductase alpha chain [EC:1.17.4.1]	ko00230|ko00240	Purine metabolism|Pyrimidine metabolism	Nucleotide metabolism|Nucleotide metabolism	Metabolism|Metabolism	GO:0006260(DNA replication)	None	GO:0004748(ribonucleoside-diphosphate reductase activity, thioredoxin disulfide as acceptor);GO:0005524(ATP binding)
orf00467	115	WP_016819451.1	MULTISPECIES: MTH1187 family thiamine-binding protein [Paenibacillus]	P54499|YQGV_BACSU	UPF0045 protein YqgV	yqgV	Bacillus subtilis (strain 168)	COG0011	H	Thiamin-binding stress-response protein YqgV, UPF0045 family	--	--	--	--	--	--	--	None	GO:0005634(nucleus);GO:0005737(cytoplasm);GO:0005829(cytosol)	None
orf00468	220	SPY17148.1	helix-turn-helix domain-containing protein [Paenibacillus polymyxa]	--	--	--	--	COG3093	V	Plasmid maintenance system antidote protein VapI, contains XRE-type HTH domain	--	--	--	--	--	--	--	--	--	--
orf00469	115	WP_019685981.1	MULTISPECIES: winged helix-turn-helix transcriptional regulator [Paenibacillus]	O31679|YKVN_BACSU	Uncharacterized HTH-type transcriptional regulator YkvN	ykvN	Bacillus subtilis (strain 168)	COG1733	K	DNA-binding transcriptional regulator, HxlR family	--	--	--	--	--	--	--	None	None	GO:0003677(DNA binding)
orf00470	248	WP_013369142.1	MULTISPECIES: SDR family oxidoreductase [Paenibacillus]	O31680|YKVO_BACSU	Uncharacterized oxidoreductase YkvO	ykvO	Bacillus subtilis (strain 168)	COG1028	I	NAD(P)-dependent dehydrogenase, short-chain alcohol dehydrogenase family	--	--	--	--	--	--	--	None	None	GO:0050664(oxidoreductase activity, acting on NAD(P)H, oxygen as acceptor)
orf00471	41	--	--	--	--	--	--	--	--	--	--	--	--	--	--	--	--	--	--	--
orf00472	402	WP_038978154.1	IS110 family transposase [Paenibacillus polymyxa]	P19834|YI11_STRCL	Insertion element IS116 uncharacterized 44.8 kDa protein	unknown	Streptomyces clavuligerus	COG3547	X	Transposase	--	--	--	--	--	--	--	GO:0006313(transposition, DNA-mediated)	None	GO:0003677(DNA binding);GO:0004803(transposase activity)
orf00473	141	WP_123796738.1	MULTISPECIES: MaoC family dehydratase [Paenibacillus]	P96670|YDEM_BACSU	Uncharacterized protein YdeM	ydeM	Bacillus subtilis (strain 168)	COG2030	I	Acyl-CoA dehydratase PaaZ	--	--	--	--	--	--	--	--	--	--
orf00474	365	WP_123796739.1	MULTISPECIES: endospore germination permease [Paenibacillus]	P49940|GERKB_BACSU	Spore germination protein KB	gerKB	Bacillus subtilis (strain 168)	COG5902	D	Spore germination receptor GerABC, GerB subunit (amino acid transporter)	K06296	gerKB	spore germination protein KB	None	None	None	None	GO:0009847(spore germination)	GO:0005886(plasma membrane);GO:0016021(integral component of membrane)	None
orf00475	408	WP_017428061.1	Ger(x)C family spore germination protein [Paenibacillus polymyxa]	P49941|GERKC_BACSU	Spore germination protein KC	gerKC	Bacillus subtilis (strain 168)	COG5903	D	Spore germination receptor GerABC, GerC subunit	K06297	gerKC	spore germination protein KC	None	None	None	None	GO:0009847(spore germination)	GO:0005886(plasma membrane)	None
orf00476	539	WP_123796741.1	MULTISPECIES: spore germination protein [Paenibacillus]	P49939|GERKA_BACSU	Spore germination protein KA	gerKA	Bacillus subtilis (strain 168)	COG5901	D	Spore germination receptor GerABC, GerA subunit (L-alanine receptor)	K06295	gerKA	spore germination protein KA	None	None	None	None	GO:0009847(spore germination)	GO:0005886(plasma membrane);GO:0016021(integral component of membrane)	None
orf00477	471	WP_117290076.1	helix-turn-helix transcriptional regulator [Paenibacillus jamilae]	--	--	--	--	COG3093	V	Plasmid maintenance system antidote protein VapI, contains XRE-type HTH domain	--	--	--	--	--	--	--	--	--	--
orf00478	39	--	--	--	--	--	--	--	--	--	--	--	--	--	--	--	--	--	--	--
orf00479	38	VUG07022.1	hypothetical protein PPOLYM_03430 [Paenibacillus polymyxa]	--	--	--	--	--	--	--	--	--	--	--	--	--	--	--	--	--
orf00480	115	WP_117290078.1	hypothetical protein [Paenibacillus jamilae]	--	--	--	--	--	--	--	--	--	--	--	--	--	--	--	--	--
orf00481	106	WP_117290080.1	DUF2500 family protein [Paenibacillus jamilae]	--	--	--	--	--	--	--	--	--	--	--	--	--	--	--	--	--
orf00482	77	WP_117290082.1	hypothetical protein [Paenibacillus jamilae]	--	--	--	--	--	--	--	--	--	--	--	--	--	--	--	--	--
orf00483	357	WP_187360611.1	fibronectin type III domain-containing protein [Paenibacillus polymyxa]	P35838|Y552_CLOAB	Uncharacterized protein CA_C0552	CA_C0552	Clostridium acetobutylicum (strain ATCC 824 / DSM 792 / JCM 1419 / LMG 5710 / VKM B-1787)	COG5492	R	Uncharacterized conserved protein YjdB, contains Ig-like domain	--	--	--	--	--	--	--	--	--	--
orf00484	147	WP_165083460.1	MULTISPECIES: GNAT family N-acetyltransferase [unclassified Paenibacillus]	Q8ZKE6|PHNO_SALTY	Aminoalkylphosphonate N-acetyltransferase	phnO	Salmonella typhimurium (strain LT2 / SGSC1412 / ATCC 700720)	COG3153	R	Predicted N-acetyltransferase YhbS	--	--	--	--	--	--	--	None	None	GO:0008080(N-acetyltransferase activity)
orf00485	131	WP_017428058.1	MULTISPECIES: hypothetical protein [Paenibacillus]	--	--	--	--	--	--	--	--	--	--	--	--	--	--	--	--	--
orf00486	303	WP_113050474.1	AraC family transcriptional regulator [Paenibacillus polymyxa]	Q46855|YQHC_ECOLI	Uncharacterized HTH-type transcriptional regulator YqhC	yqhC	Escherichia coli (strain K12)	COG2207	K	AraC-type DNA-binding domain and AraC-containing proteins	--	--	--	--	--	--	--	GO:0006355(regulation of transcription, DNA-templated);GO:0045893(positive regulation of transcription, DNA-templated)	None	GO:0000986(bacterial-type cis-regulatory region sequence-specific DNA binding);GO:0001216(DNA-binding transcription activator activity)
orf00487	97	AUS24727.1	hypothetical protein C1A50_0536 [Paenibacillus polymyxa]	--	--	--	--	--	--	--	--	--	--	--	--	--	--	--	--	--
orf00488	188	WP_019685992.1	SDR family oxidoreductase [Paenibacillus polymyxa]	Q49WS9|Y1627_STAS1	Uncharacterized oxidoreductase SSP1627	SSP1627	Staphylococcus saprophyticus subsp. saprophyticus (strain ATCC 15305 / DSM 20229 / NCIMB 8711 / NCTC 7292 / S-41)	COG4221	C	NADP-dependent 3-hydroxy acid dehydrogenase YdfG	--	--	--	--	--	--	--	None	None	GO:0016491(oxidoreductase activity)
orf00489	275	WP_016819458.1	MULTISPECIES: TIM barrel protein [Paenibacillus]	Q8X840|FRLC_ECO57	Fructoselysine 3-epimerase	frlC	Escherichia coli O157:H7	COG1082	G	Sugar phosphate isomerase/epimerase	K10709	frlC	fructoselysine 3-epimerase [EC:5.1.3.41]	None	None	None	None	None	None	GO:0016853(isomerase activity);GO:0046872(metal ion binding)
orf00490	448	WP_039272058.1	amino acid permease [Paenibacillus polymyxa]	P45539|FRLA_ECOLI	Probable fructoselysine/psicoselysine transporter FrlA	frlA	Escherichia coli (strain K12)	COG0531	E	Serine transporter YbeC, amino acid:H+ symporter family	K19540	frlA	fructoselysine transporter	None	None	None	None	GO:1901281(fructoselysine catabolic process)	GO:0005886(plasma membrane);GO:0016021(integral component of membrane)	GO:0015179(L-amino acid transmembrane transporter activity)
orf00491	337	WP_031462745.1	SIS domain-containing protein [Paenibacillus polymyxa]	O32157|FRLB_BACSU	Fructosamine deglycase FrlB	frlB	Bacillus subtilis (strain 168)	COG2222	M	Fructoselysine-6-P-deglycase FrlB or related protein, duplicated sugar isomerase (SIS) domain	K19510	gfrF	fructoselysine-6-phosphate deglycase	None	None	None	None	GO:0005975(carbohydrate metabolic process);GO:0006002(fructose 6-phosphate metabolic process);GO:0006047(UDP-N-acetylglucosamine metabolic process);GO:0006487(protein N-linked glycosylation)	GO:0005829(cytosol)	GO:0004360(glutamine-fructose-6-phosphate transaminase (isomerizing) activity);GO:0016787(hydrolase activity);GO:0097367(carbohydrate derivative binding)
orf00492	260	WP_017428052.1	fructoselysine 6-kinase [Paenibacillus polymyxa]	Q8X839|FRLD_ECO57	Fructoselysine 6-kinase	frlD	Escherichia coli O157:H7	COG0524	G	Sugar or nucleoside kinase, ribokinase family	K10710	frlD	fructoselysine 6-kinase [EC:2.7.1.218]	None	None	None	None	None	None	GO:0005524(ATP binding);GO:0016301(kinase activity);GO:0016773(phosphotransferase activity, alcohol group as acceptor)
orf00493	242	WP_016819462.1	MULTISPECIES: transcriptional regulator PhoB [Paenibacillus]	O32152|YURK_BACSU	Uncharacterized HTH-type transcriptional regulator YurK	yurK	Bacillus subtilis (strain 168)	COG2188	K	DNA-binding transcriptional regulator, GntR family	K10711	frlR	GntR family transcriptional regulator, frlABCD operon transcriptional regulator	None	None	None	None	GO:0045892(negative regulation of transcription, DNA-templated)	None	GO:0003677(DNA binding);GO:0003700(DNA-binding transcription factor activity)
orf00494	216	WP_017428051.1	MULTISPECIES: hypothetical protein [Paenibacillus]	--	--	--	--	COG1388	M	LysM repeat	--	--	--	--	--	--	--	--	--	--
orf00495	327	WP_017428050.1	hypothetical protein [Paenibacillus polymyxa]	Q9SIZ8|RKP_ARATH	E3 ubiquitin-protein ligase RKP	RKP	Arabidopsis thaliana	COG3055	M	N-acetylneuraminic acid mutarotase	--	--	--	--	--	--	--	GO:0006511(ubiquitin-dependent protein catabolic process);GO:0016567(protein ubiquitination);GO:0030163(protein catabolic process);GO:0051603(proteolysis involved in cellular protein catabolic process);GO:2000060(positive regulation of ubiquitin-dependent protein catabolic process)	GO:0000151(ubiquitin ligase complex);GO:0005737(cytoplasm);GO:0016021(integral component of membrane)	GO:0004842(ubiquitin-protein transferase activity);GO:0034450(ubiquitin-ubiquitin ligase activity);GO:0046872(metal ion binding);GO:0061630(ubiquitin protein ligase activity)
orf00496	85	WP_016819465.1	hypothetical protein [Paenibacillus polymyxa]	--	--	--	--	--	--	--	--	--	--	--	--	--	--	--	--	--
orf00497	271	WP_016819466.1	MULTISPECIES: DUF2935 domain-containing protein [Paenibacillus]	Q5UR50|YL567_MIMIV	Uncharacterized protein L567	MIMI_L567	Acanthamoeba polyphaga mimivirus	--	--	--	--	--	--	--	--	--	--	None	GO:0044423(virion component)	None
orf00498	180	WP_016819467.1	MULTISPECIES: GNAT family N-acetyltransferase [Paenibacillus]	O31633|YJCK_BACSU	Putative [ribosomal protein S5]-alanine N-acetyltransferase	yjcK	Bacillus subtilis (strain 168)	COG1670	JO	Protein N-acetyltransferase, RimJ/RimL family	K03790	rimJ	[ribosomal protein S5]-alanine N-acetyltransferase [EC:2.3.1.267]	None	None	None	None	None	GO:0005737(cytoplasm);GO:0009323(ribosomal-protein-alanine N-acetyltransferase complex)	GO:0008999(ribosomal-protein-alanine N-acetyltransferase activity)
orf00499	38	--	--	--	--	--	--	--	--	--	--	--	--	--	--	--	--	--	--	--
orf00500	114	KKD53177.1	DeoR faimly transcriptional regulator [Paenibacillus sp. ICGEB2008]	O31482|YCZH_BACSU	Uncharacterized protein YczH	yczH	Bacillus subtilis (strain 168)	COG0412	Q	Dienelactone hydrolase	--	--	--	--	--	--	--	None	None	GO:0016787(hydrolase activity)
orf00501	40	AUS24742.1	hypothetical protein C1A50_0551 [Paenibacillus polymyxa]	--	--	--	--	--	--	--	--	--	--	--	--	--	--	--	--	--
orf00502	369	KKD53202.1	hypothetical protein C400_19780 [Paenibacillus sp. ICGEB2008]	--	--	--	--	--	--	--	--	--	--	--	--	--	--	--	--	--
orf00503	229	WP_016819470.1	winged helix-turn-helix transcriptional regulator [Paenibacillus polymyxa]	P96683|YDFF_BACSU	Uncharacterized HTH-type transcriptional regulator YdfF	ydfF	Bacillus subtilis (strain 168)	COG0640	K	DNA-binding transcriptional regulator, ArsR family	--	--	--	--	--	--	--	GO:0010288(response to lead ion);GO:0010468(regulation of gene expression);GO:0046686(response to cadmium ion)	None	GO:0003677(DNA binding);GO:0003700(DNA-binding transcription factor activity);GO:0032791(lead ion binding);GO:0097063(cadmium ion sensor activity)
orf00504	62	--	--	--	--	--	--	--	--	--	--	--	--	--	--	--	--	--	--	--
orf00505	183	WP_017428047.1	flavin reductase family protein [Paenibacillus polymyxa]	P96682|YDFE_BACSU	Uncharacterized protein YdfE	ydfE	Bacillus subtilis (strain 168)	COG1853	C	FMN reductase RutF, DIM6/NTAB family	--	--	--	--	--	--	--	None	None	GO:0010181(FMN binding)
orf00506	430	WP_017428046.1	homocysteine synthase [Paenibacillus polymyxa]	P94890|METY_LEPME	O-acetyl-L-homoserine sulfhydrylase	metY	Leptospira meyeri	COG2873	E	O-acetylhomoserine/O-acetylserine sulfhydrylase, pyridoxal phosphate-dependent	K01740	metY	O-acetylhomoserine (thiol)-lyase [EC:2.5.1.49]	ko00270	Cysteine and methionine metabolism	Amino acid metabolism	Metabolism	GO:0009086(methionine biosynthetic process);GO:0019346(transsulfuration)	None	GO:0016765(transferase activity, transferring alkyl or aryl (other than methyl) groups);GO:0030170(pyridoxal phosphate binding);GO:0051009(O-acetylhomoserine sulfhydrylase activity)
orf00507	554	WP_045245072.1	CoA-disulfide reductase [Paenibacillus polymyxa]	A6U077|CDR_STAA2	Coenzyme A disulfide reductase	cdr	Staphylococcus aureus (strain JH1)	COG0446|COG0607	I|P	NADPH-dependent 2,4-dienoyl-CoA reductase, sulfur reductase, or a related oxidoreductase|Rhodanese-related sulfurtransferase	--	--	--	--	--	--	--	GO:0045454(cell redox homeostasis)	None	GO:0003756(protein disulfide isomerase activity);GO:0050451(CoA-disulfide reductase activity);GO:0050660(flavin adenine dinucleotide binding);GO:0050661(NADP binding)
orf00508	128	AUS24750.1	glyoxalase [Paenibacillus polymyxa]	--	--	--	--	COG2764	C	Zn-dependent glyoxalase, PhnB family	K04750	phnB	PhnB protein	None	None	None	None	--	--	--
orf00509	110	WP_016819475.1	MULTISPECIES: hypothetical protein [Paenibacillus]	--	--	--	--	--	--	--	--	--	--	--	--	--	--	--	--	--
orf00510	50	AJW69109.1	hypothetical protein PPE_05115 [Paenibacillus polymyxa E681]	--	--	--	--	--	--	--	--	--	--	--	--	--	--	--	--	--
orf00511	40	CCC83446.1	hypothetical protein PPM_0509 [Paenibacillus polymyxa M1]	--	--	--	--	--	--	--	--	--	--	--	--	--	--	--	--	--
orf00512	102	WP_045245071.1	hypothetical protein [Paenibacillus polymyxa]	--	--	--	--	COG1974	KT	SOS-response transcriptional repressor LexA (RecA-mediated autopeptidase)	--	--	--	--	--	--	--	--	--	--
orf00513	37	AUS24755.1	hypothetical protein C1A50_0564 [Paenibacillus polymyxa]	--	--	--	--	--	--	--	--	--	--	--	--	--	--	--	--	--
orf00514	82	WP_045245070.1	MarR family transcriptional regulator [Paenibacillus polymyxa]	--	--	--	--	COG1846	K	DNA-binding transcriptional regulator, MarR family	--	--	--	--	--	--	--	--	--	--
orf00515	145	--	--	--	--	--	--	--	--	--	--	--	--	--	--	--	--	--	--	--
orf00516	292	WP_052679237.1	(Fe-S)-binding protein [Paenibacillus polymyxa]	--	--	--	--	COG1600	J	Epoxyqueuosine reductase QueG (queuosine biosynthesis)	--	--	--	--	--	--	--	--	--	--
orf00517	534	AUS24758.1	chemotaxis protein CheY [Paenibacillus polymyxa]	Q9KSG1|CDPD1_VIBCH	Cyclic di-GMP phosphodiesterase VC_1295	VC_1295	Vibrio cholerae serotype O1 (strain ATCC 39315 / El Tor Inaba N16961)	COG0840|COG2206	T|T	Methyl-accepting chemotaxis protein (MCP)|HD-GYP domain, c-di-GMP phosphodiesterase class II (or its inactivated variant)	--	--	--	--	--	--	--	GO:0007165(signal transduction)	GO:0005886(plasma membrane);GO:0016021(integral component of membrane)	GO:0016787(hydrolase activity)
orf00518	37	--	--	--	--	--	--	--	--	--	--	--	--	--	--	--	--	--	--	--
orf00519	481	WP_045245069.1	histidine kinase [Paenibacillus polymyxa]	Q54YZ9|DHKJ_DICDI	Hybrid signal transduction histidine kinase J	dhkJ	Dictyostelium discoideum	COG0642	T	Signal transduction histidine kinase	K03407	cheA	two-component system, chemotaxis family, sensor kinase CheA [EC:2.7.13.3]	ko02020|ko02030	Two-component system|Bacterial chemotaxis	Signal transduction|Cell motility	Environmental Information Processing|Cellular Processes	GO:0071474(cellular hyperosmotic response)	GO:0016021(integral component of membrane)	GO:0000155(phosphorelay sensor kinase activity);GO:0004673(protein histidine kinase activity);GO:0005524(ATP binding)
orf00520	239	WP_016819483.1	MULTISPECIES: NAD(P)H-binding protein [Paenibacillus]	P45469|YRAR_ECOLI	Putative NAD(P)-binding protein YraR	yraR	Escherichia coli (strain K12)	COG0702	R	Uncharacterized conserved protein YbjT, contains NAD(P)-binding and DUF2867 domains	--	--	--	--	--	--	--	None	None	GO:0016620(oxidoreductase activity, acting on the aldehyde or oxo group of donors, NAD or NADP as acceptor);GO:0051287(NAD binding)
orf00521	421	WP_044787073.1	DUF4179 domain-containing protein [Paenibacillus polymyxa]	--	--	--	--	--	--	--	--	--	--	--	--	--	--	--	--	--
orf00522	175	WP_016819485.1	MULTISPECIES: sigma-70 family RNA polymerase sigma factor [Paenibacillus]	O05404|SIGV_BACSU	RNA polymerase sigma factor SigV	sigV	Bacillus subtilis (strain 168)	COG1595	K	DNA-directed RNA polymerase specialized sigma subunit, sigma24 family	--	--	--	--	--	--	--	GO:0006352(DNA-templated transcription, initiation)	None	GO:0003677(DNA binding);GO:0016987(sigma factor activity)
orf00523	37	--	--	--	--	--	--	--	--	--	--	--	--	--	--	--	--	--	--	--
orf00524	126	WP_013308546.1	MULTISPECIES: RidA family protein [Paenibacillus]	O58584|Y854_PYRHO	RutC family protein PH0854	PH0854	Pyrococcus horikoshii (strain ATCC 700860 / DSM 12428 / JCM 9974 / NBRC 100139 / OT-3)	COG0251	V	Enamine deaminase RidA, house cleaning of reactive enamine intermediates, YjgF/YER057c/UK114 family	K09022	ridA, tdcF, RIDA	2-iminobutanoate/2-iminopropanoate deaminase [EC:3.5.99.10]	None	None	None	None	GO:0006566(threonine metabolic process);GO:0070689(L-threonine catabolic process to propionate)	None	GO:0016787(hydrolase activity)
orf00525	328	WP_102998382.1	undecaprenyldiphospho-muramoylpentapeptide beta-N-acetylglucosaminyltransferase [Paenibacillus polymyxa]	C5D4C2|MURG_GEOSW	UDP-N-acetylglucosamine--N-acetylmuramyl-(pentapeptide) pyrophosphoryl-undecaprenol N-acetylglucosamine transferase	murG	Geobacillus sp. (strain WCH70)	COG0707	M	UDP-N-acetylglucosamine:LPS N-acetylglucosamine transferase	K02563	murG	UDP-N-acetylglucosamine--N-acetylmuramyl-(pentapeptide) pyrophosphoryl-undecaprenol N-acetylglucosamine transferase [EC:2.4.1.227]	ko00550|ko01502|ko04112	Peptidoglycan biosynthesis|Vancomycin resistance|Cell cycle - Caulobacter	Glycan biosynthesis and metabolism|Drug resistance: antimicrobial|Cell growth and death	Metabolism|Human Diseases|Cellular Processes	GO:0005975(carbohydrate metabolic process);GO:0007049(cell cycle);GO:0008360(regulation of cell shape);GO:0009252(peptidoglycan biosynthetic process);GO:0030259(lipid glycosylation);GO:0051301(cell division);GO:0071555(cell wall organization)	GO:0005886(plasma membrane)	GO:0050511(undecaprenyldiphospho-muramoylpentapeptide beta-N-acetylglucosaminyltransferase activity);GO:0051991(UDP-N-acetyl-D-glucosamine:N-acetylmuramoyl-L-alanyl-D-glutamyl-meso-2,6-diaminopimelyl-D-alanyl-D-alanine-diphosphoundecaprenol 4-beta-N-acetylglucosaminlytransferase activity)
orf00526	251	WP_045245067.1	tryptophan-rich sensory protein [Paenibacillus polymyxa]	--	--	--	--	--	--	--	--	--	--	--	--	--	--	--	--	--
orf00527	316	WP_044787070.1	bile acid:sodium symporter family protein [Paenibacillus polymyxa]	O34524|YOCS_BACSU	Uncharacterized sodium-dependent transporter YocS	yocS	Bacillus subtilis (strain 168)	COG0385	R	Predicted Na+-dependent transporter YfeH	K03453	TC.BASS	bile acid:Na+ symporter, BASS family	None	None	None	None	GO:0006814(sodium ion transport)	GO:0005886(plasma membrane);GO:0016021(integral component of membrane)	GO:0015293(symporter activity)
orf00528	374	WP_016819487.1	MULTISPECIES: NADH-dependent flavin oxidoreductase [Paenibacillus]	P54524|YQIG_BACSU	Probable NADH-dependent flavin oxidoreductase YqiG	yqiG	Bacillus subtilis (strain 168)	COG1902	C	2,4-dienoyl-CoA reductase or related NADH-dependent reductase, Old Yellow Enzyme (OYE) family	--	--	--	--	--	--	--	None	None	GO:0010181(FMN binding);GO:0016491(oxidoreductase activity)
orf00529	550	WP_016819489.1	MULTISPECIES: response regulator [Paenibacillus]	O31517|YESN_BACSU	Uncharacterized transcriptional regulatory protein YesN	yesN	Bacillus subtilis (strain 168)	COG4753	TK	Two-component response regulator, YesN/AraC family, consists of REC and AraC-type DNA-binding domains	K07720	yesN	two-component system, response regulator YesN	ko02020	Two-component system	Signal transduction	Environmental Information Processing	GO:0000160(phosphorelay signal transduction system)	GO:0005737(cytoplasm)	GO:0003700(DNA-binding transcription factor activity);GO:0043565(sequence-specific DNA binding)
orf00530	604	WP_016819490.1	MULTISPECIES: sensor histidine kinase [Paenibacillus]	O31516|YESM_BACSU	Sensor histidine kinase YesM	yesM	Bacillus subtilis (strain 168)	COG2972	T	Sensor histidine kinase YesM	K07718	yesM	two-component system, sensor histidine kinase YesM [EC:2.7.13.3]	ko02020	Two-component system	Signal transduction	Environmental Information Processing	None	GO:0005886(plasma membrane);GO:0016021(integral component of membrane)	GO:0000155(phosphorelay sensor kinase activity);GO:0005524(ATP binding)
orf00531	293	WP_016819491.1	MULTISPECIES: sugar ABC transporter permease [Paenibacillus]	P37730|AMYD_THETU	Probable starch degradation products transport system permease protein AmyD	amyD	Thermoanaerobacterium thermosulfurigenes	COG1175	G	ABC-type sugar transport system, permease component	K10118	msmF	raffinose/stachyose/melibiose transport system permease protein	ko02010	ABC transporters	Membrane transport	Environmental Information Processing	GO:0055085(transmembrane transport)	GO:0005886(plasma membrane);GO:0016021(integral component of membrane)	None
orf00532	278	WP_016819492.1	MULTISPECIES: carbohydrate ABC transporter permease [Paenibacillus]	P37729|AMYC_THETU	Probable starch degradation products transport system permease protein AmyC	amyC	Thermoanaerobacterium thermosulfurigenes	COG0395	G	ABC-type glycerol-3-phosphate transport system, permease component	K10119	msmG	raffinose/stachyose/melibiose transport system permease protein	ko02010	ABC transporters	Membrane transport	Environmental Information Processing	GO:0055085(transmembrane transport)	GO:0005886(plasma membrane);GO:0016021(integral component of membrane)	None
orf00533	431	WP_016819493.1	MULTISPECIES: carbohydrate ABC transporter substrate-binding protein [Paenibacillus]	O32156|YURO_BACSU	Uncharacterized ABC transporter extracellular-binding protein YurO	yurO	Bacillus subtilis (strain 168)	COG1653	G	ABC-type glycerol-3-phosphate transport system, periplasmic component	K10117	msmE	raffinose/stachyose/melibiose transport system substrate-binding protein	ko02010	ABC transporters	Membrane transport	Environmental Information Processing	None	GO:0005886(plasma membrane)	None
orf00534	179	WP_016819494.1	dihydrofolate reductase [Paenibacillus polymyxa]	P45862|YWJB_BACSU	Uncharacterized protein YwjB	ywjB	Bacillus subtilis (strain 168)	COG0262	H	Dihydrofolate reductase	--	--	--	--	--	--	--	GO:0009231(riboflavin biosynthetic process)	GO:0016021(integral component of membrane)	GO:0008703(5-amino-6-(5-phosphoribosylamino)uracil reductase activity)
orf00535	314	WP_016819496.1	YafY family transcriptional regulator [Paenibacillus polymyxa]	O34920|YOBV_BACSU	Uncharacterized HTH-type transcriptional regulator YobV	yobV	Bacillus subtilis (strain 168)	COG2378	K	Predicted DNA-binding transcriptional regulator YobV, contains HTH and WYL domains	--	--	--	--	--	--	--	None	GO:0005737(cytoplasm)	GO:0003677(DNA binding);GO:0003700(DNA-binding transcription factor activity)
orf00536	1041	WP_016819498.1	DEAD/DEAH box helicase [Paenibacillus polymyxa]	P94593|YWQA_BACSU	Uncharacterized ATP-dependent helicase YwqA	ywqA	Bacillus subtilis (strain 168)	COG0553	KL	Superfamily II DNA or RNA helicase, SNF2 family	--	--	--	--	--	--	--	None	None	GO:0003677(DNA binding);GO:0004386(helicase activity);GO:0005524(ATP binding);GO:0008094(ATP-dependent activity, acting on DNA);GO:0140658(ATP-dependent chromatin remodeler activity)
orf00537	244	AUS24776.1	phosphoribosylglycinamide synthetase [Paenibacillus polymyxa]	--	--	--	--	--	--	--	--	--	--	--	--	--	--	--	--	--
orf00538	301	WP_016819500.1	MULTISPECIES: M15 family metallopeptidase [Paenibacillus]	O34866|YODJ_BACSU	Putative carboxypeptidase YodJ	yodJ	Bacillus subtilis (strain 168)	COG1876	M	LD-carboxypeptidase LdcB, LAS superfamily	K07260	vanY	zinc D-Ala-D-Ala carboxypeptidase [EC:3.4.17.14]	ko00550|ko01502|ko02020	Peptidoglycan biosynthesis|Vancomycin resistance|Two-component system	Glycan biosynthesis and metabolism|Drug resistance: antimicrobial|Signal transduction	Metabolism|Human Diseases|Environmental Information Processing	None	GO:0005886(plasma membrane)	GO:0004180(carboxypeptidase activity)
orf00539	52	AUS24778.1	hypothetical protein C1A50_0587 [Paenibacillus polymyxa]	--	--	--	--	--	--	--	--	--	--	--	--	--	--	--	--	--
orf00540	112	WP_013369194.1	MULTISPECIES: hypothetical protein [Paenibacillus]	--	--	--	--	--	--	--	--	--	--	--	--	--	--	--	--	--
orf00541	477	WP_016819502.1	glutathionylspermidine synthase family protein [Paenibacillus polymyxa]	P0ADT7|YGIC_ECO57	Putative acid--amine ligase YgiC	ygiC	Escherichia coli O157:H7	COG0754	E	Glutathionylspermidine synthase, CHAP domain	--	--	--	--	--	--	--	None	None	GO:0005524(ATP binding);GO:0016874(ligase activity);GO:0046872(metal ion binding)
orf00542	137	WP_016819503.1	MULTISPECIES: DUF350 domain-containing protein [Paenibacillus]	P94546|YSHE_BACSU	UPF0719 transmembrane protein YshE	yshE	Bacillus subtilis (strain 168)	COG3766	S	Uncharacterized membrane protein YjfL, UPF0719 family	K08989	K08989	putative membrane protein	None	None	None	None	None	GO:0005886(plasma membrane);GO:0016021(integral component of membrane)	None
orf00543	358	WP_016819505.1	Gfo/Idh/MocA family oxidoreductase [Paenibacillus polymyxa]	P74041|Y816_SYNY3	Uncharacterized oxidoreductase sll0816	sll0816	Synechocystis sp. (strain PCC 6803 / Kazusa)	COG0673	R	Predicted dehydrogenase	--	--	--	--	--	--	--	None	None	GO:0000166(nucleotide binding);GO:0016491(oxidoreductase activity)
orf00544	489	WP_031462778.1	MFS transporter [Paenibacillus polymyxa]	Q180E3|RIBZ_CLOD6	Riboflavin transporter RibZ	ribZ	Clostridioides difficile (strain 630)	COG2814	G	Predicted arabinose efflux permease AraJ, MFS family	--	--	--	--	--	--	--	None	GO:0005886(plasma membrane);GO:0016021(integral component of membrane)	GO:0022857(transmembrane transporter activity)
orf00545	140	WP_017428023.1	MULTISPECIES: MarR family transcriptional regulator [Paenibacillus]	P37503|YYBA_BACSU	Uncharacterized HTH-type transcriptional regulator YybA	yybA	Bacillus subtilis (strain 168)	COG1846	K	DNA-binding transcriptional regulator, MarR family	--	--	--	--	--	--	--	None	None	GO:0003677(DNA binding);GO:0003700(DNA-binding transcription factor activity)
orf00546	192	WP_193191092.1	TetR/AcrR family transcriptional regulator C-terminal ligand-binding domain-containing protein [Paenibacillus polymyxa]	P96676|YDES_BACSU	Uncharacterized HTH-type transcriptional regulator YdeS	ydeS	Bacillus subtilis (strain 168)	COG1309	K	DNA-binding protein, AcrR family, includes nucleoid occlusion protein SlmA	--	--	--	--	--	--	--	GO:0006355(regulation of transcription, DNA-templated)	None	GO:0000976(transcription cis-regulatory region binding);GO:0003700(DNA-binding transcription factor activity)
orf00547	407	WP_193191093.1	MFS transporter [Paenibacillus polymyxa]	P96675|YDER_BACSU	Uncharacterized MFS-type transporter YdeR	ydeR	Bacillus subtilis (strain 168)	COG2814	G	Predicted arabinose efflux permease AraJ, MFS family	--	--	--	--	--	--	--	None	GO:0005886(plasma membrane);GO:0016021(integral component of membrane)	GO:0022857(transmembrane transporter activity)
orf00548	185	SUA63203.1	transcriptional regulator [Paenibacillus polymyxa]	--	--	--	--	COG1309	K	DNA-binding protein, AcrR family, includes nucleoid occlusion protein SlmA	--	--	--	--	--	--	--	--	--	--
orf00549	49	KEO79734.1	hypothetical protein EL23_05270 [Paenibacillus polymyxa]	--	--	--	--	--	--	--	--	--	--	--	--	--	--	--	--	--
orf00550	637	WP_016819512.1	MULTISPECIES: threonine--tRNA ligase [Paenibacillus]	P18256|SYT2_BACSU	Threonine--tRNA ligase 2	thrZ	Bacillus subtilis (strain 168)	COG0441	J	Threonyl-tRNA synthetase	K01868	TARS, thrS	threonyl-tRNA synthetase [EC:6.1.1.3]	ko00970	Aminoacyl-tRNA biosynthesis	Translation	Genetic Information Processing	GO:0006435(threonyl-tRNA aminoacylation)	GO:0005829(cytosol)	GO:0000049(tRNA binding);GO:0004829(threonine-tRNA ligase activity);GO:0005524(ATP binding);GO:0046872(metal ion binding)
orf00551	266	WP_016819513.1	MULTISPECIES: GTP pyrophosphokinase family protein [Paenibacillus]	P39583|YWAC_BACSU	GTP pyrophosphokinase YwaC	ywaC	Bacillus subtilis (strain 168)	COG2357	FT	ppGpp synthetase catalytic domain (RelA/SpoT-type nucleotidyltranferase)	K07816	E2.7.6.5X	putative GTP pyrophosphokinase [EC:2.7.6.5]	ko00230	Purine metabolism	Nucleotide metabolism	Metabolism	GO:0015970(guanosine tetraphosphate biosynthetic process)	None	GO:0005524(ATP binding);GO:0005525(GTP binding);GO:0008728(GTP diphosphokinase activity);GO:0016301(kinase activity)
orf00552	153	WP_013369209.1	MULTISPECIES: S-ribosylhomocysteine lyase [Paenibacillus]	Q836D3|LUXS_ENTFA	S-ribosylhomocysteine lyase	luxS	Enterococcus faecalis (strain ATCC 700802 / V583)	COG1854	T	S-ribosylhomocysteine lyase LuxS, autoinducer biosynthesis	K07173	luxS	S-ribosylhomocysteine lyase [EC:4.4.1.21]	ko00270|ko02024|ko02026|ko05111	Cysteine and methionine metabolism|Quorum sensing|Biofilm formation - Escherichia coli|Biofilm formation - Vibrio cholerae	Amino acid metabolism|Cellular community - prokaryotes|Cellular community - prokaryotes|Cellular community - prokaryotes	Metabolism|Cellular Processes|Cellular Processes|Cellular Processes	GO:0009372(quorum sensing)	None	GO:0005506(iron ion binding);GO:0043768(S-ribosylhomocysteine lyase activity)
orf00553	256	WP_016819514.1	MULTISPECIES: SDR family oxidoreductase [Paenibacillus]	P39640|BACC_BACSU	Dihydroanticapsin 7-dehydrogenase	bacC	Bacillus subtilis (strain 168)	COG1028	I	NAD(P)-dependent dehydrogenase, short-chain alcohol dehydrogenase family	K19548	bacC	dihydroanticapsin dehydrogenase [EC:1.1.1.385]	ko00998	Biosynthesis of various secondary metabolites - part 2	Biosynthesis of other secondary metabolites	Metabolism	GO:0017000(antibiotic biosynthetic process)	None	GO:0016491(oxidoreductase activity)
orf00554	293	WP_013369211.1	MULTISPECIES: metal ABC transporter substrate-binding protein [Paenibacillus]	Q9KTJ7|METQ_VIBCH	Probable D-methionine-binding lipoprotein MetQ	metQ	Vibrio cholerae serotype O1 (strain ATCC 39315 / El Tor Inaba N16961)	COG1464	P	ABC-type metal ion transport system, periplasmic component/surface antigen	K02073	metQ	D-methionine transport system substrate-binding protein	ko02010	ABC transporters	Membrane transport	Environmental Information Processing	GO:0006865(amino acid transport)	GO:0005886(plasma membrane)	None
orf00555	279	WP_031462782.1	MULTISPECIES: AraC family transcriptional regulator [Paenibacillus]	Q00753|MSMR_STRMU	Msm operon regulatory protein	msmR	Streptococcus mutans serotype c (strain ATCC 700610 / UA159)	COG2207	K	AraC-type DNA-binding domain and AraC-containing proteins	--	--	--	--	--	--	--	None	None	GO:0003700(DNA-binding transcription factor activity);GO:0043565(sequence-specific DNA binding)
orf00556	741	WP_016819517.1	alpha-galactosidase [Paenibacillus polymyxa]	Q9ALJ4|AGAA_GEOSE	Alpha-galactosidase AgaA	agaA	Geobacillus stearothermophilus	COG3345	G	Alpha-galactosidase	K07407	E3.2.1.22B, galA, rafA	alpha-galactosidase [EC:3.2.1.22]	ko00052|ko00561|ko00600|ko00603	Galactose metabolism|Glycerolipid metabolism|Sphingolipid metabolism|Glycosphingolipid biosynthesis - globo and isoglobo series	Carbohydrate metabolism|Lipid metabolism|Lipid metabolism|Glycan biosynthesis and metabolism	Metabolism|Metabolism|Metabolism|Metabolism	GO:0033531(stachyose metabolic process);GO:0034484(raffinose catabolic process);GO:0051289(protein homotetramerization)	None	GO:0004557(alpha-galactosidase activity);GO:0052692(raffinose alpha-galactosidase activity)
orf00557	593	WP_016819518.1	MULTISPECIES: sensor histidine kinase [Paenibacillus]	O31516|YESM_BACSU	Sensor histidine kinase YesM	yesM	Bacillus subtilis (strain 168)	COG2972	T	Sensor histidine kinase YesM	K07718	yesM	two-component system, sensor histidine kinase YesM [EC:2.7.13.3]	ko02020	Two-component system	Signal transduction	Environmental Information Processing	None	GO:0005886(plasma membrane);GO:0016021(integral component of membrane)	GO:0000155(phosphorelay sensor kinase activity);GO:0005524(ATP binding)
orf00558	516	WP_016819519.1	MULTISPECIES: response regulator transcription factor [Paenibacillus]	O31517|YESN_BACSU	Uncharacterized transcriptional regulatory protein YesN	yesN	Bacillus subtilis (strain 168)	COG4753	TK	Two-component response regulator, YesN/AraC family, consists of REC and AraC-type DNA-binding domains	K07720	yesN	two-component system, response regulator YesN	ko02020	Two-component system	Signal transduction	Environmental Information Processing	GO:0000160(phosphorelay signal transduction system)	GO:0005737(cytoplasm)	GO:0003700(DNA-binding transcription factor activity);GO:0043565(sequence-specific DNA binding)
orf00559	318	WP_016819520.1	MULTISPECIES: sugar ABC transporter permease [Paenibacillus]	C0SPB3|YTEP_BACSU	Polygalacturonan/rhamnogalacturonan transport system permease protein YteP	yteP	Bacillus subtilis (strain 168)	COG4209	G	ABC-type polysaccharide transport system, permease component	K17319	lplB	putative aldouronate transport system permease protein	ko02010	ABC transporters	Membrane transport	Environmental Information Processing	GO:0008643(carbohydrate transport);GO:0055085(transmembrane transport)	GO:0005886(plasma membrane);GO:0016021(integral component of membrane)	None
orf00560	312	WP_016819521.1	MULTISPECIES: carbohydrate ABC transporter permease [Paenibacillus]	P53561|YTCP_BACSU	Polygalacturonan/rhamnogalacturonan transport system permease protein YtcP	ytcP	Bacillus subtilis (strain 168)	COG0395	G	ABC-type glycerol-3-phosphate transport system, permease component	K17320	lplC	putative aldouronate transport system permease protein	ko02010	ABC transporters	Membrane transport	Environmental Information Processing	GO:0008643(carbohydrate transport);GO:0055085(transmembrane transport)	GO:0005886(plasma membrane);GO:0016021(integral component of membrane)	None
orf00561	559	WP_017428012.1	MULTISPECIES: extracellular solute-binding protein [Paenibacillus]	A0A0H2URD6|FUSA_STRPN	Fructooligosaccharide ABC transporter substrate-binding protein FusA	fusA	Streptococcus pneumoniae serotype 4 (strain ATCC BAA-334 / TIGR4)	COG1653	G	ABC-type glycerol-3-phosphate transport system, periplasmic component	K17318	K17318, lplA	putative aldouronate transport system substrate-binding protein	ko02010	ABC transporters	Membrane transport	Environmental Information Processing	GO:0015774(polysaccharide transport)	GO:0005886(plasma membrane)	GO:0046872(metal ion binding)
orf00562	656	WP_017428011.1	MULTISPECIES: beta-mannanase [Paenibacillus]	G2Q4H7|MA26A_MYCTT	Mannan endo-1,4-beta-mannosidase	Man26A	Myceliophthora thermophila (strain ATCC 42464 / BCRC 31852 / DSM 1799)	COG4124	G	Beta-mannanase	K01218	gmuG	mannan endo-1,4-beta-mannosidase [EC:3.2.1.78]	ko00051|ko02024	Fructose and mannose metabolism|Quorum sensing	Carbohydrate metabolism|Cellular community - prokaryotes	Metabolism|Cellular Processes	GO:0006080(substituted mannan metabolic process)	GO:0005576(extracellular region)	GO:0016985(mannan endo-1,4-beta-mannosidase activity);GO:0030246(carbohydrate binding)
orf00563	266	WP_045245054.1	GNAT family N-acetyltransferase [Paenibacillus polymyxa]	--	--	--	--	COG0456	J	Ribosomal protein S18 acetylase RimI and related acetyltransferases	--	--	--	--	--	--	--	--	--	--
orf00564	253	WP_045245053.1	SDR family NAD(P)-dependent oxidoreductase [Paenibacillus polymyxa]	P39577|DLTE_BACSU	Uncharacterized oxidoreductase DltE	dltE	Bacillus subtilis (strain 168)	COG3967	MI	Short-chain dehydrogenase involved in D-alanine esterification of teichoic acids	K14189	dltE	uncharacterized oxidoreductase [EC:1.-.-.-]	None	None	None	None	None	GO:0005737(cytoplasm)	GO:0016491(oxidoreductase activity)
orf00565	810	WP_167440987.1	UvrD-helicase domain-containing protein [Paenibacillus sp. EKM301P]	O31626|YJCD_BACSU	Putative ATP-dependent DNA helicase YjcD	yjcD	Bacillus subtilis (strain 168)	COG0210	L	Superfamily I DNA or RNA helicase	K03657	uvrD, pcrA	DNA helicase II / ATP-dependent DNA helicase PcrA [EC:3.6.4.12]	ko03420|ko03430	Nucleotide excision repair|Mismatch repair	Replication and repair|Replication and repair	Genetic Information Processing|Genetic Information Processing	GO:0000725(recombinational repair)	GO:0005829(cytosol);GO:0033202(DNA helicase complex)	GO:0003677(DNA binding);GO:0005524(ATP binding);GO:0043138(3'-5' DNA helicase activity)
orf00566	49	--	--	--	--	--	--	--	--	--	--	--	--	--	--	--	--	--	--	--
orf00567	281	WP_025363923.1	MULTISPECIES: zinc ribbon domain-containing protein [Paenibacillus]	--	--	--	--	--	--	--	--	--	--	--	--	--	--	--	--	--
orf00568	262	WP_017428008.1	MULTISPECIES: TrmB family transcriptional regulator [Paenibacillus]	O05405|YRHO_BACSU	Uncharacterized protein YrhO	yrhO	Bacillus subtilis (strain 168)	COG1378	K	Sugar-specific transcriptional regulator TrmB	K23356	trmB	HTH-type transcriptional regulator, sugar sensing transcriptional regulator	None	None	None	None	--	--	--
orf00569	210	WP_045245050.1	NUDIX domain-containing protein [Paenibacillus polymyxa]	Q97LV8|Y446_CLOAB	Uncharacterized Nudix hydrolase CA_C0446	CA_C0446	Clostridium acetobutylicum (strain ATCC 824 / DSM 792 / JCM 1419 / LMG 5710 / VKM B-1787)	COG1443	I	Isopentenyldiphosphate isomerase	--	--	--	--	--	--	--	None	None	GO:0016787(hydrolase activity);GO:0046872(metal ion binding)
orf00570	97	WP_063211304.1	MULTISPECIES: hypothetical protein [Paenibacillus]	--	--	--	--	--	--	--	--	--	--	--	--	--	--	--	--	--
orf00571	234	WP_045245049.1	histidine phosphatase family protein [Paenibacillus polymyxa]	--	--	--	--	COG0406	G	Broad specificity phosphatase PhoE	--	--	--	--	--	--	--	--	--	--
orf00572	164	WP_025363926.1	MULTISPECIES: large conductance mechanosensitive channel protein MscL [Paenibacillus]	Q39SN1|MSCL_GEOMG	Large-conductance mechanosensitive channel	mscL	Geobacter metallireducens (strain ATCC 53774 / DSM 7210 / GS-15)	COG1970	M	Large-conductance mechanosensitive channel	K03282	mscL	large conductance mechanosensitive channel	None	None	None	None	None	GO:0005887(integral component of plasma membrane)	GO:0008381(mechanosensitive ion channel activity)
orf00573	127	WP_045245048.1	carboxymuconolactone decarboxylase family protein [Paenibacillus polymyxa]	P96684|YDFG_BACSU	Uncharacterized protein YdfG	ydfG	Bacillus subtilis (strain 168)	COG2128	P	Alkylhydroperoxidase family enzyme, contains CxxC motif	--	--	--	--	--	--	--	None	None	GO:0051920(peroxiredoxin activity)
orf00574	318	WP_045245047.1	sigma-70 family RNA polymerase sigma factor [Paenibacillus polymyxa]	L0TCG5|SIGJ_MYCTU	ECF RNA polymerase sigma factor SigJ	sigJ	Mycobacterium tuberculosis (strain ATCC 25618 / H37Rv)	COG1595	K	DNA-directed RNA polymerase specialized sigma subunit, sigma24 family	--	--	--	--	--	--	--	GO:0006352(DNA-templated transcription, initiation);GO:0042542(response to hydrogen peroxide)	None	GO:0003677(DNA binding);GO:0016987(sigma factor activity)
orf00575	112	WP_016819537.1	MULTISPECIES: hypothetical protein [Paenibacillus]	Q58838|Y1443_METJA	UPF0132 membrane protein MJ1443	MJ1443	Methanocaldococcus jannaschii (strain ATCC 43067 / DSM 2661 / JAL-1 / JCM 10045 / NBRC 100440)	COG4818	S	Uncharacterized membrane protein MJ1443, UPF0132 family	--	--	--	--	--	--	--	None	GO:0005886(plasma membrane);GO:0016021(integral component of membrane)	None
orf00576	230	WP_045245046.1	MOSC domain-containing protein [Paenibacillus polymyxa]	O34542|YFLK_BACSU	Uncharacterized protein YflK	yflK	Bacillus subtilis (strain 168)	COG2258	FV	N-hydroxylaminopurine reductase YiiM, contains MOSC domain	--	--	--	--	--	--	--	None	None	GO:0003824(catalytic activity);GO:0030151(molybdenum ion binding);GO:0030170(pyridoxal phosphate binding)
orf00577	93	WP_045245045.1	hypothetical protein [Paenibacillus polymyxa]	--	--	--	--	--	--	--	--	--	--	--	--	--	--	--	--	--
orf00578	383	WP_025363930.1	diacylglycerol glucosyltransferase [Paenibacillus polymyxa]	A0R9F0|UGTP_BACAH	Processive diacylglycerol beta-glucosyltransferase	ugtP	Bacillus thuringiensis (strain Al Hakam)	COG0707	M	UDP-N-acetylglucosamine:LPS N-acetylglucosamine transferase	K03429	ugtP	processive 1,2-diacylglycerol beta-glucosyltransferase [EC:2.4.1.315]	ko00561	Glycerolipid metabolism	Lipid metabolism	Metabolism	GO:0009246(enterobacterial common antigen biosynthetic process);GO:0009247(glycolipid biosynthetic process);GO:0070395(lipoteichoic acid biosynthetic process)	GO:0005886(plasma membrane)	GO:0047228(1,2-diacylglycerol 3-glucosyltransferase activity)
orf00579	345	WP_025363931.1	MULTISPECIES: serine hydrolase [Paenibacillus]	P07062|NYLB2_FLASK	6-aminohexanoate-dimer hydrolase	nylB&apos;	Flavobacterium sp. (strain K172)	COG1680	V	CubicO group peptidase, beta-lactamase class C family	--	--	--	--	--	--	--	GO:0019876(nylon catabolic process)	None	GO:0019875(6-aminohexanoate-dimer hydrolase activity)
orf00580	42	--	--	--	--	--	--	--	--	--	--	--	--	--	--	--	--	--	--	--
orf00581	62	WP_007428354.1	MULTISPECIES: hypothetical protein [Paenibacillus]	--	--	--	--	--	--	--	--	--	--	--	--	--	--	--	--	--
orf00582	260	WP_016819542.1	MULTISPECIES: type I methionyl aminopeptidase [Paenibacillus]	Q9ZCD3|MAP1_RICPR	Methionine aminopeptidase	map	Rickettsia prowazekii (strain Madrid E)	COG0024	J	Methionine aminopeptidase	K01265	map	methionyl aminopeptidase [EC:3.4.11.18]	None	None	None	None	GO:0070084(protein initiator methionine removal)	None	GO:0046872(metal ion binding);GO:0070006(metalloaminopeptidase activity)
orf00583	169	WP_017428004.1	MULTISPECIES: GNAT family N-acetyltransferase [Paenibacillus]	O32075|YUAI_BACSU	Uncharacterized N-acetyltransferase YuaI	yuaI	Bacillus subtilis (strain 168)	COG1247	E	L-amino acid N-acyltransferase MnaT	--	--	--	--	--	--	--	None	None	GO:0008080(N-acetyltransferase activity);GO:0016747(acyltransferase activity, transferring groups other than amino-acyl groups)
orf00584	421	WP_019686048.1	MULTISPECIES: DUF438 domain-containing protein [Paenibacillus]	--	--	--	--	COG2461	R	Uncharacterized conserved protein AF0170, contains SAB, hemerythrin HHE, and PAS domains	K09155	K09155	uncharacterized protein	None	None	None	None	--	--	--
orf00585	75	WP_045245044.1	DUF1858 domain-containing protein [Paenibacillus polymyxa]	--	--	--	--	COG2461	R	Uncharacterized conserved protein AF0170, contains SAB, hemerythrin HHE, and PAS domains	--	--	--	--	--	--	--	--	--	--
orf00586	239	WP_016819546.1	MULTISPECIES: hypothetical protein [Paenibacillus]	--	--	--	--	--	--	--	--	--	--	--	--	--	--	--	--	--
orf00587	133	WP_025363932.1	MULTISPECIES: GntR family transcriptional regulator [Paenibacillus]	O34712|YTRA_BACSU	HTH-type transcriptional repressor YtrA	ytrA	Bacillus subtilis (strain 168)	COG1725	K	DNA-binding transcriptional regulator YhcF, GntR family	K07979	ytrA	GntR family transcriptional regulator	None	None	None	None	None	None	GO:0003677(DNA binding);GO:0003700(DNA-binding transcription factor activity)
orf00588	321	WP_019686051.1	MULTISPECIES: ABC transporter ATP-binding protein [Paenibacillus]	Q1BWI2|NODI_BURCA	Nod factor export ATP-binding protein I	nodI	Burkholderia cenocepacia (strain AU 1054)	COG1131	V	ABC-type multidrug transport system, ATPase component	K01990	ABC-2.A	ABC-2 type transport system ATP-binding protein	None	None	None	None	None	GO:0005886(plasma membrane)	GO:0005524(ATP binding);GO:0042626(ATPase-coupled transmembrane transporter activity)
orf00589	300	WP_017428000.1	MULTISPECIES: ATP-binding cassette domain-containing protein [Paenibacillus]	C0SPB4|YHAQ_BACSU	Uncharacterized ABC transporter ATP-binding protein YhaQ	yhaQ	Bacillus subtilis (strain 168)	COG4152	R	ABC-type uncharacterized transport system, ATPase component	K01990	ABC-2.A	ABC-2 type transport system ATP-binding protein	None	None	None	None	None	GO:0005886(plasma membrane)	GO:0005524(ATP binding);GO:0042626(ATPase-coupled transmembrane transporter activity)
orf00590	439	WP_045245043.1	ABC transporter permease [Paenibacillus polymyxa]	O07523|YHAP_BACSU	Uncharacterized protein YhaP	yhaP	Bacillus subtilis (strain 168)	COG1668	CP	ABC-type Na+ efflux pump, permease component NatB	K01992	ABC-2.P	ABC-2 type transport system permease protein	None	None	None	None	GO:0055085(transmembrane transport)	GO:0005886(plasma membrane);GO:0016021(integral component of membrane)	GO:0022857(transmembrane transporter activity)
orf00591	193	WP_013369248.1	MULTISPECIES: TetR/AcrR family transcriptional regulator [Paenibacillus]	O34643|YVKB_BACSU	Uncharacterized HTH-type transcriptional regulator YvkB	yvkB	Bacillus subtilis (strain 168)	COG1309	K	DNA-binding protein, AcrR family, includes nucleoid occlusion protein SlmA	--	--	--	--	--	--	--	GO:0006355(regulation of transcription, DNA-templated)	None	GO:0000976(transcription cis-regulatory region binding);GO:0003700(DNA-binding transcription factor activity)
orf00592	336	WP_025363934.1	MULTISPECIES: fumarylacetoacetate hydrolase family protein [Paenibacillus]	Q49WA8|Y1806_STAS1	Uncharacterized protein SSP1806	SSP1806	Staphylococcus saprophyticus subsp. saprophyticus (strain ATCC 15305 / DSM 20229 / NCIMB 8711 / NCTC 7292 / S-41)	COG0179	Q	2-keto-4-pentenoate hydratase/2-oxohepta-3-ene-1,7-dioic acid hydratase (catechol pathway)	--	--	--	--	--	--	--	None	None	GO:0003824(catalytic activity);GO:0046872(metal ion binding)
orf00593	340	WP_045245038.1	MBL fold metallo-hydrolase [Paenibacillus polymyxa]	Q68D91|MBLC2_HUMAN	Metallo-beta-lactamase domain-containing protein 2	MBLAC2	Homo sapiens	COG0491	R	Glyoxylase or a related metal-dependent hydrolase, beta-lactamase superfamily II	--	--	--	--	--	--	--	None	GO:0070062(extracellular exosome)	GO:0016787(hydrolase activity);GO:0046872(metal ion binding)
orf00594	56	WP_155399775.1	MULTISPECIES: hypothetical protein [Paenibacillus]	--	--	--	--	--	--	--	--	--	--	--	--	--	--	--	--	--
orf00595	45	AUS24836.1	hypothetical protein C1A50_0645 [Paenibacillus polymyxa]	--	--	--	--	--	--	--	--	--	--	--	--	--	--	--	--	--
orf00596	272	WP_107734818.1	MULTISPECIES: alpha/beta hydrolase [Paenibacillus]	O06734|YISY_BACSU	AB hydrolase superfamily protein YisY	yisY	Bacillus subtilis (strain 168)	COG0596	HR	2-succinyl-6-hydroxy-2,4-cyclohexadiene-1-carboxylate synthase MenH and related esterases, alpha/beta hydrolase fold	--	--	--	--	--	--	--	None	None	GO:0016787(hydrolase activity)
orf00597	404	WP_016819555.1	MULTISPECIES: ROK family protein [Paenibacillus]	P94490|XYLR_BACSU	Xylose repressor	xylR	Bacillus subtilis (strain 168)	COG1940	GK	Sugar kinase of the NBD/HSP70 family, may contain an N-terminal HTH domain	--	--	--	--	--	--	--	GO:0042732(D-xylose metabolic process)	None	GO:0003677(DNA binding)
orf00598	272	WP_016819556.1	MULTISPECIES: purine-nucleoside phosphorylase [Paenibacillus]	P77834|PUNA_GEOSE	Purine nucleoside phosphorylase 1	punA	Geobacillus stearothermophilus	COG0005	F	Purine nucleoside phosphorylase	K03783	punA, PNP	purine-nucleoside phosphorylase [EC:2.4.2.1]	ko00230|ko00240|ko00760	Purine metabolism|Pyrimidine metabolism|Nicotinate and nicotinamide metabolism	Nucleotide metabolism|Nucleotide metabolism|Metabolism of cofactors and vitamins	Metabolism|Metabolism|Metabolism	GO:0009116(nucleoside metabolic process)	None	GO:0004731(purine-nucleoside phosphorylase activity)
orf00599	303	WP_016819557.1	MULTISPECIES: EamA family transporter [Paenibacillus]	--	--	--	--	COG0697	GER	Permease of the drug/metabolite transporter (DMT) superfamily	--	--	--	--	--	--	--	--	--	--
orf00600	153	WP_025363938.1	nucleoside deaminase [Paenibacillus polymyxa]	O34598|GUAD_BACSU	Guanine deaminase	guaD	Bacillus subtilis (strain 168)	COG0590	J	tRNA(Arg) A34 adenosine deaminase TadA	--	--	--	--	--	--	--	GO:0006147(guanine catabolic process);GO:0006152(purine nucleoside catabolic process)	None	GO:0008270(zinc ion binding);GO:0008892(guanine deaminase activity);GO:0047974(guanosine deaminase activity)
orf00601	396	WP_025363939.1	phosphopentomutase [Paenibacillus polymyxa]	A0RI91|DEOB_BACAH	Phosphopentomutase	deoB	Bacillus thuringiensis (strain Al Hakam)	COG1015	G	Phosphopentomutase	K01839	deoB	phosphopentomutase [EC:5.4.2.7]	ko00030|ko00230	Pentose phosphate pathway|Purine metabolism	Carbohydrate metabolism|Nucleotide metabolism	Metabolism|Metabolism	GO:0006015(5-phosphoribose 1-diphosphate biosynthetic process);GO:0009264(deoxyribonucleotide catabolic process);GO:0043094(cellular metabolic compound salvage)	GO:0005737(cytoplasm)	GO:0000287(magnesium ion binding);GO:0008973(phosphopentomutase activity);GO:0030145(manganese ion binding)
orf00602	418	WP_025363940.1	MFS transporter [Paenibacillus polymyxa]	P45562|XAPB_ECOLI	Xanthosine permease	xapB	Escherichia coli (strain K12)	COG2211	G	Na+/melibiose symporter or related transporter	K11537	xapB	MFS transporter, NHS family, xanthosine permease	None	None	None	None	GO:0015858(nucleoside transport);GO:0055086(nucleobase-containing small molecule metabolic process);GO:0071702(organic substance transport)	GO:0005886(plasma membrane);GO:0005887(integral component of plasma membrane);GO:0016020(membrane);GO:0016021(integral component of membrane)	GO:0005337(nucleoside transmembrane transporter activity);GO:0015212(cytidine transmembrane transporter activity);GO:0015213(uridine transmembrane transporter activity);GO:0015553(xanthosine transmembrane transporter activity)
orf00603	326	WP_025363941.1	aldo/keto reductase [Paenibacillus polymyxa]	P77735|YAJO_ECOLI	1-deoxyxylulose-5-phosphate synthase YajO	yajO	Escherichia coli (strain K12)	COG0667	HR	Pyridoxal reductase PdxI or related oxidoreductase, aldo/keto reductase family	K23107	yajO	1-deoxyxylulose-5-phosphate synthase [EC:1.1.-.-]	None	None	None	None	GO:0006772(thiamine metabolic process)	GO:0005829(cytosol)	GO:0047834(D-threo-aldose 1-dehydrogenase activity)
orf00604	39	AHM64294.1	hypothetical protein PPSQR21_006310 [Paenibacillus polymyxa SQR-21]	--	--	--	--	COG0656	Q	Aldo/keto reductase, related to diketogulonate reductase	--	--	--	--	--	--	--	--	--	--
orf00605	111	AHM64295.1	hypothetical protein PPSQR21_006320 [Paenibacillus polymyxa SQR-21]	O32210|GR_BACSU	Glyoxal reductase	yvgN	Bacillus subtilis (strain 168)	COG0656	Q	Aldo/keto reductase, related to diketogulonate reductase	--	--	--	--	--	--	--	None	None	GO:0043892(methylglyoxal reductase (NADPH-dependent) activity);GO:0047834(D-threo-aldose 1-dehydrogenase activity)
orf00606	144	WP_016819563.1	MULTISPECIES: MerR family transcriptional regulator [Paenibacillus]	P44558|Y186_HAEIN	Uncharacterized HTH-type transcriptional regulator HI_0186	HI_0186	Haemophilus influenzae (strain ATCC 51907 / DSM 11121 / KW20 / Rd)	COG0789	K	DNA-binding transcriptional regulator, MerR family	--	--	--	--	--	--	--	GO:0006355(regulation of transcription, DNA-templated)	None	GO:0003677(DNA binding)
orf00607	336	WP_025363943.1	zinc-binding dehydrogenase [Paenibacillus polymyxa]	O35017|YOGA_BACSU	Uncharacterized zinc-type alcohol dehydrogenase-like protein YogA	yogA	Bacillus subtilis (strain 168)	COG0604	CR	NADPH:quinone reductase or related Zn-dependent oxidoreductase	--	--	--	--	--	--	--	None	None	GO:0016491(oxidoreductase activity)
orf00608	169	WP_025363944.1	MULTISPECIES: hypothetical protein [Paenibacillus]	--	--	--	--	--	--	--	--	--	--	--	--	--	--	--	--	--
orf00609	244	WP_016819566.1	MULTISPECIES: SDR family oxidoreductase [Paenibacillus]	A0A1L5BU05|LINX_SPHIB	2,5-dichloro-2,5-cyclohexadiene-1,4-diol dehydrogenase LinX	linX	Sphingobium indicum (strain DSM 16412 / CCM 7286 / MTCC 6364 / B90A)	COG1028	I	NAD(P)-dependent dehydrogenase, short-chain alcohol dehydrogenase family	--	--	--	--	--	--	--	None	None	GO:0018502(2,5-dichloro-2,5-cyclohexadiene-1,4-diol dehydrogenase activity)
orf00610	142	WP_025363945.1	MULTISPECIES: MarR family transcriptional regulator [Paenibacillus]	P54182|YPOP_BACSU	Uncharacterized HTH-type transcriptional regulator YpoP	ypoP	Bacillus subtilis (strain 168)	COG1846	K	DNA-binding transcriptional regulator, MarR family	--	--	--	--	--	--	--	GO:0006355(regulation of transcription, DNA-templated)	None	GO:0000976(transcription cis-regulatory region binding);GO:0003700(DNA-binding transcription factor activity)
orf00611	324	WP_016819568.1	MULTISPECIES: bile acid:sodium symporter family protein [Paenibacillus]	P55190|YBAS_BACSU	Uncharacterized protein YbaS	ybaS	Bacillus subtilis (strain 168)	COG0385	R	Predicted Na+-dependent transporter YfeH	--	--	--	--	--	--	--	None	GO:0005886(plasma membrane);GO:0016021(integral component of membrane)	None
orf00612	293	WP_025363947.1	MULTISPECIES: helix-turn-helix domain-containing protein [Paenibacillus]	P28809|MMSR_PSEAE	MmsAB operon regulatory protein	mmsR	Pseudomonas aeruginosa (strain ATCC 15692 / DSM 22644 / CIP 104116 / JCM 14847 / LMG 12228 / 1C / PRS 101 / PAO1)	COG4977	K	Transcriptional regulator GlxA, contains an amidase domain and an AraC-type DNA-binding HTH domain	--	--	--	--	--	--	--	GO:2000284(positive regulation of cellular amino acid biosynthetic process)	None	GO:0003700(DNA-binding transcription factor activity);GO:0043565(sequence-specific DNA binding)
orf00613	435	AUS24855.1	hypothetical protein C1A50_0664 [Paenibacillus polymyxa]	--	--	--	--	--	--	--	--	--	--	--	--	--	--	--	--	--
orf00614	785	WP_017427982.1	beta-galactosidase [Paenibacillus polymyxa]	Q3UPY5|GLBL2_MOUSE	Beta-galactosidase-1-like protein 2	Glb1l2	Mus musculus	COG1874	G	Beta-galactosidase GanA	--	--	--	--	--	--	--	GO:0005975(carbohydrate metabolic process)	GO:0005576(extracellular region);GO:0005773(vacuole)	GO:0004565(beta-galactosidase activity)
orf00615	327	WP_017427981.1	cellulase family glycosylhydrolase [Paenibacillus polymyxa]	G1K3N4|MAN5_SALAG	Mannan endo-1,4-beta-mannosidase	unknown	Salipaludibacillus agaradhaerens	COG3979	G	Chitodextrinase	K01218	gmuG	mannan endo-1,4-beta-mannosidase [EC:3.2.1.78]	ko00051|ko02024	Fructose and mannose metabolism|Quorum sensing	Carbohydrate metabolism|Cellular community - prokaryotes	Metabolism|Cellular Processes	GO:0071704(organic substance metabolic process)	None	GO:0016985(mannan endo-1,4-beta-mannosidase activity)
orf00616	178	AUS24858.1	5&apos;-nucleotidase [Paenibacillus polymyxa]	P68522|53DR_BACSU	5&apos;(3&apos;)-deoxyribonucleotidase	yorS	Bacillus subtilis (strain 168)	COG4502	F	5'(3')-deoxyribonucleotidase	--	--	--	--	--	--	--	GO:0009223(pyrimidine deoxyribonucleotide catabolic process)	None	GO:0008253(5'-nucleotidase activity);GO:0046872(metal ion binding)
orf00617	264	WP_017427980.1	Nif3-like dinuclear metal center hexameric protein [Paenibacillus polymyxa]	Q89AJ8|GCH1L_BUCBP	GTP cyclohydrolase 1 type 2 homolog	bbp_279	Buchnera aphidicola subsp. Baizongia pistaciae (strain Bp)	COG0327	H	Putative GTP cyclohydrolase 1 type 2, NIF3 family	--	--	--	--	--	--	--	None	None	GO:0046872(metal ion binding)
orf00618	780	WP_017427979.1	DUF4982 domain-containing protein [Paenibacillus polymyxa]	A7LXS9|BGH2A_BACO1	Beta-galactosidase BoGH2A	BACOVA_02645	Bacteroides ovatus (strain ATCC 8483 / DSM 1896 / JCM 5824 / NCTC 11153)	COG3250	G	Beta-galactosidase/beta-glucuronidase	K01190	lacZ	beta-galactosidase [EC:3.2.1.23]	ko00052|ko00511|ko00600	Galactose metabolism|Other glycan degradation|Sphingolipid metabolism	Carbohydrate metabolism|Glycan biosynthesis and metabolism|Lipid metabolism	Metabolism|Metabolism|Metabolism	GO:0085030(symbiotic process benefiting host);GO:2000899(xyloglucan catabolic process)	GO:0005886(plasma membrane)	GO:0004565(beta-galactosidase activity)
orf00619	221	AHM64309.1	ArsR family transcriptional regulator [Paenibacillus polymyxa SQR-21]	O31844|CZRA_BACSU	HTH-type transcriptional repressor CzrA	czrA	Bacillus subtilis (strain 168)	COG0607|COG0640	P|K	Rhodanese-related sulfurtransferase|DNA-binding transcriptional regulator, ArsR family	--	--	--	--	--	--	--	None	GO:0005737(cytoplasm)	GO:0003677(DNA binding);GO:0003700(DNA-binding transcription factor activity);GO:0046872(metal ion binding)
orf00620	427	WP_017427978.1	MFS transporter [Paenibacillus polymyxa]	P96664|YDEG_BACSU	Uncharacterized MFS-type transporter YdeG	ydeG	Bacillus subtilis (strain 168)	COG2271	G	Sugar phosphate permease	--	--	--	--	--	--	--	None	GO:0005886(plasma membrane);GO:0016021(integral component of membrane)	GO:0022857(transmembrane transporter activity)
orf00621	141	WP_016818390.1	MarR family transcriptional regulator [Paenibacillus polymyxa]	Q9F6B2|SLYA_EDWTA	Transcriptional regulator SlyA	slyA	Edwardsiella tarda	COG1846	K	DNA-binding transcriptional regulator, MarR family	--	--	--	--	--	--	--	None	None	GO:0003677(DNA binding);GO:0003700(DNA-binding transcription factor activity)
orf00622	146	WP_016818391.1	MULTISPECIES: OsmC family protein [Paenibacillus]	--	--	--	--	COG1765	R	Uncharacterized OsmC-related protein	--	--	--	--	--	--	--	--	--	--
orf00623	574	WP_080724256.1	dihydrolipoyl dehydrogenase [Paenibacillus polymyxa]	Q9Z773|DLDH_CHLPN	Dihydrolipoyl dehydrogenase	lpdA	Chlamydia pneumoniae	COG0508|COG1249	C|C	Pyruvate/2-oxoglutarate dehydrogenase complex, dihydrolipoamide acyltransferase (E2) component|Dihydrolipoamide dehydrogenase (E3) component of pyruvate/2-oxoglutarate dehydrogenase complex or glutathione oxidoreductase	K00382	DLD, lpd, pdhD	dihydrolipoamide dehydrogenase [EC:1.8.1.4]	ko00010|ko00020|ko00260|ko00280|ko00310|ko00380|ko00620|ko00630|ko00640	Glycolysis / Gluconeogenesis|Citrate cycle (TCA cycle)|Glycine, serine and threonine metabolism|Valine, leucine and isoleucine degradation|Lysine degradation|Tryptophan metabolism|Pyruvate metabolism|Glyoxylate and dicarboxylate metabolism|Propanoate metabolism	Carbohydrate metabolism|Carbohydrate metabolism|Amino acid metabolism|Amino acid metabolism|Amino acid metabolism|Amino acid metabolism|Carbohydrate metabolism|Carbohydrate metabolism|Carbohydrate metabolism	Metabolism|Metabolism|Metabolism|Metabolism|Metabolism|Metabolism|Metabolism|Metabolism|Metabolism	GO:0006096(glycolytic process);GO:0045454(cell redox homeostasis)	GO:0005737(cytoplasm)	GO:0004148(dihydrolipoyl dehydrogenase activity);GO:0050660(flavin adenine dinucleotide binding)
orf00624	400	KJD38249.1	membrane protein [Paenibacillus polymyxa]	P75810|YBJJ_ECOLI	Inner membrane protein YbjJ	ybjJ	Escherichia coli (strain K12)	COG0738	G	Fucose permease	--	--	--	--	--	--	--	None	GO:0005886(plasma membrane);GO:0016020(membrane);GO:0016021(integral component of membrane)	GO:0022857(transmembrane transporter activity)
orf00625	189	WP_016818394.1	maltose O-acetyltransferase [Paenibacillus polymyxa]	P37515|MAA_BACSU	Probable maltose O-acetyltransferase	maa	Bacillus subtilis (strain 168)	COG0110	R	Acetyltransferase, isoleucine patch superfamily	K00661	maa	maltose O-acetyltransferase [EC:2.3.1.79]	None	None	None	None	None	GO:0005829(cytosol)	GO:0008374(O-acyltransferase activity);GO:0008925(maltose O-acetyltransferase activity)
orf00626	184	WP_017428683.1	MULTISPECIES: helix-turn-helix transcriptional regulator [Paenibacillus]	P77626|SUTR_ECOLI	HTH-type transcriptional regulator SutR	sutR	Escherichia coli (strain K12)	COG1396|COG3837	K|S	Transcriptional regulator, contains XRE-family HTH domain|Uncharacterized conserved protein, cupin superfamily	--	--	--	--	--	--	--	GO:0006355(regulation of transcription, DNA-templated);GO:0045892(negative regulation of transcription, DNA-templated);GO:0045893(positive regulation of transcription, DNA-templated)	None	GO:0003677(DNA binding);GO:0003700(DNA-binding transcription factor activity);GO:0043565(sequence-specific DNA binding)
orf00627	193	WP_031462825.1	LysE family transporter [Paenibacillus polymyxa]	A1AEA8|EAMB_ECOK1	Cysteine/O-acetylserine efflux protein	eamB	Escherichia coli O1:K1 / APEC	COG1280	E	Threonine/homoserine/homoserine lactone efflux protein	--	--	--	--	--	--	--	GO:0006865(amino acid transport)	GO:0005886(plasma membrane);GO:0016021(integral component of membrane)	None
orf00628	47	AUS24870.1	hypothetical protein C1A50_0682 [Paenibacillus polymyxa]	--	--	--	--	--	--	--	--	--	--	--	--	--	--	--	--	--
orf00629	575	WP_031462826.1	alpha,alpha-phosphotrehalase [Paenibacillus polymyxa]	P39795|TREC_BACSU	Trehalose-6-phosphate hydrolase	treA	Bacillus subtilis (strain 168)	COG0366	G	Glycosidase/amylase (phosphorylase)	K01226	treC	trehalose-6-phosphate hydrolase [EC:3.2.1.93]	ko00500	Starch and sucrose metabolism	Carbohydrate metabolism	Metabolism	GO:0005993(trehalose catabolic process);GO:0009313(oligosaccharide catabolic process)	GO:0005737(cytoplasm)	GO:0004556(alpha-amylase activity);GO:0008788(alpha,alpha-phosphotrehalase activity)
orf00630	654	WP_102999254.1	MULTISPECIES: PTS system trehalose-specific EIIBC component [Paenibacillus]	P39794|PTTBC_BACSU	PTS system trehalose-specific EIIBC component	treP	Bacillus subtilis (strain 168)	COG1263|COG1264|COG2190	G|G|G	Phosphotransferase system IIC components, glucose/maltose/N-acetylglucosamine-specific|Phosphotransferase system IIB components|Phosphotransferase system IIA component	K02819	treB, treP	trehalose PTS system EIIBC or EIIBCA component [EC:2.7.1.201]	ko00500|ko02060	Starch and sucrose metabolism|Phosphotransferase system (PTS)	Carbohydrate metabolism|Membrane transport	Metabolism|Environmental Information Processing	GO:0009401(phosphoenolpyruvate-dependent sugar phosphotransferase system);GO:0015771(trehalose transport);GO:0034219(carbohydrate transmembrane transport)	GO:0005886(plasma membrane);GO:0016021(integral component of membrane)	GO:0008982(protein-N(PI)-phosphohistidine-sugar phosphotransferase activity);GO:0015574(trehalose transmembrane transporter activity);GO:0016301(kinase activity);GO:0090563(protein-phosphocysteine-sugar phosphotransferase activity);GO:0090589(protein-phosphocysteine-trehalose phosphotransferase system transporter activity)
orf00631	249	WP_031462828.1	MULTISPECIES: trehalose operon repressor [Paenibacillus]	P39796|TRER_BACSU	HTH-type transcriptional regulator TreR	treR	Bacillus subtilis (strain 168)	COG2188	K	DNA-binding transcriptional regulator, GntR family	K03486	treR2, treR	GntR family transcriptional regulator, trehalose operon transcriptional repressor	None	None	None	None	None	None	GO:0003677(DNA binding);GO:0003700(DNA-binding transcription factor activity)
orf00632	399	WP_017428680.1	MULTISPECIES: Ger(x)C family spore germination protein [Paenibacillus]	O31810|YNDF_BACSU	Spore germination protein YndF	yndF	Bacillus subtilis (strain 168)	COG5903	D	Spore germination receptor GerABC, GerC subunit	K06312	yndF	spore germination protein	None	None	None	None	GO:0009847(spore germination)	GO:0005886(plasma membrane)	None
orf00633	364	WP_031462829.1	GerAB/ArcD/ProY family transporter [Paenibacillus polymyxa]	O31809|YNDE_BACSU	Spore germination protein YndE	yndE	Bacillus subtilis (strain 168)	COG5902	D	Spore germination receptor GerABC, GerB subunit (amino acid transporter)	K06311	yndE	spore germination protein	None	None	None	None	GO:0006865(amino acid transport);GO:0009847(spore germination)	GO:0005886(plasma membrane);GO:0016021(integral component of membrane)	None
orf00634	552	WP_016818402.1	spore germination protein [Paenibacillus polymyxa]	O31808|YNDD_BACSU	Uncharacterized membrane protein YndD	yndD	Bacillus subtilis (strain 168)	COG5901	D	Spore germination receptor GerABC, GerA subunit (L-alanine receptor)	K06310	yndD	spore germination protein	None	None	None	None	GO:0009847(spore germination)	GO:0005886(plasma membrane);GO:0016021(integral component of membrane)	None
orf00635	42	--	--	--	--	--	--	--	--	--	--	--	--	--	--	--	--	--	--	--
orf00636	809	WP_031462831.1	NAD(P)/FAD-dependent oxidoreductase [Paenibacillus polymyxa]	P42435|NASD_BACSU	Nitrite reductase [NAD(P)H]	nasD	Bacillus subtilis (strain 168)	COG1251	C	NAD(P)H-nitrite reductase, large subunit	K00362	nirB	nitrite reductase (NADH) large subunit [EC:1.7.1.15]	ko00910	Nitrogen metabolism	Energy metabolism	Metabolism	GO:0042128(nitrate assimilation)	None	GO:0020037(heme binding);GO:0046872(metal ion binding);GO:0050660(flavin adenine dinucleotide binding);GO:0050661(NADP binding);GO:0051539(4 iron, 4 sulfur cluster binding);GO:0106314(nitrite reductase NADPH activity);GO:0106316(nitrite reductase NADH activity)
orf00637	109	WP_016818404.1	MULTISPECIES: nitrite reductase small subunit NirD [Paenibacillus]	P42436|NASE_BACSU	Assimilatory nitrite reductase [NAD(P)H] small subunit	nasE	Bacillus subtilis (strain 168)	COG2146	PQ	Ferredoxin subunit of nitrite reductase or a ring-hydroxylating dioxygenase	K00363	nirD	nitrite reductase (NADH) small subunit [EC:1.7.1.15]	ko00910	Nitrogen metabolism	Energy metabolism	Metabolism	GO:0042128(nitrate assimilation)	GO:0005737(cytoplasm)	GO:0046872(metal ion binding);GO:0051537(2 iron, 2 sulfur cluster binding);GO:0106314(nitrite reductase NADPH activity);GO:0106316(nitrite reductase NADH activity)
orf00638	568	AUS24879.1	hypothetical protein C1A50_0691 [Paenibacillus polymyxa]	Q5UPE4|COLL1_MIMIV	Collagen-like protein 1	MIMI_L71	Acanthamoeba polyphaga mimivirus	--	--	--	--	--	--	--	--	--	--	None	GO:0044423(virion component)	None
orf00639	1296	RGL30021.1	DUF5011 domain-containing protein [Paenibacillus polymyxa]	P38536|APU_THETU	Amylopullulanase	amyB	Thermoanaerobacterium thermosulfurigenes	COG5184	DZ	Alpha-tubulin suppressor ATS1 and related RCC1 domain-containing proteins	--	--	--	--	--	--	--	GO:0005975(carbohydrate metabolic process)	GO:0005576(extracellular region);GO:0005618(cell wall)	GO:0004556(alpha-amylase activity);GO:0046872(metal ion binding);GO:0051060(pullulanase activity);GO:0103025(alpha-amylase activity (releasing maltohexaose));GO:2001070(starch binding)
orf00640	113	WP_016819423.1	MULTISPECIES: tail fiber protein [Paenibacillus]	--	--	--	--	COG4675	X	Phage tail collar domain	--	--	--	--	--	--	--	--	--	--
orf00641	620	AUS24883.1	GerA spore germination protein [Paenibacillus polymyxa]	O31808|YNDD_BACSU	Uncharacterized membrane protein YndD	yndD	Bacillus subtilis (strain 168)	COG5901	D	Spore germination receptor GerABC, GerA subunit (L-alanine receptor)	K06310	yndD	spore germination protein	None	None	None	None	GO:0009847(spore germination)	GO:0005886(plasma membrane);GO:0016021(integral component of membrane)	None
orf00642	364	WP_039276747.1	GerAB/ArcD/ProY family transporter [Paenibacillus polymyxa]	O31809|YNDE_BACSU	Spore germination protein YndE	yndE	Bacillus subtilis (strain 168)	COG5902	D	Spore germination receptor GerABC, GerB subunit (amino acid transporter)	K06311	yndE	spore germination protein	None	None	None	None	GO:0006865(amino acid transport);GO:0009847(spore germination)	GO:0005886(plasma membrane);GO:0016021(integral component of membrane)	None
orf00643	371	WP_039276750.1	Ger(x)C family spore germination protein [Paenibacillus polymyxa]	O31810|YNDF_BACSU	Spore germination protein YndF	yndF	Bacillus subtilis (strain 168)	COG5903	D	Spore germination receptor GerABC, GerC subunit	K06312	yndF	spore germination protein	None	None	None	None	GO:0009847(spore germination)	GO:0005886(plasma membrane)	None
orf00644	182	WP_013369310.1	MULTISPECIES: PadR family transcriptional regulator [Paenibacillus]	P94443|PADR_BACSU	Negative transcription regulator PadR	padR	Bacillus subtilis (strain 168)	COG1695	K	DNA-binding transcriptional regulator, PadR family	--	--	--	--	--	--	--	None	GO:0005737(cytoplasm)	None
orf00645	163	WP_016819418.1	MULTISPECIES: phenolic acid decarboxylase [Paenibacillus]	O07006|PADC_BACSU	Phenolic acid decarboxylase PadC	padC	Bacillus subtilis (strain 168)	COG3479	Q	Phenolic acid decarboxylase	K13727	pdc	phenolic acid decarboxylase [EC:4.1.1.-]	None	None	None	None	GO:0009636(response to toxic substance);GO:0019439(aromatic compound catabolic process)	None	GO:0016831(carboxy-lyase activity)
orf00646	148	WP_151256092.1	hypothetical protein [Paenibacillus polymyxa]	--	--	--	--	--	--	--	--	--	--	--	--	--	--	--	--	--
orf00647	131	WP_016819416.1	MULTISPECIES: winged helix-turn-helix transcriptional regulator [Paenibacillus]	P42406|HXLR_BACSU	HTH-type transcriptional activator HxlR	hxlR	Bacillus subtilis (strain 168)	COG1733	K	DNA-binding transcriptional regulator, HxlR family	--	--	--	--	--	--	--	None	None	GO:0003677(DNA binding)
orf00648	447	WP_017425752.1	MULTISPECIES: glycoside hydrolase family 30 protein [Paenibacillus]	G5ECR8|GLCM3_CAEEL	Putative glucosylceramidase 3	gba-3	Caenorhabditis elegans	COG5520	M	O-Glycosyl hydrolase	K01201	GBA, srfJ	glucosylceramidase [EC:3.2.1.45]	ko00511|ko00600|ko04142	Other glycan degradation|Sphingolipid metabolism|Lysosome	Glycan biosynthesis and metabolism|Lipid metabolism|Transport and catabolism	Metabolism|Metabolism|Cellular Processes	GO:0006680(glucosylceramide catabolic process)	None	GO:0004348(glucosylceramidase activity)
orf00649	219	WP_016819414.1	MULTISPECIES: response regulator transcription factor [Paenibacillus]	P35163|RESD_BACSU	Transcriptional regulatory protein ResD	resD	Bacillus subtilis (strain 168)	COG0745	TK	DNA-binding response regulator, OmpR family, contains REC and winged-helix (wHTH) domain	--	--	--	--	--	--	--	None	GO:0005829(cytosol);GO:0032993(protein-DNA complex)	GO:0000156(phosphorelay response regulator activity);GO:0000976(transcription cis-regulatory region binding);GO:0001216(DNA-binding transcription activator activity)
orf00650	589	WP_017425751.1	MULTISPECIES: HAMP domain-containing protein [Paenibacillus]	P35164|RESE_BACSU	Sensor histidine kinase ResE	resE	Bacillus subtilis (strain 168)	COG5002	T	Sensor histidine kinase WalK	--	--	--	--	--	--	--	GO:0006355(regulation of transcription, DNA-templated);GO:0007234(osmosensory signaling via phosphorelay pathway)	GO:0005886(plasma membrane);GO:0016021(integral component of membrane)	GO:0000155(phosphorelay sensor kinase activity);GO:0000156(phosphorelay response regulator activity);GO:0005524(ATP binding);GO:0030295(protein kinase activator activity)
orf00651	176	AHM64339.1	diguanylate cyclase/phosphodiesterase with pas/pac sensor(s) [Paenibacillus polymyxa SQR-21]	Q9ZM68|PSS_HELPJ	CDP-diacylglycerol--serine O-phosphatidyltransferase	pssA	Helicobacter pylori (strain J99 / ATCC 700824)	COG1183	I	Phosphatidylserine synthase	K17103	CHO1, pssA	CDP-diacylglycerol---serine O-phosphatidyltransferase [EC:2.7.8.8]	ko00260|ko00564	Glycine, serine and threonine metabolism|Glycerophospholipid metabolism	Amino acid metabolism|Lipid metabolism	Metabolism|Metabolism	GO:0008654(phospholipid biosynthetic process)	GO:0005886(plasma membrane);GO:0016021(integral component of membrane)	GO:0003882(CDP-diacylglycerol-serine O-phosphatidyltransferase activity)
orf00652	164	WP_016819411.1	MULTISPECIES: DedA family protein [Paenibacillus]	O31453|YBFM_BACSU	Uncharacterized membrane protein YbfM	ybfM	Bacillus subtilis (strain 168)	COG0586	M	Membrane integrity protein DedA, putative transporter, DedA/Tvp38 family	--	--	--	--	--	--	--	None	GO:0005886(plasma membrane);GO:0016021(integral component of membrane)	None
orf00653	138	WP_016819410.1	MULTISPECIES: phosphate-starvation-inducible protein PsiE [Paenibacillus]	P54445|PSIE_BACSU	Protein PsiE homolog	psiE	Bacillus subtilis (strain 168)	COG3223	R	Phosphate starvation-inducible membrane PsiE (function unknown)	K13256	psiE	protein PsiE	None	None	None	None	GO:0016036(cellular response to phosphate starvation)	GO:0005886(plasma membrane);GO:0016021(integral component of membrane)	None
orf00654	335	WP_013369319.1	MULTISPECIES: AI-2E family transporter [Paenibacillus]	P96604|YDBI_BACSU	Putative transport protein YdbI	ydbI	Bacillus subtilis (strain 168)	COG0628	R	Predicted PurR-regulated permease PerM	--	--	--	--	--	--	--	GO:0055085(transmembrane transport)	GO:0005886(plasma membrane);GO:0016021(integral component of membrane)	None
orf00655	45	--	--	--	--	--	--	--	--	--	--	--	--	--	--	--	--	--	--	--
orf00656	295	WP_031462836.1	EamA family transporter [Paenibacillus polymyxa]	--	--	--	--	COG0697	GER	Permease of the drug/metabolite transporter (DMT) superfamily	--	--	--	--	--	--	--	--	--	--
orf00657	183	SPY15972.1	fMN-dependent NADH-azoreductase 3 [Paenibacillus polymyxa]	Q9I4D4|FMNRE_PSEAE	NAD(P)H-dependent FMN reductase PA1204	PA1204	Pseudomonas aeruginosa (strain ATCC 15692 / DSM 22644 / CIP 104116 / JCM 14847 / LMG 12228 / 1C / PRS 101 / PAO1)	COG0431	C	NAD(P)H-dependent FMN reductase	--	--	--	--	--	--	--	None	GO:0005829(cytosol)	GO:0003955(NAD(P)H dehydrogenase (quinone) activity);GO:0010181(FMN binding);GO:0016655(oxidoreductase activity, acting on NAD(P)H, quinone or similar compound as acceptor);GO:0042802(identical protein binding);GO:0042803(protein homodimerization activity);GO:0052873(FMN reductase (NADPH) activity)
orf00658	309	WP_025363973.1	ketopantoate reductase family protein [Paenibacillus polymyxa]	O31717|YKPB_BACSU	Uncharacterized oxidoreductase YkpB	ykpB	Bacillus subtilis (strain 168)	COG1893	H	Ketopantoate reductase	K00077	panE, apbA	2-dehydropantoate 2-reductase [EC:1.1.1.169]	ko00770	Pantothenate and CoA biosynthesis	Metabolism of cofactors and vitamins	Metabolism	GO:0015940(pantothenate biosynthetic process)	GO:0005737(cytoplasm)	GO:0008677(2-dehydropantoate 2-reductase activity)
orf00659	43	AUS24900.1	hypothetical protein C1A50_0712 [Paenibacillus polymyxa]	--	--	--	--	--	--	--	--	--	--	--	--	--	--	--	--	--
orf00660	123	WP_016819405.1	MULTISPECIES: MmcQ/YjbR family DNA-binding protein [Paenibacillus]	P0AF51|YJBR_ECO57	Uncharacterized protein YjbR	yjbR	Escherichia coli O157:H7	COG2315	K	Predicted DNA-binding protein with 慸ouble-wing?structural motif, MmcQ/YjbR family	--	--	--	--	--	--	--	--	--	--
orf00661	208	WP_045245148.1	MULTISPECIES: nitroreductase family protein [Paenibacillus]	P96692|MHQN_BACSU	Putative NAD(P)H nitroreductase MhqN	mhqN	Bacillus subtilis (strain 168)	COG0778	C	Nitroreductase	K15976	K15976	putative NAD(P)H nitroreductase [EC:1.-.-.-]	None	None	None	None	GO:0009636(response to toxic substance);GO:0019439(aromatic compound catabolic process)	GO:0005737(cytoplasm)	GO:0016491(oxidoreductase activity)
orf00662	319	WP_025677996.1	ring-cleaving dioxygenase [Paenibacillus polymyxa]	P96693|MHQO_BACSU	Putative ring-cleaving dioxygenase MhqO	mhqO	Bacillus subtilis (strain 168)	COG0346	Q	Catechol 2,3-dioxygenase or related enzyme, vicinal oxygen chelate (VOC) family	K15975	K15975	glyoxalase family protein	None	None	None	None	GO:0009636(response to toxic substance);GO:0019439(aromatic compound catabolic process)	GO:0005737(cytoplasm)	GO:0046872(metal ion binding);GO:0051213(dioxygenase activity)
orf00663	1121	WP_167438639.1	MULTISPECIES: SNF2 helicase associated domain-containing protein [unclassified Paenibacillus]	P75093|Y020_MYCPN	Uncharacterized ATP-dependent helicase MPN_020	MPN_020	Mycoplasma pneumoniae (strain ATCC 29342 / M129)	COG0553	KL	Superfamily II DNA or RNA helicase, SNF2 family	--	--	--	--	--	--	--	None	None	GO:0004386(helicase activity);GO:0005524(ATP binding);GO:0008270(zinc ion binding);GO:0016787(hydrolase activity);GO:0140658(ATP-dependent chromatin remodeler activity)
orf00664	316	RGL30004.1	hypothetical protein DXC69_23530 [Paenibacillus polymyxa]	P42242|YCBJ_BACSU	Uncharacterized protein YcbJ	ycbJ	Bacillus subtilis (strain 168)	COG3173	R	Predicted kinase, aminoglycoside phosphotransferase (APT) family	K06979	mph	macrolide phosphotransferase	None	None	None	None	None	None	GO:0005524(ATP binding);GO:0016301(kinase activity)
orf00665	362	WP_025363980.1	MULTISPECIES: site-2 protease family protein [Paenibacillus]	--	--	--	--	COG1994	O	Zn-dependent protease (includes sporulation protein SpoIVFB)	--	--	--	--	--	--	--	--	--	--
orf00666	304	WP_016819399.1	MULTISPECIES: AraC family transcriptional regulator [Paenibacillus]	Q00753|MSMR_STRMU	Msm operon regulatory protein	msmR	Streptococcus mutans serotype c (strain ATCC 700610 / UA159)	COG2207	K	AraC-type DNA-binding domain and AraC-containing proteins	--	--	--	--	--	--	--	None	None	GO:0003700(DNA-binding transcription factor activity);GO:0043565(sequence-specific DNA binding)
orf00667	464	WP_017425740.1	MFS transporter [Paenibacillus polymyxa]	O34961|YJMB_BACSU	Uncharacterized symporter YjmB	yjmB	Bacillus subtilis (strain 168)	COG2211	G	Na+/melibiose symporter or related transporter	--	--	--	--	--	--	--	GO:0006814(sodium ion transport);GO:0008643(carbohydrate transport);GO:0071702(organic substance transport)	GO:0005887(integral component of plasma membrane)	GO:0015293(symporter activity)
orf00668	668	WP_031462843.1	beta-galactosidase [Paenibacillus polymyxa]	D9SM34|BGAL_CLOC7	Beta-galactosidase BgaA	bgaA	Clostridium cellulovorans (strain ATCC 35296 / DSM 3052 / OCM 3 / 743B)	COG1874	G	Beta-galactosidase GanA	K12308	bgaB, lacA	beta-galactosidase [EC:3.2.1.23]	ko00052	Galactose metabolism	Carbohydrate metabolism	Metabolism	GO:0006012(galactose metabolic process)	GO:0009341(beta-galactosidase complex)	GO:0004565(beta-galactosidase activity);GO:0046872(metal ion binding)
orf00669	599	WP_016819396.1	sensor histidine kinase [Paenibacillus polymyxa]	O31516|YESM_BACSU	Sensor histidine kinase YesM	yesM	Bacillus subtilis (strain 168)	COG2972	T	Sensor histidine kinase YesM	K07718	yesM	two-component system, sensor histidine kinase YesM [EC:2.7.13.3]	ko02020	Two-component system	Signal transduction	Environmental Information Processing	None	GO:0005886(plasma membrane);GO:0016021(integral component of membrane)	GO:0000155(phosphorelay sensor kinase activity);GO:0005524(ATP binding)
orf00670	355	WP_045245140.1	MULTISPECIES: response regulator [Paenibacillus]	O31517|YESN_BACSU	Uncharacterized transcriptional regulatory protein YesN	yesN	Bacillus subtilis (strain 168)	COG4753	TK	Two-component response regulator, YesN/AraC family, consists of REC and AraC-type DNA-binding domains	K07720	yesN	two-component system, response regulator YesN	ko02020	Two-component system	Signal transduction	Environmental Information Processing	GO:0000160(phosphorelay signal transduction system)	GO:0005737(cytoplasm)	GO:0003700(DNA-binding transcription factor activity);GO:0043565(sequence-specific DNA binding)
orf00671	426	WP_016819394.1	MULTISPECIES: extracellular solute-binding protein [Paenibacillus]	Q00749|MSME_STRMU	Multiple sugar-binding protein	msmE	Streptococcus mutans serotype c (strain ATCC 700610 / UA159)	COG1653	G	ABC-type glycerol-3-phosphate transport system, periplasmic component	K10117	msmE	raffinose/stachyose/melibiose transport system substrate-binding protein	ko02010	ABC transporters	Membrane transport	Environmental Information Processing	GO:0008643(carbohydrate transport);GO:0055085(transmembrane transport)	GO:0005886(plasma membrane)	None
orf00672	294	WP_016819393.1	MULTISPECIES: sugar ABC transporter permease [Paenibacillus]	P37730|AMYD_THETU	Probable starch degradation products transport system permease protein AmyD	amyD	Thermoanaerobacterium thermosulfurigenes	COG1175	G	ABC-type sugar transport system, permease component	K10118	msmF	raffinose/stachyose/melibiose transport system permease protein	ko02010	ABC transporters	Membrane transport	Environmental Information Processing	GO:0055085(transmembrane transport)	GO:0005886(plasma membrane);GO:0016021(integral component of membrane)	None
orf00673	275	WP_017425736.1	MULTISPECIES: carbohydrate ABC transporter permease [Paenibacillus]	P37729|AMYC_THETU	Probable starch degradation products transport system permease protein AmyC	amyC	Thermoanaerobacterium thermosulfurigenes	COG0395	G	ABC-type glycerol-3-phosphate transport system, permease component	K10119	msmG	raffinose/stachyose/melibiose transport system permease protein	ko02010	ABC transporters	Membrane transport	Environmental Information Processing	GO:0055085(transmembrane transport)	GO:0005886(plasma membrane);GO:0016021(integral component of membrane)	None
orf00674	316	WP_031462846.1	MULTISPECIES: glycoside hydrolase [Paenibacillus]	O05512|MANB_BACSU	Mannan endo-1,4-beta-mannosidase	gmuG	Bacillus subtilis (strain 168)	COG4124	G	Beta-mannanase	K01218	gmuG	mannan endo-1,4-beta-mannosidase [EC:3.2.1.78]	ko00051|ko02024	Fructose and mannose metabolism|Quorum sensing	Carbohydrate metabolism|Cellular community - prokaryotes	Metabolism|Cellular Processes	GO:0000272(polysaccharide catabolic process);GO:0006080(substituted mannan metabolic process)	GO:0005576(extracellular region)	GO:0016985(mannan endo-1,4-beta-mannosidase activity)
orf00675	132	WP_058831258.1	MULTISPECIES: hypothetical protein [Paenibacillus]	--	--	--	--	--	--	--	--	--	--	--	--	--	--	--	--	--
orf00676	348	WP_016819389.1	MULTISPECIES: hypothetical protein [Paenibacillus]	--	--	--	--	COG1864	F	DNA/RNA endonuclease G, NUC1	--	--	--	--	--	--	--	--	--	--
orf00677	1099	WP_031462847.1	LamG domain-containing protein [Paenibacillus polymyxa]	--	--	--	--	COG3533	G	Beta-L-arabinofuranosidase, GH127 family	--	--	--	--	--	--	--	--	--	--
orf00678	212	WP_017425731.1	pentapeptide repeat-containing protein [Paenibacillus polymyxa]	--	--	--	--	COG1357	S	Uncharacterized conserved protein YjbI, contains pentapeptide repeats	--	--	--	--	--	--	--	--	--	--
orf00679	39	AUS24921.1	hypothetical protein C1A50_0733 [Paenibacillus polymyxa]	--	--	--	--	--	--	--	--	--	--	--	--	--	--	--	--	--
orf00680	72	AUS24920.1	hypothetical protein C1A50_0732 [Paenibacillus polymyxa]	--	--	--	--	COG1388	M	LysM repeat	--	--	--	--	--	--	--	--	--	--
orf00681	512	WP_017425730.1	PLP-dependent aminotransferase family protein [Paenibacillus polymyxa]	P49309|MOCR_RHIML	Probable rhizopine catabolism regulatory protein MocR	mocR	Rhizobium meliloti	COG1167	KE	DNA-binding transcriptional regulator, MocR family, contains an aminotransferase domain	K00375	K00375	GntR family transcriptional regulator / MocR family aminotransferase	None	None	None	None	GO:0009058(biosynthetic process)	None	GO:0003677(DNA binding);GO:0003700(DNA-binding transcription factor activity);GO:0008483(transaminase activity);GO:0030170(pyridoxal phosphate binding)
orf00682	203	WP_025363993.1	MULTISPECIES: pyridoxamine 5&apos;-phosphate oxidase family protein [Paenibacillus]	--	--	--	--	COG3467	V	Nitroimidazole reductase NimA or a related FMN-containing flavoprotein, pyridoxamine 5'-phosphate oxidase superfamily	K07005	K07005	uncharacterized protein	None	None	None	None	--	--	--
orf00683	45	AUS24924.1	hypothetical protein C1A50_0736 [Paenibacillus polymyxa]	--	--	--	--	--	--	--	--	--	--	--	--	--	--	--	--	--
orf00684	195	AHM64370.1	transcriptional regulator [Paenibacillus polymyxa SQR-21]	P96701|YDGC_BACSU	Uncharacterized HTH-type transcriptional regulator YdgC	ydgC	Bacillus subtilis (strain 168)	COG1309	K	DNA-binding protein, AcrR family, includes nucleoid occlusion protein SlmA	--	--	--	--	--	--	--	None	None	GO:0003677(DNA binding)
orf00685	39	AHM64371.1	hypothetical protein PPSQR21_007080 [Paenibacillus polymyxa SQR-21]	--	--	--	--	--	--	--	--	--	--	--	--	--	--	--	--	--
orf00686	40	--	--	--	--	--	--	--	--	--	--	--	--	--	--	--	--	--	--	--
orf00687	151	WP_016819380.1	MULTISPECIES: MerR family transcriptional regulator [Paenibacillus]	O06474|YFMP_BACSU	HTH-type transcriptional regulator YfmP	yfmP	Bacillus subtilis (strain 168)	COG0789	K	DNA-binding transcriptional regulator, MerR family	K21902	yfmP	MerR family transcriptional regulator, repressor of the yfmOP operon	None	None	None	None	GO:0006355(regulation of transcription, DNA-templated)	None	GO:0003677(DNA binding)
orf00688	403	WP_016819379.1	MULTISPECIES: MFS transporter [Paenibacillus]	O06473|YFMO_BACSU	Multidrug efflux protein YfmO	yfmO	Bacillus subtilis (strain 168)	COG2814	G	Predicted arabinose efflux permease AraJ, MFS family	K08221	yitG, ymfD, yfmO	MFS transporter, ACDE family, multidrug resistance protein	None	None	None	None	GO:0006825(copper ion transport)	GO:0005886(plasma membrane);GO:0016021(integral component of membrane)	GO:0022857(transmembrane transporter activity)
orf00689	142	WP_016819378.1	MULTISPECIES: universal stress protein [Paenibacillus]	P42297|YXIE_BACSU	Universal stress protein YxiE	yxiE	Bacillus subtilis (strain 168)	COG0589	T	Nucleotide-binding universal stress protein, UspA family	--	--	--	--	--	--	--	None	GO:0005737(cytoplasm)	None
orf00690	472	WP_031462848.1	aldehyde dehydrogenase family protein [Paenibacillus polymyxa]	A6UVT6|LADH_META3	Lactaldehyde dehydrogenase	Maeo_1030	Methanococcus aeolicus (strain ATCC BAA-1280 / DSM 17508 / OCM 812 / Nankai-3)	COG1012	I	Acyl-CoA reductase or other NAD-dependent aldehyde dehydrogenase	--	--	--	--	--	--	--	None	None	GO:0008911(lactaldehyde dehydrogenase activity)
orf00691	264	WP_019686112.1	SDR family oxidoreductase [Paenibacillus polymyxa]	Q9KQH7|FABG_VIBCH	3-oxoacyl-[acyl-carrier-protein] reductase FabG	fabG	Vibrio cholerae serotype O1 (strain ATCC 39315 / El Tor Inaba N16961)	COG1028	I	NAD(P)-dependent dehydrogenase, short-chain alcohol dehydrogenase family	--	--	--	--	--	--	--	GO:0006633(fatty acid biosynthetic process);GO:0030497(fatty acid elongation)	None	GO:0004316(3-oxoacyl-[acyl-carrier-protein] reductase (NADPH) activity);GO:0016616(oxidoreductase activity, acting on the CH-OH group of donors, NAD or NADP as acceptor);GO:0050661(NADP binding);GO:0051287(NAD binding)
orf00692	57	AUS24933.1	hypothetical protein C1A50_0745 [Paenibacillus polymyxa]	--	--	--	--	COG5470	S	Uncharacterized conserved protein, DUF1330 family	--	--	--	--	--	--	--	--	--	--
orf00693	206	SEK07183.1	WYL domain-containing protein [Paenibacillus polymyxa]	O34920|YOBV_BACSU	Uncharacterized HTH-type transcriptional regulator YobV	yobV	Bacillus subtilis (strain 168)	COG2378	K	Predicted DNA-binding transcriptional regulator YobV, contains HTH and WYL domains	--	--	--	--	--	--	--	None	GO:0005737(cytoplasm)	GO:0003677(DNA binding);GO:0003700(DNA-binding transcription factor activity)
orf00694	186	WP_090891299.1	NAD(P)H-dependent oxidoreductase [Paenibacillus polymyxa]	P45245|Y1544_HAEIN	Uncharacterized NAD(P)H oxidoreductase HI_1544	HI_1544	Haemophilus influenzae (strain ATCC 51907 / DSM 11121 / KW20 / Rd)	COG2249	R	Putative NADPH-quinone reductase (modulator of drug activity B)	K00355	NQO1	NAD(P)H dehydrogenase (quinone) [EC:1.6.5.2]	ko00130|ko05200|ko05208|ko05225|ko05418	Ubiquinone and other terpenoid-quinone biosynthesis|Pathways in cancer|Chemical carcinogenesis - reactive oxygen species|Hepatocellular carcinoma|Fluid shear stress and atherosclerosis	Metabolism of cofactors and vitamins|Cancer: overview|Cancer: overview|Cancer: specific types|Cardiovascular disease	Metabolism|Human Diseases|Human Diseases|Human Diseases|Human Diseases	None	GO:0005829(cytosol)	GO:0003955(NAD(P)H dehydrogenase (quinone) activity)
orf00695	154	WP_016819375.1	MULTISPECIES: AbrB/MazE/SpoVT family DNA-binding domain-containing protein [Paenibacillus]	P37554|SPOVT_BACSU	Stage V sporulation protein T	spoVT	Bacillus subtilis (strain 168)	COG2002	KV	Bifunctional DNA-binding transcriptional regulator of stationary/sporulation/toxin gene expression and antitoxin component of the YhaV-PrlF toxin-antitoxin module	K06284	abrB	AbrB family transcriptional regulator, transcriptional pleiotropic regulator of transition state genes	None	None	None	None	GO:0030435(sporulation resulting in formation of a cellular spore)	None	GO:0003677(DNA binding);GO:0042802(identical protein binding)
orf00696	290	WP_017425719.1	hypothetical protein [Paenibacillus polymyxa]	--	--	--	--	--	--	--	--	--	--	--	--	--	--	--	--	--
orf00697	123	WP_044787871.1	MULTISPECIES: MerR family transcriptional regulator [Paenibacillus]	P44558|Y186_HAEIN	Uncharacterized HTH-type transcriptional regulator HI_0186	HI_0186	Haemophilus influenzae (strain ATCC 51907 / DSM 11121 / KW20 / Rd)	COG0789	K	DNA-binding transcriptional regulator, MerR family	--	--	--	--	--	--	--	GO:0006355(regulation of transcription, DNA-templated)	None	GO:0003677(DNA binding)
orf00698	254	WP_019686120.1	MULTISPECIES: MerR family transcriptional regulator [Paenibacillus]	P0CAV4|SKGA_CAUVC	HTH-type transcriptional regulator SkgA	skgA	Caulobacter vibrioides (strain ATCC 19089 / CB15)	COG0789	K	DNA-binding transcriptional regulator, MerR family	--	--	--	--	--	--	--	GO:0006355(regulation of transcription, DNA-templated)	None	GO:0003677(DNA binding)
orf00699	158	WP_017425717.1	MULTISPECIES: hypothetical protein [Paenibacillus]	--	--	--	--	--	--	--	--	--	--	--	--	--	--	--	--	--
orf00700	159	WP_016819371.1	MULTISPECIES: GAF domain-containing protein [Paenibacillus]	O34553|YTSP_BACSU	Protein YtsP	ytsP	Bacillus subtilis (strain 168)	COG1956	VT	GAF domain-containing protein, putative methionine-R-sulfoxide reductase	K08968	msrC	L-methionine (R)-S-oxide reductase [EC:1.8.4.14]	ko00270	Cysteine and methionine metabolism	Amino acid metabolism	Metabolism	None	GO:0005829(cytosol)	GO:0070191(methionine-R-sulfoxide reductase activity)
orf00701	101	WP_039276758.1	MULTISPECIES: hypothetical protein [Paenibacillus]	--	--	--	--	--	--	--	--	--	--	--	--	--	--	--	--	--
orf00702	198	WP_039276759.1	MULTISPECIES: GNAT family N-acetyltransferase [Paenibacillus]	P05332|YP20_BACLI	Uncharacterized N-acetyltransferase p20	p20	Bacillus licheniformis	COG1670	JO	Protein N-acetyltransferase, RimJ/RimL family	K03790	rimJ	[ribosomal protein S5]-alanine N-acetyltransferase [EC:2.3.1.267]	None	None	None	None	None	None	GO:0008080(N-acetyltransferase activity)
orf00703	209	WP_039276762.1	MULTISPECIES: energy-coupling factor transporter transmembrane protein EcfT [Paenibacillus]	O34572|YKOC_BACSU	Putative HMP/thiamine permease protein YkoC	ykoC	Bacillus subtilis (strain 168)	COG0619	H	ECF-type transporter transmembrane protein EcfT	K16785	ecfT	energy-coupling factor transport system permease protein	ko02010	ABC transporters	Membrane transport	Environmental Information Processing	None	GO:0005886(plasma membrane);GO:0016021(integral component of membrane)	None
orf00704	195	WP_039276763.1	MULTISPECIES: ECF transporter S component [Paenibacillus]	O34738|YKOE_BACSU	Putative HMP/thiamine permease protein YkoE	ykoE	Bacillus subtilis (strain 168)	COG4721	H	ABC-type thiamine/hydroxymethylpyrimidine transport system, permease component	K16925	ykoE	energy-coupling factor transport system permease protein	None	None	None	None	None	GO:0005886(plasma membrane);GO:0016021(integral component of membrane)	None
orf00705	519	WP_039276764.1	MULTISPECIES: ABC transporter ATP-binding protein [Paenibacillus]	O34362|YKOD_BACSU	Putative HMP/thiamine import ATP-binding protein YkoD	ykoD	Bacillus subtilis (strain 168)	COG1123	O	ABC-type glutathione transport system ATPase component, contains duplicated ATPase domain	K16787	ecfA2	energy-coupling factor transport system ATP-binding protein [EC:7.-.-.-]	ko02010	ABC transporters	Membrane transport	Environmental Information Processing	None	GO:0043190(ATP-binding cassette (ABC) transporter complex)	GO:0005524(ATP binding);GO:0042626(ATPase-coupled transmembrane transporter activity)
orf00706	504	WP_039276767.1	MULTISPECIES: MFS transporter [Paenibacillus]	O32182|YUSP_BACSU	Uncharacterized MFS-type transporter YusP	yusP	Bacillus subtilis (strain 168)	COG2814	G	Predicted arabinose efflux permease AraJ, MFS family	--	--	--	--	--	--	--	GO:0055085(transmembrane transport)	GO:0005887(integral component of plasma membrane)	GO:0022857(transmembrane transporter activity)
orf00707	499	WP_063211497.1	MULTISPECIES: glycoside hydrolase family 68 protein [Paenibacillus]	P05655|SACB_BACSU	Levansucrase	sacB	Bacillus subtilis (strain 168)	COG3507	G	Beta-xylosidase	K00692	sacB	levansucrase [EC:2.4.1.10]	ko00500|ko02020	Starch and sucrose metabolism|Two-component system	Carbohydrate metabolism|Signal transduction	Metabolism|Environmental Information Processing	GO:0009758(carbohydrate utilization)	GO:0005576(extracellular region)	GO:0050053(levansucrase activity)
orf00708	530	WP_167438650.1	MULTISPECIES: GH32 C-terminal domain-containing protein [unclassified Paenibacillus]	O07003|LEVB_BACSU	Levanbiose-producing levanase	levB	Bacillus subtilis (strain 168)	COG1621	G	Sucrose-6-phosphate hydrolase SacC, GH32 family	K01212	sacC, levB	levanase [EC:3.2.1.65]	ko00500	Starch and sucrose metabolism	Carbohydrate metabolism	Metabolism	GO:0005987(sucrose catabolic process)	GO:0005886(plasma membrane);GO:0016021(integral component of membrane)	GO:0004575(sucrose alpha-glucosidase activity);GO:0033912(2,6-beta-fructan 6-levanbiohydrolase activity)
orf00709	154	WP_013369372.1	MULTISPECIES: MarR family transcriptional regulator [Paenibacillus]	O34949|YKOM_BACSU	Uncharacterized HTH-type transcriptional regulator YkoM	ykoM	Bacillus subtilis (strain 168)	COG1846	K	DNA-binding transcriptional regulator, MarR family	K15973	mhqR	MarR family transcriptional regulator, 2-MHQ and catechol-resistance regulon repressor	None	None	None	None	GO:0006355(regulation of transcription, DNA-templated)	None	GO:0000976(transcription cis-regulatory region binding);GO:0003700(DNA-binding transcription factor activity)
orf00710	45	AUS24952.1	hypothetical protein C1A50_0764 [Paenibacillus polymyxa]	--	--	--	--	--	--	--	--	--	--	--	--	--	--	--	--	--
orf00711	140	WP_017428453.1	MULTISPECIES: hypothetical protein [Paenibacillus]	--	--	--	--	--	--	--	--	--	--	--	--	--	--	--	--	--
orf00712	43	AUS24954.1	hypothetical protein C1A50_0766 [Paenibacillus polymyxa]	--	--	--	--	--	--	--	--	--	--	--	--	--	--	--	--	--
orf00713	61	WP_017428452.1	MULTISPECIES: spore coat protein [Paenibacillus]	O06011|YRAE_BACSU	Uncharacterized protein YraE	yraE	Bacillus subtilis (strain 168)	COG5896	D	Spore coat protein YraE/YraG	K06440	yraG	similar to spore coat protein	None	None	None	None	GO:0030435(sporulation resulting in formation of a cellular spore)	None	None
orf00714	99	WP_017428451.1	MULTISPECIES: spore coat protein [Paenibacillus]	O06010|YRAD_BACSU	Spore coat protein F-like protein YraD	yraD	Bacillus subtilis (strain 168)	COG5577	M	Spore coat protein CotF	K06439	yraD	similar to spore coat protein	None	None	None	None	GO:0030435(sporulation resulting in formation of a cellular spore)	None	None
orf00715	446	WP_103042177.1	amino acid permease [Paenibacillus polymyxa]	P94383|YCGH_BACSU	Uncharacterized transporter YcgH	ycgH	Bacillus subtilis (strain 168)	COG1113	E	L-asparagine transporter or related permease	--	--	--	--	--	--	--	GO:0006865(amino acid transport);GO:0055085(transmembrane transport)	GO:0005886(plasma membrane);GO:0016021(integral component of membrane)	None
orf00716	159	KAE8559579.1	threonine transporter [Paenibacillus polymyxa]	P94381|YCGF_BACSU	Putative amino acid efflux protein YcgF	ycgF	Bacillus subtilis (strain 168)	COG1280	E	Threonine/homoserine/homoserine lactone efflux protein	--	--	--	--	--	--	--	GO:0006865(amino acid transport);GO:1902023(L-arginine transport)	GO:0005887(integral component of plasma membrane)	GO:0015171(amino acid transmembrane transporter activity);GO:0015181(arginine transmembrane transporter activity)
orf00717	322	WP_107734925.1	MULTISPECIES: SIS domain-containing protein [Paenibacillus]	O32157|FRLB_BACSU	Fructosamine deglycase FrlB	frlB	Bacillus subtilis (strain 168)	COG2222	M	Fructoselysine-6-P-deglycase FrlB or related protein, duplicated sugar isomerase (SIS) domain	--	--	--	--	--	--	--	GO:0005975(carbohydrate metabolic process);GO:0006002(fructose 6-phosphate metabolic process);GO:0006047(UDP-N-acetylglucosamine metabolic process);GO:0006487(protein N-linked glycosylation)	GO:0005829(cytosol)	GO:0004360(glutamine-fructose-6-phosphate transaminase (isomerizing) activity);GO:0016787(hydrolase activity);GO:0097367(carbohydrate derivative binding)
orf00718	270	WP_031462855.1	fructoselysine 6-kinase [Paenibacillus polymyxa]	O32153|FRLD_BACSU	Fructosamine kinase FrlD	frlD	Bacillus subtilis (strain 168)	COG0524	G	Sugar or nucleoside kinase, ribokinase family	--	--	--	--	--	--	--	GO:0005975(carbohydrate metabolic process)	None	GO:0005524(ATP binding);GO:0016301(kinase activity);GO:0016773(phosphotransferase activity, alcohol group as acceptor)
orf00719	237	WP_025364006.1	GntR family transcriptional regulator [Paenibacillus polymyxa]	O32152|YURK_BACSU	Uncharacterized HTH-type transcriptional regulator YurK	yurK	Bacillus subtilis (strain 168)	COG2188	K	DNA-binding transcriptional regulator, GntR family	K03710	K03710	GntR family transcriptional regulator	None	None	None	None	GO:0045892(negative regulation of transcription, DNA-templated)	None	GO:0003677(DNA binding);GO:0003700(DNA-binding transcription factor activity)
orf00720	527	WP_045245123.1	amidohydrolase family protein [Paenibacillus polymyxa]	Q68AP4|NFDA_ARTPS	N-substituted formamide deformylase	nfdA	Arthrobacter pascens	COG1574	R	Predicted amidohydrolase YtcJ	--	--	--	--	--	--	--	None	None	GO:0033966(N-substituted formamide deformylase activity)
orf00721	476	WP_017428446.1	MULTISPECIES: putative basic amino acid antiporter YfcC [Paenibacillus]	P39263|YFCC_ECOLI	Putative basic amino acid antiporter YfcC	yfcC	Escherichia coli (strain K12)	COG1288	R	Predicted membrane transporter YfcC, affects glyoxylate shunt	--	--	--	--	--	--	--	None	GO:0005886(plasma membrane);GO:0016021(integral component of membrane)	GO:0015297(antiporter activity)
orf00722	556	WP_016819351.1	MULTISPECIES: ribonuclease J [Paenibacillus]	Q45493|RNJ1_BACSU	Ribonuclease J1	rnjA	Bacillus subtilis (strain 168)	COG0595	J	mRNA degradation ribonuclease J1/J2	K12574	rnj	ribonuclease J [EC:3.1.-.-]	ko03018	RNA degradation	Folding, sorting and degradation	Genetic Information Processing	GO:0006364(rRNA processing);GO:0006397(mRNA processing)	GO:0005737(cytoplasm)	GO:0003723(RNA binding);GO:0004521(endoribonuclease activity);GO:0004534(5'-3' exoribonuclease activity);GO:0008270(zinc ion binding);GO:0042802(identical protein binding)
orf00723	419	WP_103042648.1	NAD(P)/FAD-dependent oxidoreductase [Paenibacillus polymyxa]	Q795R8|YTFP_BACSU	Uncharacterized protein YtfP	ytfP	Bacillus subtilis (strain 168)	COG2081	R	Predicted flavoprotein YhiN	--	--	--	--	--	--	--	None	GO:0005829(cytosol)	None
orf00724	579	WP_038978262.1	PAS domain-containing protein [Paenibacillus polymyxa]	Q08430|KINB_BACSU	Sporulation kinase B	kinB	Bacillus subtilis (strain 168)	COG0642	T	Signal transduction histidine kinase	--	--	--	--	--	--	--	GO:0030435(sporulation resulting in formation of a cellular spore);GO:0045881(positive regulation of sporulation resulting in formation of a cellular spore)	GO:0005886(plasma membrane);GO:0016021(integral component of membrane)	GO:0000155(phosphorelay sensor kinase activity);GO:0005524(ATP binding)
orf00725	144	WP_016819348.1	MULTISPECIES: BrxA/BrxB family bacilliredoxin [Paenibacillus]	Q5KZ20|Y1781_GEOKA	UPF0403 protein GK1781	GK1781	Geobacillus kaustophilus (strain HTA426)	--	--	--	--	--	--	--	--	--	--	--	--	--
orf00726	269	WP_017428444.1	ammonia-dependent NAD(+) synthetase [Paenibacillus polymyxa]	B2GA98|NADE_LACF3	NH(3)-dependent NAD(+) synthetase	nadE	Lactobacillus fermentum (strain NBRC 3956 / LMG 18251)	COG0171	H	NH3-dependent NAD+ synthetase	K01916	nadE	NAD+ synthase [EC:6.3.1.5]	ko00760	Nicotinate and nicotinamide metabolism	Metabolism of cofactors and vitamins	Metabolism	GO:0009435(NAD biosynthetic process)	GO:0005737(cytoplasm)	GO:0003952(NAD+ synthase (glutamine-hydrolyzing) activity);GO:0004359(glutaminase activity);GO:0005524(ATP binding);GO:0008795(NAD+ synthase activity);GO:0046872(metal ion binding)
orf00727	275	WP_016819346.1	MULTISPECIES: alpha/beta hydrolase [Paenibacillus]	--	--	--	--	COG2267	I	Lysophospholipase, alpha-beta hydrolase superfamily	--	--	--	--	--	--	--	--	--	--
orf00728	134	WP_016819345.1	MULTISPECIES: holo-ACP synthase [Paenibacillus]	B7IU30|ACPS_BACC2	Holo-[acyl-carrier-protein] synthase	acpS	Bacillus cereus (strain G9842)	COG0736	I	Phosphopantetheinyl transferase (holo-ACP synthase)	K00997	acpS	holo-[acyl-carrier protein] synthase [EC:2.7.8.7]	ko00770	Pantothenate and CoA biosynthesis	Metabolism of cofactors and vitamins	Metabolism	GO:0006633(fatty acid biosynthetic process)	GO:0005737(cytoplasm)	GO:0000287(magnesium ion binding);GO:0008897(holo-[acyl-carrier-protein] synthase activity)
orf00729	410	WP_031462861.1	A/G-specific adenine glycosylase [Paenibacillus polymyxa]	P83847|MUTY_GEOSE	Adenine DNA glycosylase	mutY	Geobacillus stearothermophilus	COG1194	L	Adenine-specific DNA glycosylase, acts on AG and A-oxoG pairs	K03575	mutY	A/G-specific adenine glycosylase [EC:3.2.2.31]	ko03410	Base excision repair	Replication and repair	Genetic Information Processing	GO:0006284(base-excision repair)	None	GO:0003677(DNA binding);GO:0019104(DNA N-glycosylase activity);GO:0046872(metal ion binding);GO:0051539(4 iron, 4 sulfur cluster binding)
orf00730	273	WP_164965345.1	MULTISPECIES: AraC family ligand binding domain-containing protein [unclassified Paenibacillus]	Q00753|MSMR_STRMU	Msm operon regulatory protein	msmR	Streptococcus mutans serotype c (strain ATCC 700610 / UA159)	COG2207	K	AraC-type DNA-binding domain and AraC-containing proteins	--	--	--	--	--	--	--	None	None	GO:0003700(DNA-binding transcription factor activity);GO:0043565(sequence-specific DNA binding)
orf00731	730	WP_103042184.1	alpha-galactosidase [Paenibacillus polymyxa]	Q9ALJ4|AGAA_GEOSE	Alpha-galactosidase AgaA	agaA	Geobacillus stearothermophilus	COG3345	G	Alpha-galactosidase	K07407	E3.2.1.22B, galA, rafA	alpha-galactosidase [EC:3.2.1.22]	ko00052|ko00561|ko00600|ko00603	Galactose metabolism|Glycerolipid metabolism|Sphingolipid metabolism|Glycosphingolipid biosynthesis - globo and isoglobo series	Carbohydrate metabolism|Lipid metabolism|Lipid metabolism|Glycan biosynthesis and metabolism	Metabolism|Metabolism|Metabolism|Metabolism	GO:0033531(stachyose metabolic process);GO:0034484(raffinose catabolic process);GO:0051289(protein homotetramerization)	None	GO:0004557(alpha-galactosidase activity);GO:0052692(raffinose alpha-galactosidase activity)
orf00732	479	WP_016819341.1	MULTISPECIES: PTS transporter subunit EIIC [Paenibacillus]	Q9CJZ2|PTSBC_PASMU	PTS system sucrose-specific EIIBC component	scrA	Pasteurella multocida (strain Pm70)	COG1263|COG1264	G|G	Phosphotransferase system IIC components, glucose/maltose/N-acetylglucosamine-specific|Phosphotransferase system IIB components	K02810	scrA, sacP, sacX, ptsS	sucrose PTS system EIIBCA or EIIBC component [EC:2.7.1.211]	ko00500|ko02060	Starch and sucrose metabolism|Phosphotransferase system (PTS)	Carbohydrate metabolism|Membrane transport	Metabolism|Environmental Information Processing	GO:0009401(phosphoenolpyruvate-dependent sugar phosphotransferase system)	GO:0005886(plasma membrane);GO:0016021(integral component of membrane)	GO:0008982(protein-N(PI)-phosphohistidine-sugar phosphotransferase activity);GO:0016301(kinase activity)
orf00733	162	WP_016819340.1	DinB family protein [Paenibacillus polymyxa]	Q7WY73|YIZA_BACSU	Uncharacterized protein YizA	yizA	Bacillus subtilis (strain 168)	COG2318	Q	Bacillithiol/mycothiol S-transferase BstA/DinB, DinB/YfiT family (unrelated to E. coli DinB)	--	--	--	--	--	--	--	None	None	GO:0046872(metal ion binding)
orf00734	204	WP_016819339.1	MULTISPECIES: superoxide dismutase [Paenibacillus]	P28760|SODM_BACCA	Superoxide dismutase [Mn]	sodA	Bacillus caldotenax	COG0605	P	Superoxide dismutase	K04564	SOD2	superoxide dismutase, Fe-Mn family [EC:1.15.1.1]	ko04013|ko04068|ko04146|ko04211|ko04212|ko04213|ko05016|ko05208|ko05417	MAPK signaling pathway - fly|FoxO signaling pathway|Peroxisome|Longevity regulating pathway|Longevity regulating pathway - worm|Longevity regulating pathway - multiple species|Huntington disease|Chemical carcinogenesis - reactive oxygen species|Lipid and atherosclerosis	Signal transduction|Signal transduction|Transport and catabolism|Aging|Aging|Aging|Neurodegenerative disease|Cancer: overview|Cardiovascular disease	Environmental Information Processing|Environmental Information Processing|Cellular Processes|Organismal Systems|Organismal Systems|Organismal Systems|Human Diseases|Human Diseases|Human Diseases	None	None	GO:0004784(superoxide dismutase activity);GO:0046872(metal ion binding)
orf00735	58	AUS24985.1	hypothetical protein C1A50_0797 [Paenibacillus polymyxa]	--	--	--	--	--	--	--	--	--	--	--	--	--	--	--	--	--
orf00736	37	AUS24986.1	hypothetical protein C1A50_0798 [Paenibacillus polymyxa]	--	--	--	--	--	--	--	--	--	--	--	--	--	--	--	--	--
orf00737	141	WP_013369410.1	MULTISPECIES: GNAT family N-acetyltransferase [Paenibacillus]	P63421|YPEA_ECO57	Acetyltransferase YpeA	ypeA	Escherichia coli O157:H7	COG3153	R	Predicted N-acetyltransferase YhbS	--	--	--	--	--	--	--	None	None	GO:0008080(N-acetyltransferase activity)
orf00738	194	WP_016819338.1	MULTISPECIES: signal peptidase I [Paenibacillus]	Q57350|LEPQ_BACNA	Signal peptidase I P	sipP	Bacillus subtilis subsp. natto	COG0681	U	Signal peptidase I	K03100	lepB	signal peptidase I [EC:3.4.21.89]	ko03060	Protein export	Folding, sorting and degradation	Genetic Information Processing	None	GO:0005886(plasma membrane);GO:0016021(integral component of membrane)	GO:0004252(serine-type endopeptidase activity)
orf00739	145	WP_016819337.1	MULTISPECIES: ribonuclease HI [Paenibacillus]	Q2RKU0|RNH_MOOTA	Ribonuclease H	rnhA	Moorella thermoacetica (strain ATCC 39073 / JCM 9320)	COG0328	L	Ribonuclease HI	K03469	rnhA, RNASEH1	ribonuclease HI [EC:3.1.26.4]	ko03030	DNA replication	Replication and repair	Genetic Information Processing	GO:0006401(RNA catabolic process)	GO:0005737(cytoplasm)	GO:0000287(magnesium ion binding);GO:0003676(nucleic acid binding);GO:0004523(RNA-DNA hybrid ribonuclease activity)
orf00740	577	WP_025364019.1	MULTISPECIES: tRNA epoxyqueuosine(34) reductase QueG [Paenibacillus]	Q81YT7|QUEG_BACAN	Epoxyqueuosine reductase	queG	Bacillus anthracis	COG0350|COG1600	L|J	DNA repair enzyme Ada (O6-methylguanine-DNA--protein-cysteine methyltransferase)|Epoxyqueuosine reductase QueG (queuosine biosynthesis)	K18979	queG	epoxyqueuosine reductase [EC:1.17.99.6]	None	None	None	None	GO:0008033(tRNA processing);GO:0008616(queuosine biosynthetic process)	GO:0005737(cytoplasm)	GO:0046872(metal ion binding);GO:0051539(4 iron, 4 sulfur cluster binding);GO:0052693(epoxyqueuosine reductase activity)
orf00741	84	WP_029390238.1	YneF family protein [Paenibacillus peoriae]	--	--	--	--	COG3763	S	Uncharacterized conserved protein YneF, UPF0154 family	K09976	K09976	uncharacterized protein	None	None	None	None	--	--	--
orf00742	197	WP_013369415.1	MULTISPECIES: GTP cyclohydrolase I FolE [Paenibacillus]	A8FEL2|GCH1_BACP2	GTP cyclohydrolase 1	folE	Bacillus pumilus (strain SAFR-032)	COG0302	H	GTP cyclohydrolase I	K01495	GCH1, folE	GTP cyclohydrolase IA [EC:3.5.4.16]	ko00790	Folate biosynthesis	Metabolism of cofactors and vitamins	Metabolism	GO:0006730(one-carbon metabolic process);GO:0035998(7,8-dihydroneopterin 3'-triphosphate biosynthetic process);GO:0046654(tetrahydrofolate biosynthetic process)	None	GO:0003934(GTP cyclohydrolase I activity);GO:0005525(GTP binding);GO:0008270(zinc ion binding)
orf00743	281	WP_031462868.1	MULTISPECIES: lipoate--protein ligase [Paenibacillus]	B7GML0|LIPL_ANOFW	Octanoyl-[GcvH]:protein N-octanoyltransferase	lipL	Anoxybacillus flavithermus (strain DSM 21510 / WK1)	COG0095	H	Lipoate-protein ligase A	K16869	lipL	octanoyl-[GcvH]:protein N-octanoyltransferase [EC:2.3.1.204]	ko00785	Lipoic acid metabolism	Metabolism of cofactors and vitamins	Metabolism	GO:0009107(lipoate biosynthetic process);GO:0009249(protein lipoylation)	None	GO:0016415(octanoyltransferase activity)
orf00744	459	WP_017428439.1	DUF2935 domain-containing protein [Paenibacillus polymyxa]	O35023|SODF_BACSU	Probable superoxide dismutase [Fe]	sodF	Bacillus subtilis (strain 168)	COG0605	P	Superoxide dismutase	K04564	SOD2	superoxide dismutase, Fe-Mn family [EC:1.15.1.1]	ko04013|ko04068|ko04146|ko04211|ko04212|ko04213|ko05016|ko05208|ko05417	MAPK signaling pathway - fly|FoxO signaling pathway|Peroxisome|Longevity regulating pathway|Longevity regulating pathway - worm|Longevity regulating pathway - multiple species|Huntington disease|Chemical carcinogenesis - reactive oxygen species|Lipid and atherosclerosis	Signal transduction|Signal transduction|Transport and catabolism|Aging|Aging|Aging|Neurodegenerative disease|Cancer: overview|Cardiovascular disease	Environmental Information Processing|Environmental Information Processing|Cellular Processes|Organismal Systems|Organismal Systems|Organismal Systems|Human Diseases|Human Diseases|Human Diseases	None	None	GO:0004784(superoxide dismutase activity);GO:0030145(manganese ion binding)
orf00745	345	WP_017428436.1	MULTISPECIES: alpha/beta hydrolase [Paenibacillus]	--	--	--	--	COG1506	E	Dipeptidyl aminopeptidase/acylaminoacyl peptidase	--	--	--	--	--	--	--	--	--	--
orf00746	247	WP_016819332.1	MULTISPECIES: IclR family transcriptional regulator [Paenibacillus]	A1B8Z4|BHCR_PARDP	HTH-type transcriptional regulator BhcR	bhcR	Paracoccus denitrificans (strain Pd 1222)	COG1414	K	DNA-binding transcriptional regulator, IclR family	--	--	--	--	--	--	--	GO:0006355(regulation of transcription, DNA-templated)	None	GO:0003677(DNA binding)
orf00747	614	KAE8561509.1	phosphomethylpyrimidine synthase ThiC [Paenibacillus polymyxa]	Q65M65|THIC_BACLD	Phosphomethylpyrimidine synthase	thiC	Bacillus licheniformis (strain ATCC 14580 / DSM 13 / JCM 2505 / NBRC 12200 / NCIMB 9375 / NRRL NRS-1264 / Gibson 46)	COG0422	H	4-amino-2-methyl-5-hydroxymethylpyrimidine (HMP) synthase ThiC	K03147	thiC	phosphomethylpyrimidine synthase [EC:4.1.99.17]	ko00730	Thiamine metabolism	Metabolism of cofactors and vitamins	Metabolism	GO:0009228(thiamine biosynthetic process);GO:0009229(thiamine diphosphate biosynthetic process)	None	GO:0008270(zinc ion binding);GO:0016830(carbon-carbon lyase activity);GO:0051539(4 iron, 4 sulfur cluster binding)
orf00748	50	WP_010348453.1	MULTISPECIES: hypothetical protein [Paenibacillus]	--	--	--	--	--	--	--	--	--	--	--	--	--	--	--	--	--
orf00749	38	--	--	--	--	--	--	--	--	--	--	--	--	--	--	--	--	--	--	--
orf00750	278	WP_013369422.1	MULTISPECIES: YitT family protein [Paenibacillus]	P94357|YXKD_BACSU	UPF0750 membrane protein YxkD	yxkD	Bacillus subtilis (strain 168)	COG1284	S	Uncharacterized membrane-anchored protein YitT, contains DUF161 and DUF2179 domains	--	--	--	--	--	--	--	None	GO:0005886(plasma membrane);GO:0016021(integral component of membrane)	None
orf00751	118	WP_016819330.1	MULTISPECIES: DUF1648 domain-containing protein [Paenibacillus]	--	--	--	--	--	--	--	--	--	--	--	--	--	--	--	--	--
orf00752	903	WP_090891526.1	aconitate hydratase AcnA [Paenibacillus polymyxa]	Q5SMF6|ACNA_THET8	Aconitate hydratase A	acoA	Thermus thermophilus (strain ATCC 27634 / DSM 579 / HB8)	COG1048	C	Aconitase A	K01681	ACO, acnA	aconitate hydratase [EC:4.2.1.3]	ko00020|ko00630|ko00720	Citrate cycle (TCA cycle)|Glyoxylate and dicarboxylate metabolism|Carbon fixation pathways in prokaryotes	Carbohydrate metabolism|Carbohydrate metabolism|Energy metabolism	Metabolism|Metabolism|Metabolism	GO:0006099(tricarboxylic acid cycle);GO:0009085(lysine biosynthetic process);GO:0019679(propionate metabolic process, methylcitrate cycle)	None	GO:0003729(mRNA binding);GO:0003730(mRNA 3'-UTR binding);GO:0003994(aconitate hydratase activity);GO:0046872(metal ion binding);GO:0047456(2-methylisocitrate dehydratase activity);GO:0047780(citrate dehydratase activity);GO:0051539(4 iron, 4 sulfur cluster binding)
orf00753	331	WP_019686143.1	amidase domain-containing protein [Paenibacillus polymyxa]	P32814|YGL4_GEOSE	Uncharacterized 35.5 kDa protein in gldA 3&apos;region	unknown	Geobacillus stearothermophilus	COG5890	D	Uncharacterized sporulation proteins YjcM and YhbB, contain C-terminal amidase domain	--	--	--	--	--	--	--	--	--	--
orf00754	362	WP_016819327.1	D-alanine--D-alanine ligase [Paenibacillus polymyxa]	A7Z1L3|DDL_BACVZ	D-alanine--D-alanine ligase	ddl	Bacillus velezensis (strain DSM 23117 / BGSC 10A6 / FZB42)	COG1181	MR	D-alanine-D-alanine ligase or related ATP-grasp enzyme	K01921	ddl	D-alanine-D-alanine ligase [EC:6.3.2.4]	ko00470|ko00550|ko01502	D-Amino acid metabolism|Peptidoglycan biosynthesis|Vancomycin resistance	Metabolism of other amino acids|Glycan biosynthesis and metabolism|Drug resistance: antimicrobial	Metabolism|Metabolism|Human Diseases	GO:0008360(regulation of cell shape);GO:0009252(peptidoglycan biosynthetic process);GO:0071555(cell wall organization)	GO:0005737(cytoplasm)	GO:0005524(ATP binding);GO:0008716(D-alanine-D-alanine ligase activity);GO:0046872(metal ion binding)
orf00755	107	WP_016819326.1	MULTISPECIES: hypothetical protein [Paenibacillus]	--	--	--	--	--	--	--	--	--	--	--	--	--	--	--	--	--
orf00756	333	WP_016819325.1	UV DNA damage repair endonuclease UvsE [Paenibacillus polymyxa]	A8FIG1|UVSE_BACP2	UV DNA damage endonuclease	uvsE	Bacillus pumilus (strain SAFR-032)	COG4294	L	UV DNA damage repair endonuclease	K13281	uvsE, UVE1	UV DNA damage endonuclease [EC:3.-.-.-]	None	None	None	None	GO:0006289(nucleotide-excision repair);GO:0006290(pyrimidine dimer repair);GO:0009411(response to UV)	None	GO:0004519(endonuclease activity)
orf00757	308	SUA63846.1	inositol-1-monophosphatase [Paenibacillus polymyxa]	B4ED80|SUHB_BURCJ	Putative Nus factor SuhB	suhB	Burkholderia cenocepacia (strain ATCC BAA-245 / DSM 16553 / LMG 16656 / NCTC 13227 / J2315 / CF5610)	COG0483	G	Archaeal fructose-1,6-bisphosphatase or related enzyme, inositol monophosphatase family	K01092	E3.1.3.25, IMPA, suhB	myo-inositol-1(or 4)-monophosphatase [EC:3.1.3.25]	ko00521|ko00562|ko04070	Streptomycin biosynthesis|Inositol phosphate metabolism|Phosphatidylinositol signaling system	Biosynthesis of other secondary metabolites|Carbohydrate metabolism|Signal transduction	Metabolism|Metabolism|Environmental Information Processing	GO:0031564(transcription antitermination);GO:0042254(ribosome biogenesis);GO:0046854(phosphatidylinositol phosphate biosynthetic process);GO:0046855(inositol phosphate dephosphorylation)	GO:0005737(cytoplasm)	GO:0003723(RNA binding);GO:0008934(inositol monophosphate 1-phosphatase activity);GO:0046872(metal ion binding);GO:0052832(inositol monophosphate 3-phosphatase activity);GO:0052833(inositol monophosphate 4-phosphatase activity)
orf00758	80	WP_019686147.1	hypothetical protein [Paenibacillus polymyxa]	--	--	--	--	--	--	--	--	--	--	--	--	--	--	--	--	--
orf00759	576	AUS25009.1	histidine kinase [Paenibacillus polymyxa]	O31516|YESM_BACSU	Sensor histidine kinase YesM	yesM	Bacillus subtilis (strain 168)	COG2972	T	Sensor histidine kinase YesM	K07718	yesM	two-component system, sensor histidine kinase YesM [EC:2.7.13.3]	ko02020	Two-component system	Signal transduction	Environmental Information Processing	None	GO:0005886(plasma membrane);GO:0016021(integral component of membrane)	GO:0000155(phosphorelay sensor kinase activity);GO:0005524(ATP binding)
orf00760	519	WP_016819321.1	MULTISPECIES: response regulator [Paenibacillus]	O31517|YESN_BACSU	Uncharacterized transcriptional regulatory protein YesN	yesN	Bacillus subtilis (strain 168)	COG4753	TK	Two-component response regulator, YesN/AraC family, consists of REC and AraC-type DNA-binding domains	K07720	yesN	two-component system, response regulator YesN	ko02020	Two-component system	Signal transduction	Environmental Information Processing	GO:0000160(phosphorelay signal transduction system)	GO:0005737(cytoplasm)	GO:0003700(DNA-binding transcription factor activity);GO:0043565(sequence-specific DNA binding)
orf00761	430	WP_019686149.1	extracellular solute-binding protein [Paenibacillus polymyxa]	O31518|YESO_BACSU	Putative ABC transporter substrate-binding protein YesO	yesO	Bacillus subtilis (strain 168)	COG1653	G	ABC-type glycerol-3-phosphate transport system, periplasmic component	K02027	ABC.MS.S	multiple sugar transport system substrate-binding protein	None	None	None	None	--	--	--
orf00762	302	WP_016819319.1	MULTISPECIES: sugar ABC transporter permease [Paenibacillus]	O31519|YESP_BACSU	Probable ABC transporter permease protein YesP	yesP	Bacillus subtilis (strain 168)	COG1175	G	ABC-type sugar transport system, permease component	K02025	ABC.MS.P	multiple sugar transport system permease protein	None	None	None	None	GO:0055085(transmembrane transport)	GO:0005886(plasma membrane);GO:0016021(integral component of membrane)	None
orf00763	279	WP_013369435.1	MULTISPECIES: carbohydrate ABC transporter permease [Paenibacillus]	O31520|YESQ_BACSU	Probable ABC transporter permease protein YesQ	yesQ	Bacillus subtilis (strain 168)	COG0395	G	ABC-type glycerol-3-phosphate transport system, permease component	K02026	ABC.MS.P1	multiple sugar transport system permease protein	None	None	None	None	GO:0055085(transmembrane transport)	GO:0005886(plasma membrane);GO:0016021(integral component of membrane)	None
orf00764	370	WP_102999205.1	rhamnogalacturonan acetylesterase [Paenibacillus polymyxa]	O31523|RHGT1_BACSU	Rhamnogalacturonan acetylesterase RhgT	rhgT	Bacillus subtilis (strain 168)	COG2755	DI	Lysophospholipase L1 or related esterase. Includes spore coat protein LipC/YcsK	--	--	--	--	--	--	--	None	None	GO:0016787(hydrolase activity)
orf00765	354	SEK10328.1	unsaturated rhamnogalacturonyl hydrolase [Paenibacillus polymyxa]	O31521|URHG1_BACSU	Unsaturated rhamnogalacturonyl hydrolase YesR	yesR	Bacillus subtilis (strain 168)	COG4225	G	Rhamnogalacturonyl hydrolase YesR	K15532	yteR, yesR	unsaturated rhamnogalacturonyl hydrolase [EC:3.2.1.172]	None	None	None	None	GO:0005975(carbohydrate metabolic process)	GO:0005737(cytoplasm)	GO:0102211(unsaturated rhamnogalacturonyl hydrolase activity)
orf00766	133	WP_016819316.1	hypothetical protein [Paenibacillus polymyxa]	--	--	--	--	COG4288	S	Uncharacterized conserved protein	--	--	--	--	--	--	--	--	--	--
orf00767	316	WP_025364030.1	MULTISPECIES: EamA family transporter [Paenibacillus]	Q08794|YCXC_BACSU	Uncharacterized transporter YcxC	ycxC	Bacillus subtilis (strain 168)	COG0697	GER	Permease of the drug/metabolite transporter (DMT) superfamily	--	--	--	--	--	--	--	None	GO:0005886(plasma membrane);GO:0016021(integral component of membrane)	None
orf00768	439	WP_193190437.1	glutamate-1-semialdehyde 2,1-aminomutase [Paenibacillus polymyxa]	B7GIK0|GSA1_ANOFW	Glutamate-1-semialdehyde 2,1-aminomutase 1	hemL1	Anoxybacillus flavithermus (strain DSM 21510 / WK1)	COG0001	H	Glutamate-1-semialdehyde aminotransferase	K01845	hemL	glutamate-1-semialdehyde 2,1-aminomutase [EC:5.4.3.8]	ko00860	Porphyrin and chlorophyll metabolism	Metabolism of cofactors and vitamins	Metabolism	GO:0006782(protoporphyrinogen IX biosynthetic process)	GO:0005737(cytoplasm)	GO:0008483(transaminase activity);GO:0030170(pyridoxal phosphate binding);GO:0042286(glutamate-1-semialdehyde 2,1-aminomutase activity)
orf00769	373	WP_013369441.1	MULTISPECIES: LCP family protein [Paenibacillus]	A9VRA8|TAGU_BACMK	Polyisoprenyl-teichoic acid--peptidoglycan teichoic acid transferase TagU	tagU	Bacillus mycoides (strain KBAB4)	COG1316	M	Anionic cell wall polymer biosynthesis enzyme TagV/TagU, LytR-Cps2A-Psr (LCP) family (peptidoglycan teichoic acid transferase)	--	--	--	--	--	--	--	GO:0070726(cell wall assembly)	GO:0005886(plasma membrane);GO:0016021(integral component of membrane)	GO:0016780(phosphotransferase activity, for other substituted phosphate groups)
orf00770	346	WP_016819312.1	MULTISPECIES: ATP-binding cassette domain-containing protein [Paenibacillus]	P46903|NATA_BACSU	ABC transporter ATP-binding protein NatA	natA	Bacillus subtilis (strain 168)	COG4586	R	ABC-type uncharacterized transport system, ATPase component	K01990	ABC-2.A	ABC-2 type transport system ATP-binding protein	None	None	None	None	None	None	GO:0005524(ATP binding);GO:0008554(P-type sodium transporter activity)
orf00771	264	WP_016819311.1	MULTISPECIES: ABC-2 family transporter protein [Paenibacillus]	--	--	--	--	COG4587	R	ABC-type uncharacterized transport system, permease component	K01992	ABC-2.P	ABC-2 type transport system permease protein	None	None	None	None	--	--	--
orf00772	262	WP_019686156.1	MULTISPECIES: ABC-2 family transporter protein [Paenibacillus]	--	--	--	--	COG3694	R	ABC-type uncharacterized transport system, permease component	K01992	ABC-2.P	ABC-2 type transport system permease protein	None	None	None	None	--	--	--
orf00773	158	WP_031462879.1	thioredoxin-dependent thiol peroxidase [Paenibacillus polymyxa]	Q796Y8|BCP_BACSU	Peroxiredoxin Bcp	ygaF	Bacillus subtilis (strain 168)	COG1225	O	Peroxiredoxin	K03564	BCP, PRXQ, DOT5	thioredoxin-dependent peroxiredoxin [EC:1.11.1.24]	None	None	None	None	GO:0034599(cellular response to oxidative stress);GO:0045454(cell redox homeostasis)	GO:0005737(cytoplasm)	GO:0008379(thioredoxin peroxidase activity)
orf00774	371	WP_019686157.1	endospore germination permease [Paenibacillus polymyxa]	P49940|GERKB_BACSU	Spore germination protein KB	gerKB	Bacillus subtilis (strain 168)	COG5902	D	Spore germination receptor GerABC, GerB subunit (amino acid transporter)	K06296	gerKB	spore germination protein KB	None	None	None	None	GO:0009847(spore germination)	GO:0005886(plasma membrane);GO:0016021(integral component of membrane)	None
orf00775	78	WP_016819308.1	MULTISPECIES: hypothetical protein [Paenibacillus]	--	--	--	--	--	--	--	--	--	--	--	--	--	--	--	--	--
orf00776	370	WP_016819307.1	MULTISPECIES: endospore germination permease [Paenibacillus]	P49940|GERKB_BACSU	Spore germination protein KB	gerKB	Bacillus subtilis (strain 168)	COG5902	D	Spore germination receptor GerABC, GerB subunit (amino acid transporter)	K06296	gerKB	spore germination protein KB	None	None	None	None	GO:0009847(spore germination)	GO:0005886(plasma membrane);GO:0016021(integral component of membrane)	None
orf00777	402	WP_031462881.1	Ger(x)C family spore germination protein [Paenibacillus polymyxa]	P49941|GERKC_BACSU	Spore germination protein KC	gerKC	Bacillus subtilis (strain 168)	COG5903	D	Spore germination receptor GerABC, GerC subunit	K06297	gerKC	spore germination protein KC	None	None	None	None	GO:0009847(spore germination)	GO:0005886(plasma membrane)	None
orf00778	513	WP_031462882.1	spore germination protein [Paenibacillus polymyxa]	P49939|GERKA_BACSU	Spore germination protein KA	gerKA	Bacillus subtilis (strain 168)	COG5901	D	Spore germination receptor GerABC, GerA subunit (L-alanine receptor)	K06295	gerKA	spore germination protein KA	None	None	None	None	GO:0009847(spore germination)	GO:0005886(plasma membrane);GO:0016021(integral component of membrane)	None
orf00779	218	WP_016819304.1	MULTISPECIES: DedA family protein [Paenibacillus]	O31453|YBFM_BACSU	Uncharacterized membrane protein YbfM	ybfM	Bacillus subtilis (strain 168)	COG0586	M	Membrane integrity protein DedA, putative transporter, DedA/Tvp38 family	--	--	--	--	--	--	--	None	GO:0005886(plasma membrane);GO:0016021(integral component of membrane)	None
orf00780	512	WP_017428420.1	MULTISPECIES: glutamine-hydrolyzing GMP synthase [Paenibacillus]	Q9KF78|GUAA_BACHD	Putative GMP synthase [glutamine-hydrolyzing]	guaA	Bacillus halodurans (strain ATCC BAA-125 / DSM 18197 / FERM 7344 / JCM 9153 / C-125)	COG0518|COG0519	F|F	GMP synthase, glutamine amidotransferase domain|GMP synthase, PP-ATPase domain/subunit	K01951	guaA, GMPS	GMP synthase (glutamine-hydrolysing) [EC:6.3.5.2]	ko00230|ko00983	Purine metabolism|Drug metabolism - other enzymes	Nucleotide metabolism|Xenobiotics biodegradation and metabolism	Metabolism|Metabolism	GO:0006541(glutamine metabolic process)	None	GO:0003922(GMP synthase (glutamine-hydrolyzing) activity);GO:0005524(ATP binding);GO:0016462(pyrophosphatase activity)
orf00781	205	WP_016819293.1	Type 1 glutamine amidotransferase-like domain-containing protein [Paenibacillus polymyxa]	P58495|Y363_LISMO	Uncharacterized peptidase Lmo0363	lmo0363	Listeria monocytogenes serovar 1/2a (strain ATCC BAA-679 / EGD-e)	COG3340	E	Peptidase E	K05995	pepE	dipeptidase E [EC:3.4.13.21]	None	None	None	None	None	None	GO:0008236(serine-type peptidase activity)
orf00782	376	WP_031462885.1	MULTISPECIES: Gfo/Idh/MocA family oxidoreductase [Paenibacillus]	Q06433|GAL80_KLULA	Galactose/lactose metabolism regulatory protein GAL80	GAL80	Kluyveromyces lactis (strain ATCC 8585 / CBS 2359 / DSM 70799 / NBRC 1267 / NRRL Y-1140 / WM37)	COG0673	R	Predicted dehydrogenase	--	--	--	--	--	--	--	GO:0000122(negative regulation of transcription by RNA polymerase II);GO:0006012(galactose metabolic process);GO:0043433(negative regulation of DNA-binding transcription factor activity)	GO:0005634(nucleus);GO:0005737(cytoplasm)	GO:0000166(nucleotide binding);GO:0003677(DNA binding);GO:0019210(kinase inhibitor activity);GO:0042802(identical protein binding);GO:0061629(RNA polymerase II-specific DNA-binding transcription factor binding)
orf00783	281	WP_019686163.1	MULTISPECIES: LysR family transcriptional regulator [Paenibacillus]	Q73EY2|CZCR_BACC1	HTH-type transcriptional regulator CzcR	czcR	Bacillus cereus (strain ATCC 10987 / NRS 248)	COG0583	K	DNA-binding transcriptional regulator, LysR family	--	--	--	--	--	--	--	None	None	GO:0003677(DNA binding);GO:0003700(DNA-binding transcription factor activity)
orf00784	128	WP_049828244.1	MarR family transcriptional regulator [Paenibacillus polymyxa]	P96708|YDGJ_BACSU	Uncharacterized HTH-type transcriptional regulator YdgJ	ydgJ	Bacillus subtilis (strain 168)	COG1846	K	DNA-binding transcriptional regulator, MarR family	--	--	--	--	--	--	--	GO:0045892(negative regulation of transcription, DNA-templated)	None	GO:0000976(transcription cis-regulatory region binding);GO:0003700(DNA-binding transcription factor activity)
orf00785	129	WP_031462888.1	hypothetical protein [Paenibacillus polymyxa]	--	--	--	--	--	--	--	--	--	--	--	--	--	--	--	--	--
orf00786	456	WP_016819288.1	MULTISPECIES: NCS2 family permease [Paenibacillus]	Q57772|Y326_METJA	Putative permease MJ0326	MJ0326	Methanocaldococcus jannaschii (strain ATCC 43067 / DSM 2661 / JAL-1 / JCM 10045 / NBRC 100440)	COG2252	F	Xanthine/guanine/uracil/vitamin C permease GhxP/GhxQ, nucleobase:cation symporter 2 ( NCS2) family	K06901	pbuG, azgA, ghxP, ghxQ, adeQ	adenine/guanine/hypoxanthine permease	None	None	None	None	GO:0015853(adenine transport);GO:0015854(guanine transport)	GO:0005886(plasma membrane);GO:0016021(integral component of membrane)	GO:0005345(purine nucleobase transmembrane transporter activity)
orf00787	50	PJN52042.1	hypothetical protein PAEAM_48670 [Paenibacillus sp. GM1FR]	--	--	--	--	--	--	--	--	--	--	--	--	--	--	--	--	--
orf00788	106	VTR19734.1	Uncharacterised protein [Actinobacillus pleuropneumoniae]	--	--	--	--	--	--	--	--	--	--	--	--	--	--	--	--	--
orf00789	37	--	--	--	--	--	--	--	--	--	--	--	--	--	--	--	--	--	--	--
orf00790	330	WP_019686165.1	MULTISPECIES: ketoacyl-ACP synthase III [Paenibacillus]	O07600|FABH2_BACSU	3-oxoacyl-[acyl-carrier-protein] synthase 3 protein 2	fabHB	Bacillus subtilis (strain 168)	COG0332	I	3-oxoacyl-[acyl-carrier-protein] synthase III	K00648	fabH	3-oxoacyl-[acyl-carrier-protein] synthase III [EC:2.3.1.180]	ko00061	Fatty acid biosynthesis	Lipid metabolism	Metabolism	GO:0006631(fatty acid metabolic process);GO:0006633(fatty acid biosynthetic process)	GO:0005737(cytoplasm)	GO:0004315(3-oxoacyl-[acyl-carrier-protein] synthase activity);GO:0033818(beta-ketoacyl-acyl-carrier-protein synthase III activity)
orf00791	711	WP_031462889.1	MULTISPECIES: DNA topoisomerase III [Paenibacillus]	Q81IH1|TOP3_BACCR	DNA topoisomerase 3	topB	Bacillus cereus (strain ATCC 14579 / DSM 31 / JCM 2152 / NBRC 15305 / NCIMB 9373 / NRRL B-3711)	COG0550|COG0551	L|L	DNA topoisomerase IA|DNA topoisomerase I, ssDNA-binding Zn-finger and Zn-ribbon domains	K03169	topB	DNA topoisomerase III [EC:5.6.2.1]	None	None	None	None	GO:0006265(DNA topological change)	None	GO:0000287(magnesium ion binding);GO:0003677(DNA binding);GO:0003917(DNA topoisomerase type I (single strand cut, ATP-independent) activity)
orf00792	45	WP_181575617.1	hypothetical protein [Paenibacillus polymyxa]	--	--	--	--	--	--	--	--	--	--	--	--	--	--	--	--	--
orf00793	386	WP_019686167.1	MULTISPECIES: type II asparaginase [Paenibacillus]	O34482|ASPG2_BACSU	L-asparaginase 2	ansZ	Bacillus subtilis (strain 168)	COG0252	JE	L-asparaginase/archaeal Glu-tRNAGln amidotransferase subunit D	K01424	E3.5.1.1, ansA, ansB	L-asparaginase [EC:3.5.1.1]	ko00250|ko00460	Alanine, aspartate and glutamate metabolism|Cyanoamino acid metabolism	Amino acid metabolism|Metabolism of other amino acids	Metabolism|Metabolism	GO:0006530(asparagine catabolic process)	GO:0042597(periplasmic space)	GO:0004067(asparaginase activity)
orf00794	53	AUS25042.1	hypothetical protein C1A50_0857 [Paenibacillus polymyxa]	--	--	--	--	--	--	--	--	--	--	--	--	--	--	--	--	--
orf00795	42	WP_013369463.1	MULTISPECIES: DUF4023 family protein [Paenibacillus]	--	--	--	--	--	--	--	--	--	--	--	--	--	--	--	--	--
orf00796	87	WP_016819762.1	MULTISPECIES: DUF1294 domain-containing protein [Paenibacillus]	P94519|YSDA_BACSU	Uncharacterized protein YsdA	ysdA	Bacillus subtilis (strain 168)	COG3326	S	Uncharacterized membrane protein YsdA, DUF1294 family	--	--	--	--	--	--	--	None	GO:0005886(plasma membrane);GO:0016021(integral component of membrane)	None
orf00797	144	WP_013369465.1	MULTISPECIES: universal stress protein [Paenibacillus]	P42297|YXIE_BACSU	Universal stress protein YxiE	yxiE	Bacillus subtilis (strain 168)	COG0589	T	Nucleotide-binding universal stress protein, UspA family	--	--	--	--	--	--	--	None	GO:0005737(cytoplasm)	GO:0005524(ATP binding)
orf00798	161	WP_013369467.1	MULTISPECIES: 5-(carboxyamino)imidazole ribonucleotide mutase [Paenibacillus]	P12044|PURE_BACSU	N5-carboxyaminoimidazole ribonucleotide mutase	purE	Bacillus subtilis (strain 168)	COG0041	F	Phosphoribosylcarboxyaminoimidazole (NCAIR) mutase	K01588	purE	5-(carboxyamino)imidazole ribonucleotide mutase [EC:5.4.99.18]	ko00230	Purine metabolism	Nucleotide metabolism	Metabolism	GO:0006189('de novo' IMP biosynthetic process)	None	GO:0034023(5-(carboxyamino)imidazole ribonucleotide mutase activity)
orf00799	391	WP_016819765.1	5-(carboxyamino)imidazole ribonucleotide synthase [Paenibacillus polymyxa]	P12045|PURK_BACSU	N5-carboxyaminoimidazole ribonucleotide synthase	purK	Bacillus subtilis (strain 168)	COG0026	F	Phosphoribosylaminoimidazole carboxylase (NCAIR synthetase)	K01589	purK	5-(carboxyamino)imidazole ribonucleotide synthase [EC:6.3.4.18]	ko00230	Purine metabolism	Nucleotide metabolism	Metabolism	GO:0006189('de novo' IMP biosynthetic process)	GO:0005829(cytosol)	GO:0004638(phosphoribosylaminoimidazole carboxylase activity);GO:0005524(ATP binding);GO:0034028(5-(carboxyamino)imidazole ribonucleotide synthase activity);GO:0046872(metal ion binding)
orf00800	432	WP_031462891.1	MULTISPECIES: adenylosuccinate lyase [Paenibacillus]	P12047|PUR8_BACSU	Adenylosuccinate lyase	purB	Bacillus subtilis (strain 168)	COG0015	F	Adenylosuccinate lyase	K01756	purB, ADSL	adenylosuccinate lyase [EC:4.3.2.2]	ko00230|ko00250	Purine metabolism|Alanine, aspartate and glutamate metabolism	Nucleotide metabolism|Amino acid metabolism	Metabolism|Metabolism	GO:0006167(AMP biosynthetic process);GO:0006189('de novo' IMP biosynthetic process);GO:0044208('de novo' AMP biosynthetic process)	GO:0005829(cytosol)	GO:0004018(N6-(1,2-dicarboxyethyl)AMP AMP-lyase (fumarate-forming) activity);GO:0070626((S)-2-(5-amino-1-(5-phospho-D-ribosyl)imidazole-4-carboxamido)succinate AMP-lyase (fumarate-forming) activity)
orf00801	41	AUS25049.1	hypothetical protein C1A50_0864 [Paenibacillus polymyxa]	--	--	--	--	--	--	--	--	--	--	--	--	--	--	--	--	--
orf00802	50	WP_155399768.1	hypothetical protein [Paenibacillus polymyxa]	--	--	--	--	--	--	--	--	--	--	--	--	--	--	--	--	--
orf00803	293	WP_017426169.1	MULTISPECIES: phosphoribosylaminoimidazolesuccinocarboxamide synthase [Paenibacillus]	B5YFN3|PUR7_THEYD	Phosphoribosylaminoimidazole-succinocarboxamide synthase	purC	Thermodesulfovibrio yellowstonii (strain ATCC 51303 / DSM 11347 / YP87)	COG0152	F	Phosphoribosylaminoimidazole-succinocarboxamide synthase	K01923	purC	phosphoribosylaminoimidazole-succinocarboxamide synthase [EC:6.3.2.6]	ko00230	Purine metabolism	Nucleotide metabolism	Metabolism	GO:0006189('de novo' IMP biosynthetic process)	GO:0005737(cytoplasm)	GO:0004639(phosphoribosylaminoimidazolesuccinocarboxamide synthase activity);GO:0005524(ATP binding)
orf00804	81	WP_007428837.1	MULTISPECIES: phosphoribosylformylglycinamidine synthase subunit PurS [Paenibacillus]	P12049|PURS_BACSU	Phosphoribosylformylglycinamidine synthase subunit PurS	purS	Bacillus subtilis (strain 168)	COG1828	F	Phosphoribosylformylglycinamidine (FGAM) synthase, PurS subunit	K23264	purS	phosphoribosylformylglycinamidine synthase subunit PurS [EC:6.3.5.3]	ko00230	Purine metabolism	Nucleotide metabolism	Metabolism	GO:0006189('de novo' IMP biosynthetic process)	GO:0005737(cytoplasm)	GO:0004642(phosphoribosylformylglycinamidine synthase activity);GO:0005524(ATP binding)
orf00805	229	WP_016819768.1	MULTISPECIES: phosphoribosylformylglycinamidine synthase subunit PurQ [Paenibacillus]	C0ZKC5|PURQ_BREBN	Phosphoribosylformylglycinamidine synthase subunit PurQ	purQ	Brevibacillus brevis (strain 47 / JCM 6285 / NBRC 100599)	COG0047	F	Phosphoribosylformylglycinamidine (FGAM) synthase, glutamine amidotransferase domain	K23265	purQ	phosphoribosylformylglycinamidine synthase subunit PurQ / glutaminase [EC:6.3.5.3 3.5.1.2]	ko00220|ko00230|ko00250|ko00470	Arginine biosynthesis|Purine metabolism|Alanine, aspartate and glutamate metabolism|D-Amino acid metabolism	Amino acid metabolism|Nucleotide metabolism|Amino acid metabolism|Metabolism of other amino acids	Metabolism|Metabolism|Metabolism|Metabolism	GO:0006189('de novo' IMP biosynthetic process);GO:0006541(glutamine metabolic process)	GO:0005737(cytoplasm)	GO:0004359(glutaminase activity);GO:0004642(phosphoribosylformylglycinamidine synthase activity);GO:0005524(ATP binding)
orf00806	747	WP_016819769.1	MULTISPECIES: phosphoribosylformylglycinamidine synthase subunit PurL [Paenibacillus]	B7IUV3|PURL_BACC2	Phosphoribosylformylglycinamidine synthase subunit PurL	purL	Bacillus cereus (strain G9842)	COG0046	F	Phosphoribosylformylglycinamidine (FGAM) synthase, synthetase domain	K23269	purL	phosphoribosylformylglycinamidine synthase subunit PurL [EC:6.3.5.3]	ko00230	Purine metabolism	Nucleotide metabolism	Metabolism	GO:0006189('de novo' IMP biosynthetic process)	GO:0005737(cytoplasm)	GO:0000287(magnesium ion binding);GO:0004642(phosphoribosylformylglycinamidine synthase activity);GO:0005524(ATP binding)
orf00807	493	WP_017426172.1	MULTISPECIES: amidophosphoribosyltransferase [Paenibacillus]	P00497|PUR1_BACSU	Amidophosphoribosyltransferase	purF	Bacillus subtilis (strain 168)	COG0034	F	Glutamine phosphoribosylpyrophosphate amidotransferase	K00764	purF, PPAT	amidophosphoribosyltransferase [EC:2.4.2.14]	ko00230|ko00250	Purine metabolism|Alanine, aspartate and glutamate metabolism	Nucleotide metabolism|Amino acid metabolism	Metabolism|Metabolism	GO:0006164(purine nucleotide biosynthetic process);GO:0006189('de novo' IMP biosynthetic process);GO:0006541(glutamine metabolic process);GO:0009113(purine nucleobase biosynthetic process);GO:0009116(nucleoside metabolic process)	None	GO:0000287(magnesium ion binding);GO:0004044(amidophosphoribosyltransferase activity);GO:0051539(4 iron, 4 sulfur cluster binding)
orf00808	346	WP_017426173.1	MULTISPECIES: phosphoribosylformylglycinamidine cyclo-ligase [Paenibacillus]	C0ZKC8|PUR5_BREBN	Phosphoribosylformylglycinamidine cyclo-ligase	purM	Brevibacillus brevis (strain 47 / JCM 6285 / NBRC 100599)	COG0150	F	Phosphoribosylaminoimidazole (AIR) synthetase	K01933	purM	phosphoribosylformylglycinamidine cyclo-ligase [EC:6.3.3.1]	ko00230	Purine metabolism	Nucleotide metabolism	Metabolism	GO:0006189('de novo' IMP biosynthetic process)	GO:0005737(cytoplasm)	GO:0004641(phosphoribosylformylglycinamidine cyclo-ligase activity);GO:0005524(ATP binding)
orf00809	204	WP_031462893.1	MULTISPECIES: phosphoribosylglycinamide formyltransferase [Paenibacillus]	P12040|PUR3_BACSU	Phosphoribosylglycinamide formyltransferase	purN	Bacillus subtilis (strain 168)	COG0299	F	Folate-dependent phosphoribosylglycinamide formyltransferase PurN	K11175	purN	phosphoribosylglycinamide formyltransferase 1 [EC:2.1.2.2]	ko00230|ko00670	Purine metabolism|One carbon pool by folate	Nucleotide metabolism|Metabolism of cofactors and vitamins	Metabolism|Metabolism	GO:0006189('de novo' IMP biosynthetic process)	GO:0005737(cytoplasm);GO:0005829(cytosol)	GO:0004644(phosphoribosylglycinamide formyltransferase activity)
orf00810	514	WP_016819773.1	MULTISPECIES: bifunctional phosphoribosylaminoimidazolecarboxamide formyltransferase/IMP cyclohydrolase [Paenibacillus]	Q73EN1|PUR9_BACC1	Bifunctional purine biosynthesis protein PurH	purH	Bacillus cereus (strain ATCC 10987 / NRS 248)	COG0138	F	AICAR transformylase/IMP cyclohydrolase PurH	K00602	purH	phosphoribosylaminoimidazolecarboxamide formyltransferase / IMP cyclohydrolase [EC:2.1.2.3 3.5.4.10]	ko00230|ko00670|ko01523	Purine metabolism|One carbon pool by folate|Antifolate resistance	Nucleotide metabolism|Metabolism of cofactors and vitamins|Drug resistance: antineoplastic	Metabolism|Metabolism|Human Diseases	GO:0006189('de novo' IMP biosynthetic process)	None	GO:0003937(IMP cyclohydrolase activity);GO:0004643(phosphoribosylaminoimidazolecarboxamide formyltransferase activity)
orf00811	421	WP_045244214.1	MULTISPECIES: phosphoribosylamine--glycine ligase [Paenibacillus]	Q8RC54|PUR2_CALS4	Phosphoribosylamine--glycine ligase	purD	Caldanaerobacter subterraneus subsp. tengcongensis (strain DSM 15242 / JCM 11007 / NBRC 100824 / MB4)	COG0151	F	Phosphoribosylamine-glycine ligase	K01945	purD	phosphoribosylamine---glycine ligase [EC:6.3.4.13]	ko00230	Purine metabolism	Nucleotide metabolism	Metabolism	GO:0006189('de novo' IMP biosynthetic process);GO:0009113(purine nucleobase biosynthetic process)	None	GO:0004637(phosphoribosylamine-glycine ligase activity);GO:0005524(ATP binding);GO:0046872(metal ion binding)
orf00812	225	WP_016819775.1	MULTISPECIES: TetR/AcrR family transcriptional regulator [Paenibacillus]	P96701|YDGC_BACSU	Uncharacterized HTH-type transcriptional regulator YdgC	ydgC	Bacillus subtilis (strain 168)	COG1309	K	DNA-binding protein, AcrR family, includes nucleoid occlusion protein SlmA	--	--	--	--	--	--	--	None	None	GO:0003677(DNA binding)
orf00813	285	WP_017426177.1	MULTISPECIES: transporter substrate-binding domain-containing protein [Paenibacillus]	P0AEN0|TCYJ_ECOL6	L-cystine-binding protein TcyJ	tcyJ	Escherichia coli O6:H1 (strain CFT073 / ATCC 700928 / UPEC)	COG0834	ET	ABC-type amino acid transport/signal transduction system, periplasmic component/domain	K02424	fliY, tcyA	L-cystine transport system substrate-binding protein	ko02010|ko02040	ABC transporters|Flagellar assembly	Membrane transport|Cell motility	Environmental Information Processing|Cellular Processes	GO:0006865(amino acid transport)	GO:0016020(membrane);GO:0042597(periplasmic space)	GO:0015276(ligand-gated ion channel activity)
orf00814	215	WP_016819779.1	MULTISPECIES: amino acid ABC transporter permease [Paenibacillus]	P0AFT3|TCYL_ECOL6	L-cystine transport system permease protein TcyL	tcyL	Escherichia coli O6:H1 (strain CFT073 / ATCC 700928 / UPEC)	COG0765	E	ABC-type amino acid transport system, permease component	K10009	tcyB, yecS	L-cystine transport system permease protein	ko02010	ABC transporters	Membrane transport	Environmental Information Processing	GO:0006865(amino acid transport)	GO:0043190(ATP-binding cassette (ABC) transporter complex)	GO:0022857(transmembrane transporter activity)
orf00815	249	SEJ06667.1	amino acid ABC transporter ATP-binding protein, PAAT family [Paenibacillus polymyxa]	P39456|TCYC_BACSU	L-cystine import ATP-binding protein TcyC	tcyC	Bacillus subtilis (strain 168)	COG1126	E	ABC-type polar amino acid transport system, ATPase component	K10010	tcyC, yecC	L-cystine transport system ATP-binding protein [EC:7.4.2.1]	ko02010	ABC transporters	Membrane transport	Environmental Information Processing	None	GO:0005886(plasma membrane)	GO:0005524(ATP binding);GO:0015424(ABC-type amino acid transporter activity);GO:0042626(ATPase-coupled transmembrane transporter activity)
orf00816	141	WP_013369486.1	MULTISPECIES: OsmC family protein [Paenibacillus]	--	--	--	--	COG1765	R	Uncharacterized OsmC-related protein	K07397	yhfA	putative redox protein	None	None	None	None	--	--	--
orf00817	325	WP_045244212.1	iron chelate uptake ABC transporter family permease subunit [Paenibacillus polymyxa]	O34832|YFME_BACSU	Fe(3+)-citrate import system permease protein YfmE	yfmE	Bacillus subtilis (strain 168)	COG0609	P	ABC-type Fe3+-siderophore transport system, permease component	K23182	fecD	ferric citrate transport system permease protein	ko02010	ABC transporters	Membrane transport	Environmental Information Processing	GO:0033214(siderophore-dependent iron import into cell)	GO:0005887(integral component of plasma membrane)	GO:0022857(transmembrane transporter activity)
orf00818	334	WP_016819782.1	iron ABC transporter permease [Paenibacillus polymyxa]	O34933|YFMD_BACSU	Fe(3+)-citrate import system permease protein YfmD	yfmD	Bacillus subtilis (strain 168)	COG0609	P	ABC-type Fe3+-siderophore transport system, permease component	K23183	fecC	ferric citrate transport system permease protein	ko02010	ABC transporters	Membrane transport	Environmental Information Processing	GO:0033214(siderophore-dependent iron import into cell)	GO:0005887(integral component of plasma membrane)	GO:0022857(transmembrane transporter activity)
orf00819	326	WP_103042187.1	ABC transporter substrate-binding protein [Paenibacillus polymyxa]	O34348|YFMC_BACSU	Fe(3+)-citrate-binding protein YfmC	yfmC	Bacillus subtilis (strain 168)	COG4594	P	ABC-type Fe3+-citrate transport system, periplasmic component	K23181	fecB	ferric citrate transport system substrate-binding protein	ko02010	ABC transporters	Membrane transport	Environmental Information Processing	GO:0006811(ion transport);GO:0055072(iron ion homeostasis)	GO:0005886(plasma membrane);GO:0030288(outer membrane-bounded periplasmic space)	None
orf00820	242	WP_031462898.1	MULTISPECIES: response regulator [Paenibacillus]	P39486|DCTR_BACME	Probable C4-dicarboxylate response regulator DctR	dctR	Bacillus megaterium	COG4565	KT	DNA-binding response regulator DpiB of citrate/malate metabolism	--	--	--	--	--	--	--	GO:0000160(phosphorelay signal transduction system)	GO:0005737(cytoplasm);GO:0009289(pilus)	GO:0003677(DNA binding);GO:0003700(DNA-binding transcription factor activity)
orf00821	557	WP_103042188.1	sensor histidine kinase [Paenibacillus polymyxa]	Q9RC53|CITS_BACHD	Sensor protein CitS	citS	Bacillus halodurans (strain ATCC BAA-125 / DSM 18197 / FERM 7344 / JCM 9153 / C-125)	COG3290	T	Sensor histidine kinase DipB regulating citrate/malate metabolism	K02476	K02476	two-component system, CitB family, sensor kinase [EC:2.7.13.3]	None	None	None	None	GO:0006355(regulation of transcription, DNA-templated)	GO:0005886(plasma membrane);GO:0016021(integral component of membrane)	GO:0000155(phosphorelay sensor kinase activity);GO:0005524(ATP binding)
orf00822	97	WP_017426184.1	MULTISPECIES: antibiotic biosynthesis monooxygenase [Paenibacillus]	P94425|YCNE_BACSU	Putative monooxygenase YcnE	ycnE	Bacillus subtilis (strain 168)	COG1359	C	Quinol monooxygenase YgiN	--	--	--	--	--	--	--	GO:0009636(response to toxic substance);GO:0019439(aromatic compound catabolic process)	None	GO:0003824(catalytic activity);GO:0004497(monooxygenase activity)
orf00823	274	WP_016819787.1	MULTISPECIES: aldo/keto reductase [Paenibacillus]	O32210|GR_BACSU	Glyoxal reductase	yvgN	Bacillus subtilis (strain 168)	COG0656	Q	Aldo/keto reductase, related to diketogulonate reductase	K23257	yvgN	methylglyoxal/glyoxal reductase [EC:1.1.1.283 1.1.1.-]	ko00620|ko00640	Pyruvate metabolism|Propanoate metabolism	Carbohydrate metabolism|Carbohydrate metabolism	Metabolism|Metabolism	None	None	GO:0043892(methylglyoxal reductase (NADPH-dependent) activity);GO:0047834(D-threo-aldose 1-dehydrogenase activity)
orf00824	218	WP_045244210.1	MULTISPECIES: SdpI family protein [Paenibacillus]	O32241|SDPI_BACSU	Immunity protein SdpI	sdpI	Bacillus subtilis (strain 168)	COG5658	V	Bacterial immunity/signal transduction membrane protein SdpI, SdpI/YbgB/DUF1648 family	--	--	--	--	--	--	--	GO:0009636(response to toxic substance)	GO:0016021(integral component of membrane)	None
orf00825	79	WP_016819789.1	MULTISPECIES: winged helix-turn-helix transcriptional regulator [Paenibacillus]	O32242|SDPR_BACSU	Transcriptional repressor SdpR	sdpR	Bacillus subtilis (strain 168)	COG0640	K	DNA-binding transcriptional regulator, ArsR family	--	--	--	--	--	--	--	GO:0006355(regulation of transcription, DNA-templated)	GO:0005737(cytoplasm)	GO:0000976(transcription cis-regulatory region binding);GO:0003700(DNA-binding transcription factor activity)
orf00826	41	--	--	--	--	--	--	--	--	--	--	--	--	--	--	--	--	--	--	--
orf00827	203	WP_016819790.1	alpha/beta hydrolase [Paenibacillus polymyxa]	O34842|MHQD_BACSU	Putative hydrolase MhqD	mhqD	Bacillus subtilis (strain 168)	COG0400	R	Predicted esterase	K06999	K06999	phospholipase/carboxylesterase	None	None	None	None	GO:0009636(response to toxic substance);GO:0019439(aromatic compound catabolic process)	GO:0005737(cytoplasm)	GO:0016787(hydrolase activity)
orf00828	74	WP_016819791.1	MULTISPECIES: small acid-soluble spore protein Tlp [Paenibacillus]	A4J5G4|TLP_DESRM	Protein Tlp homolog	tlp	Desulfotomaculum reducens (strain MI-1)	COG5863	D	Small acid-soluble spore protein Tlp (thioredoxin-like protein)	K06434	tlp	small acid-soluble spore protein (thioredoxin-like protein)	None	None	None	None	GO:0030435(sporulation resulting in formation of a cellular spore);GO:0030436(asexual sporulation)	None	None
orf00829	430	WP_016819792.1	MULTISPECIES: carbohydrate ABC transporter substrate-binding protein [Paenibacillus]	P94528|ARAN_BACSU	Arabinooligosaccharide-binding protein	araN	Bacillus subtilis (strain 168)	COG1653	G	ABC-type glycerol-3-phosphate transport system, periplasmic component	K17234	araN	arabinooligosaccharide transport system substrate-binding protein	ko02010	ABC transporters	Membrane transport	Environmental Information Processing	GO:0008643(carbohydrate transport)	GO:0005886(plasma membrane)	None
orf00830	320	WP_016819793.1	MULTISPECIES: sugar ABC transporter permease [Paenibacillus]	P94529|ARAP_BACSU	Arabinooligosaccharides transport system permease protein AraP	araP	Bacillus subtilis (strain 168)	COG1175	G	ABC-type sugar transport system, permease component	K17235	araP	arabinooligosaccharide transport system permease protein	ko02010	ABC transporters	Membrane transport	Environmental Information Processing	GO:0008643(carbohydrate transport);GO:0055085(transmembrane transport)	GO:0005886(plasma membrane);GO:0016021(integral component of membrane)	None
orf00831	279	WP_013369500.1	MULTISPECIES: carbohydrate ABC transporter permease [Paenibacillus]	P94530|ARAQ_BACSU	Arabinooligosaccharides transport system permease protein AraQ	araQ	Bacillus subtilis (strain 168)	COG0395	G	ABC-type glycerol-3-phosphate transport system, permease component	K17236	araQ	arabinooligosaccharide transport system permease protein	ko02010	ABC transporters	Membrane transport	Environmental Information Processing	GO:0008643(carbohydrate transport);GO:0055085(transmembrane transport)	GO:0005886(plasma membrane);GO:0016021(integral component of membrane)	None
orf00832	444	AUS25079.1	threonine dehydratase [Paenibacillus polymyxa]	Q9KC63|ILVA_BACHD	L-threonine dehydratase biosynthetic IlvA	ilvA	Bacillus halodurans (strain ATCC BAA-125 / DSM 18197 / FERM 7344 / JCM 9153 / C-125)	COG1171	E	Threonine deaminase	K01754	E4.3.1.19, ilvA, tdcB	threonine dehydratase [EC:4.3.1.19]	ko00260|ko00290	Glycine, serine and threonine metabolism|Valine, leucine and isoleucine biosynthesis	Amino acid metabolism|Amino acid metabolism	Metabolism|Metabolism	GO:0006566(threonine metabolic process);GO:0008652(cellular amino acid biosynthetic process);GO:0009097(isoleucine biosynthetic process)	None	GO:0004794(L-threonine ammonia-lyase activity);GO:0030170(pyridoxal phosphate binding)
orf00833	324	WP_045244207.1	MULTISPECIES: family 43 glycosylhydrolase [Paenibacillus]	P94522|EABN1_BACSU	Extracellular endo-alpha-(1->5)-L-arabinanase 1	abnA	Bacillus subtilis (strain 168)	COG3507	G	Beta-xylosidase	K06113	abnA	arabinan endo-1,5-alpha-L-arabinosidase [EC:3.2.1.99]	None	None	None	None	GO:0031222(arabinan catabolic process)	GO:0005576(extracellular region)	GO:0046558(arabinan endo-1,5-alpha-L-arabinosidase activity);GO:0046872(metal ion binding)
orf00834	361	WP_102998757.1	MULTISPECIES: iron ABC transporter permease [Paenibacillus]	P49936|FHUB_BACSU	Iron(3+)-hydroxamate import system permease protein FhuB	fhuB	Bacillus subtilis (strain 168)	COG0609	P	ABC-type Fe3+-siderophore transport system, permease component	K02015	ABC.FEV.P	iron complex transport system permease protein	None	None	None	None	GO:0033214(siderophore-dependent iron import into cell)	GO:0005887(integral component of plasma membrane)	GO:0022857(transmembrane transporter activity)
orf00835	341	WP_123796803.1	MULTISPECIES: iron ABC transporter permease [Paenibacillus]	P49937|FHUG_BACSU	Iron(3+)-hydroxamate import system permease protein FhuG	fhuG	Bacillus subtilis (strain 168)	COG0609	P	ABC-type Fe3+-siderophore transport system, permease component	K02015	ABC.FEV.P	iron complex transport system permease protein	None	None	None	None	GO:0033214(siderophore-dependent iron import into cell)	GO:0005887(integral component of plasma membrane)	GO:0022857(transmembrane transporter activity)
orf00836	315	WP_017426197.1	MULTISPECIES: ABC transporter substrate-binding protein [Paenibacillus]	P40409|FEUA_BACSU	Iron-uptake system-binding protein	feuA	Bacillus subtilis (strain 168)	COG0614	P	ABC-type Fe3+-hydroxamate transport system, periplasmic component	K02016	ABC.FEV.S	iron complex transport system substrate-binding protein	None	None	None	None	GO:0006811(ion transport);GO:0055072(iron ion homeostasis)	GO:0005737(cytoplasm);GO:0005886(plasma membrane);GO:0030288(outer membrane-bounded periplasmic space)	None
orf00837	143	WP_029514841.1	MULTISPECIES: hypothetical protein [Paenibacillus]	--	--	--	--	--	--	--	--	--	--	--	--	--	--	--	--	--
orf00838	37	AUS25090.1	hypothetical protein C1A50_0905 [Paenibacillus polymyxa]	--	--	--	--	--	--	--	--	--	--	--	--	--	--	--	--	--
orf00839	99	WP_025364061.1	MULTISPECIES: hypothetical protein [Paenibacillus]	--	--	--	--	--	--	--	--	--	--	--	--	--	--	--	--	--
orf00840	274	WP_016819801.1	MULTISPECIES: alpha/beta fold hydrolase [Paenibacillus]	Q99390|YPT2_ECOLX	Uncharacterized 31.7 kDa protein in traX-finO intergenic region	unknown	Escherichia coli	COG1506	E	Dipeptidyl aminopeptidase/acylaminoacyl peptidase	K06889	K06889	uncharacterized protein	None	None	None	None	None	GO:0005886(plasma membrane);GO:0016021(integral component of membrane)	None
orf00841	263	WP_044787180.1	MULTISPECIES: dioxygenase [Paenibacillus]	Q949R4|DIOXL_ARATH	Extradiol ring-cleavage dioxygenase	LIGB	Arabidopsis thaliana	COG3384	Q	Aromatic ring-opening dioxygenase, catalytic subunit, LigB family	K15777	DOPA	4,5-DOPA dioxygenase extradiol [EC:1.13.11.-]	ko00965	Betalain biosynthesis	Biosynthesis of other secondary metabolites	Metabolism	GO:0006725(cellular aromatic compound metabolic process)	None	GO:0008198(ferrous iron binding);GO:0008270(zinc ion binding);GO:0016701(oxidoreductase activity, acting on single donors with incorporation of molecular oxygen);GO:0051213(dioxygenase activity)
orf00842	307	WP_164965149.1	hypothetical protein [Paenibacillus sp. EKM211P]	--	--	--	--	--	--	--	--	--	--	--	--	--	--	--	--	--
orf00843	172	WP_013369513.1	MULTISPECIES: DoxX family membrane protein [Paenibacillus]	--	--	--	--	COG1252|COG2259	C|S	NADH dehydrogenase, FAD-containing subunit|Uncharacterized membrane protein YphA, DoxX/SURF4 family	K16937	doxD	thiosulfate dehydrogenase (quinone) large subunit [EC:1.8.5.2]	ko00920	Sulfur metabolism	Energy metabolism	Metabolism	--	--	--
orf00844	364	WP_044787178.1	MULTISPECIES: DUF3048 domain-containing protein [Paenibacillus]	O34968|YERB_BACSU	Putative lipoprotein YerB	yerB	Bacillus subtilis (strain 168)	--	--	--	--	--	--	--	--	--	--	None	GO:0005886(plasma membrane)	None
orf00845	204	WP_007428879.1	MULTISPECIES: DUF47 domain-containing protein [Paenibacillus]	O34454|YKAA_BACSU	UPF0111 protein YkaA	ykaA	Bacillus subtilis (strain 168)	COG1392	P	Phosphate transport regulator YkaA, distantly related to PhoU, UPF0111/DUF47 family	K07220	K07220	uncharacterized protein	None	None	None	None	--	--	--
orf00846	329	WP_016819805.1	MULTISPECIES: inorganic phosphate transporter [Paenibacillus]	O34436|PIT_BACSU	Probable low-affinity inorganic phosphate transporter	pit	Bacillus subtilis (strain 168)	COG0306	P	Phosphate/sulfate permease	K03306	TC.PIT	inorganic phosphate transporter, PiT family	None	None	None	None	GO:0035435(phosphate ion transmembrane transport)	GO:0005887(integral component of plasma membrane)	GO:0005315(inorganic phosphate transmembrane transporter activity)
orf00847	482	WP_016819806.1	MULTISPECIES: ABC transporter permease subunit [Paenibacillus]	P0AEQ5|GLNH_ECO57	Glutamine-binding periplasmic protein	glnH	Escherichia coli O157:H7	COG0765|COG0834	E|ET	ABC-type amino acid transport system, permease component|ABC-type amino acid transport/signal transduction system, periplasmic component/domain	K10036	glnH	glutamine transport system substrate-binding protein	ko02010	ABC transporters	Membrane transport	Environmental Information Processing	GO:0006865(amino acid transport)	GO:0016020(membrane);GO:0042597(periplasmic space)	GO:0015276(ligand-gated ion channel activity)
orf00848	242	WP_013369518.1	MULTISPECIES: amino acid ABC transporter ATP-binding protein [Paenibacillus]	P27675|GLNQ_GEOSE	Glutamine transport ATP-binding protein GlnQ	glnQ	Geobacillus stearothermophilus	COG1126	E	ABC-type polar amino acid transport system, ATPase component	K10038	glnQ	glutamine transport system ATP-binding protein [EC:7.4.2.1]	ko02010	ABC transporters	Membrane transport	Environmental Information Processing	None	GO:0005886(plasma membrane)	GO:0005524(ATP binding);GO:0015424(ABC-type amino acid transporter activity);GO:0042626(ATPase-coupled transmembrane transporter activity)
orf00849	319	WP_025364065.1	MULTISPECIES: magnesium/cobalt transporter CorA [Paenibacillus]	O31543|YFJQ_BACSU	Putative metal ion transporter YfjQ	yfjQ	Bacillus subtilis (strain 168)	COG0598	P	Mg2+ and Co2+ transporter CorA	K03284	corA	magnesium transporter	None	None	None	None	None	GO:0005887(integral component of plasma membrane)	GO:0000287(magnesium ion binding);GO:0015087(cobalt ion transmembrane transporter activity);GO:0015095(magnesium ion transmembrane transporter activity);GO:0050897(cobalt ion binding)
orf00850	168	WP_164965148.1	tyrosine protein kinase [Paenibacillus sp. EKM211P]	--	--	--	--	--	--	--	--	--	--	--	--	--	--	--	--	--
orf00851	96	WP_007428885.1	MULTISPECIES: hypothetical protein [Paenibacillus]	Q7BVT7|YERC_BACSU	Uncharacterized protein YerC	yerC	Bacillus subtilis (strain 168)	COG4496	R	Predicted DNA-binding transcriptional regulator YerC, contains ArsR-like HTH domain	--	--	--	--	--	--	--	None	None	GO:0003700(DNA-binding transcription factor activity);GO:0043565(sequence-specific DNA binding)
orf00852	244	WP_164965147.1	cobalamin biosynthesis protein CbiX [Paenibacillus sp. EKM211P]	--	--	--	--	COG2138	H	Sirohydrochlorin ferrochelatase	--	--	--	--	--	--	--	--	--	--
orf00853	40	--	--	--	--	--	--	--	--	--	--	--	--	--	--	--	--	--	--	--
orf00854	293	WP_019686192.1	MULTISPECIES: diacylglycerol kinase [Paenibacillus]	O31502|DAGK_BACSU	Diacylglycerol kinase	dagK	Bacillus subtilis (strain 168)	COG1597	IR	Phosphatidylglycerol kinase, diacylglycerol kinase family	K07029	dagK	diacylglycerol kinase (ATP) [EC:2.7.1.107]	ko00561|ko00564	Glycerolipid metabolism|Glycerophospholipid metabolism	Lipid metabolism|Lipid metabolism	Metabolism|Metabolism	GO:0008654(phospholipid biosynthetic process)	None	GO:0003951(NAD+ kinase activity);GO:0004143(diacylglycerol kinase activity);GO:0005524(ATP binding);GO:0046872(metal ion binding)
orf00855	576	WP_107735087.1	MULTISPECIES: 23S rRNA (uracil(1939)-C(5))-methyltransferase RlmD [Paenibacillus]	Q9KF10|Y687_BACHD	Uncharacterized RNA methyltransferase BH0687	BH0687	Bacillus halodurans (strain ATCC BAA-125 / DSM 18197 / FERM 7344 / JCM 9153 / C-125)	COG2265	J	tRNA/tmRNA/rRNA uracil-C5-methylase, TrmA/RlmC/RlmD family	K03215	rumA	23S rRNA (uracil1939-C5)-methyltransferase [EC:2.1.1.190]	None	None	None	None	GO:0006396(RNA processing)	None	GO:0008173(RNA methyltransferase activity);GO:0046872(metal ion binding);GO:0051539(4 iron, 4 sulfur cluster binding)
orf00856	92	WP_090675622.1	type II toxin-antitoxin system Phd/YefM family antitoxin [Paenibacillus tianmuensis]	--	--	--	--	COG2161	V	Antitoxin component YafN of the YafNO toxin-antitoxin module, PHD/YefM family	--	--	--	--	--	--	--	--	--	--
orf00857	619	WP_045244200.1	N-6 DNA methylase [Paenibacillus polymyxa]	P75436|T1MD_MYCPN	Putative type I restriction enzyme MpnORFDP M protein	MPN_342	Mycoplasma pneumoniae (strain ATCC 29342 / M129)	COG0286|COG0732	V|V	Type I restriction-modification system, DNA methylase subunit|Restriction endonuclease S subunit	K03427	hsdM	type I restriction enzyme M protein [EC:2.1.1.72]	None	None	None	None	GO:0009307(DNA restriction-modification system)	None	GO:0003677(DNA binding);GO:0008170(N-methyltransferase activity);GO:0009007(site-specific DNA-methyltransferase (adenine-specific) activity)
orf00858	37	AUS25111.1	hypothetical protein C1A50_0926 [Paenibacillus polymyxa]	--	--	--	--	--	--	--	--	--	--	--	--	--	--	--	--	--
orf00859	196	WP_045244198.1	restriction endonuclease subunit M [Paenibacillus polymyxa]	--	--	--	--	--	--	--	--	--	--	--	--	--	--	--	--	--
orf00860	1069	WP_103042196.1	type I restriction endonuclease subunit R [Paenibacillus polymyxa]	Q99X26|HSDR_STAAM	Type-1 restriction enzyme R protein	hsdR	Staphylococcus aureus (strain Mu50 / ATCC 700699)	COG0610	V	Type I site-specific restriction-modification system, R (restriction) subunit and related helicases ...	K01153	hsdR	type I restriction enzyme, R subunit [EC:3.1.21.3]	None	None	None	None	GO:0009307(DNA restriction-modification system)	None	GO:0003677(DNA binding);GO:0005524(ATP binding);GO:0009035(type I site-specific deoxyribonuclease activity)
orf00861	280	AUS25114.1	toxin Fic [Paenibacillus polymyxa]	--	--	--	--	COG3943	S	Uncharacterized protein RhuM, Salmonella virulence factor	--	--	--	--	--	--	--	--	--	--
orf00862	63	AUS25115.1	toxin Fic [Paenibacillus polymyxa]	--	--	--	--	COG3943	S	Uncharacterized protein RhuM, Salmonella virulence factor	--	--	--	--	--	--	--	--	--	--
orf00863	402	WP_103042197.1	restriction endonuclease subunit S [Paenibacillus polymyxa]	Q58926|Y1531_METJA	Uncharacterized protein MJ1531	MJ1531	Methanocaldococcus jannaschii (strain ATCC 43067 / DSM 2661 / JAL-1 / JCM 10045 / NBRC 100440)	COG0732	V	Restriction endonuclease S subunit	K01154	hsdS	type I restriction enzyme, S subunit [EC:3.1.21.3]	None	None	None	None	GO:0006304(DNA modification)	None	GO:0003677(DNA binding)
orf00864	532	WP_103042198.1	type I restriction-modification system subunit M [Paenibacillus polymyxa]	P75436|T1MD_MYCPN	Putative type I restriction enzyme MpnORFDP M protein	MPN_342	Mycoplasma pneumoniae (strain ATCC 29342 / M129)	COG0286	V	Type I restriction-modification system, DNA methylase subunit	K03427	hsdM	type I restriction enzyme M protein [EC:2.1.1.72]	None	None	None	None	GO:0009307(DNA restriction-modification system)	None	GO:0003677(DNA binding);GO:0008170(N-methyltransferase activity);GO:0009007(site-specific DNA-methyltransferase (adenine-specific) activity)
orf00865	329	WP_103042199.1	tRNA-dihydrouridine synthase [Paenibacillus polymyxa]	O31546|DUS2_BACSU	Probable tRNA-dihydrouridine synthase 2	dus2	Bacillus subtilis (strain 168)	COG0042	J	tRNA-dihydrouridine synthase	--	--	--	--	--	--	--	None	None	GO:0000049(tRNA binding);GO:0017150(tRNA dihydrouridine synthase activity);GO:0050660(flavin adenine dinucleotide binding)
orf00866	189	WP_103042200.1	hypothetical protein [Paenibacillus polymyxa]	--	--	--	--	--	--	--	--	--	--	--	--	--	--	--	--	--
orf00867	186	WP_045244191.1	amidohydrolase family protein [Paenibacillus polymyxa]	--	--	--	--	COG1228	Q	Imidazolonepropionase or related amidohydrolase	--	--	--	--	--	--	--	--	--	--
orf00868	313	WP_045244190.1	helix-turn-helix domain-containing protein [Paenibacillus polymyxa]	P43465|RAFR_PEDPE	Raffinose operon transcriptional regulatory protein RafR	rafR	Pediococcus pentosaceus	COG2207	K	AraC-type DNA-binding domain and AraC-containing proteins	--	--	--	--	--	--	--	None	None	GO:0003700(DNA-binding transcription factor activity);GO:0043565(sequence-specific DNA binding)
orf00869	339	WP_045244189.1	glycoside hydrolase family 88 protein [Paenibacillus polymyxa]	O31521|URHG1_BACSU	Unsaturated rhamnogalacturonyl hydrolase YesR	yesR	Bacillus subtilis (strain 168)	COG4225	G	Rhamnogalacturonyl hydrolase YesR	K15532	yteR, yesR	unsaturated rhamnogalacturonyl hydrolase [EC:3.2.1.172]	None	None	None	None	GO:0005975(carbohydrate metabolic process)	GO:0005737(cytoplasm)	GO:0102211(unsaturated rhamnogalacturonyl hydrolase activity)
orf00870	724	WP_123796810.1	MULTISPECIES: 1,3-beta-galactosyl-N-acetylhexosamine phosphorylase [Paenibacillus]	A9KHK4|GLRP_LACP7	D-galactosyl-beta-1->4-L-rhamnose phosphorylase	Cphy_1920	Lachnoclostridium phytofermentans (strain ATCC 700394 / DSM 18823 / ISDg)	--	--	--	K15534	K15534	beta-D-galactosyl-(1->4)-L-rhamnose phosphorylase [EC:2.4.1.247]	None	None	None	None	GO:0019299(rhamnose metabolic process)	None	GO:0004645(1,4-alpha-oligoglucan phosphorylase activity)
orf00871	120	WP_016819835.1	MULTISPECIES: hypothetical protein [Paenibacillus]	--	--	--	--	--	--	--	--	--	--	--	--	--	--	--	--	--
orf00872	312	WP_123796811.1	MULTISPECIES: YafY family transcriptional regulator [Paenibacillus]	--	--	--	--	COG2378	K	Predicted DNA-binding transcriptional regulator YobV, contains HTH and WYL domains	--	--	--	--	--	--	--	--	--	--
orf00873	149	WP_045244187.1	VOC family protein [Paenibacillus polymyxa]	--	--	--	--	COG2764	C	Zn-dependent glyoxalase, PhnB family	K04750	phnB	PhnB protein	None	None	None	None	--	--	--
orf00874	492	WP_045244186.1	YdiU family protein [Paenibacillus polymyxa]	C0ZD92|SELO_BREBN	Protein adenylyltransferase SelO	selO	Brevibacillus brevis (strain 47 / JCM 6285 / NBRC 100599)	COG0397	O	Protein adenylyltransferase (AMPylase) SelO/YdiU (selenoprotein O)	--	--	--	--	--	--	--	None	None	GO:0000287(magnesium ion binding);GO:0005524(ATP binding);GO:0016779(nucleotidyltransferase activity)
orf00875	49	AUS25128.1	hypothetical protein C1A50_0943 [Paenibacillus polymyxa]	--	--	--	--	--	--	--	--	--	--	--	--	--	--	--	--	--
orf00876	254	WP_107735001.1	SDR family oxidoreductase [Paenibacillus polymyxa]	Q49117|Y182_METEA	Uncharacterized oxidoreductase MexAM1_META1p0182	MexAM1_META1p0182	Methylorubrum extorquens (strain ATCC 14718 / DSM 1338 / JCM 2805 / NCIMB 9133 / AM1)	COG1028	I	NAD(P)-dependent dehydrogenase, short-chain alcohol dehydrogenase family	--	--	--	--	--	--	--	None	None	GO:0016491(oxidoreductase activity)
orf00877	460	WP_019686214.1	MULTISPECIES: amino acid permease [Paenibacillus]	P27837|YIFK_ECOLI	Probable transport protein YifK	yifK	Escherichia coli (strain K12)	COG1113	E	L-asparagine transporter or related permease	K03293	TC.AAT	amino acid transporter, AAT family	None	None	None	None	GO:0006865(amino acid transport);GO:0055085(transmembrane transport)	GO:0005887(integral component of plasma membrane)	None
orf00878	346	WP_045244183.1	NAD(P)-dependent alcohol dehydrogenase [Paenibacillus polymyxa]	C0SPA5|ADHA_BACSU	Probable formaldehyde dehydrogenase AdhA	adhA	Bacillus subtilis (strain 168)	COG1064	G	D-arabinose 1-dehydrogenase, Zn-dependent alcohol dehydrogenase family	K13979	yahK	alcohol dehydrogenase (NADP+) [EC:1.1.1.2]	ko00010|ko00561|ko00620	Glycolysis / Gluconeogenesis|Glycerolipid metabolism|Pyruvate metabolism	Carbohydrate metabolism|Lipid metabolism|Carbohydrate metabolism	Metabolism|Metabolism|Metabolism	None	None	GO:0008270(zinc ion binding);GO:0016616(oxidoreductase activity, acting on the CH-OH group of donors, NAD or NADP as acceptor)
orf00879	138	WP_019686216.1	MULTISPECIES: MerR family transcriptional regulator [Paenibacillus]	P44558|Y186_HAEIN	Uncharacterized HTH-type transcriptional regulator HI_0186	HI_0186	Haemophilus influenzae (strain ATCC 51907 / DSM 11121 / KW20 / Rd)	COG0789	K	DNA-binding transcriptional regulator, MerR family	--	--	--	--	--	--	--	GO:0006355(regulation of transcription, DNA-templated)	None	GO:0003677(DNA binding)
orf00880	235	WP_167438501.1	MULTISPECIES: hypothetical protein [unclassified Paenibacillus]	--	--	--	--	--	--	--	--	--	--	--	--	--	--	--	--	--
orf00881	956	WP_045244181.1	S-layer homology domain-containing protein [Paenibacillus polymyxa]	P19424|GUN_BACS6	Endoglucanase	unknown	Bacillus sp. (strain KSM-635)	COG3858	D	Spore cortex hydrolase SleL/YaaH, N-acetylglucosaminidase of GH18 family	--	--	--	--	--	--	--	GO:0030245(cellulose catabolic process)	None	GO:0008810(cellulase activity)
orf00882	224	WP_045244180.1	NAD(P)H-dependent oxidoreductase [Paenibacillus polymyxa]	O34475|YFKO_BACSU	Putative NAD(P)H nitroreductase YfkO	yfkO	Bacillus subtilis (strain 168)	COG0778	C	Nitroreductase	--	--	--	--	--	--	--	GO:0046256(2,4,6-trinitrotoluene catabolic process)	GO:0005829(cytosol)	GO:0016491(oxidoreductase activity);GO:0018545(NAD(P)H nitroreductase activity)
orf00883	126	WP_017426240.1	MULTISPECIES: helix-turn-helix transcriptional regulator [Paenibacillus]	P96673|YDEP_BACSU	Uncharacterized HTH-type transcriptional regulator YdeP	ydeP	Bacillus subtilis (strain 168)	COG1733	K	DNA-binding transcriptional regulator, HxlR family	--	--	--	--	--	--	--	None	None	GO:0003677(DNA binding)
orf00884	330	WP_080902312.1	ABC transporter substrate-binding protein [Paenibacillus polymyxa]	P54941|YXEB_BACSU	Iron(3+)-hydroxamate-binding protein YxeB	yxeB	Bacillus subtilis (strain 168)	COG0614	P	ABC-type Fe3+-hydroxamate transport system, periplasmic component	K02016	ABC.FEV.S	iron complex transport system substrate-binding protein	None	None	None	None	GO:0006811(ion transport);GO:0055072(iron ion homeostasis)	GO:0005886(plasma membrane);GO:0030288(outer membrane-bounded periplasmic space)	None
orf00885	500	WP_025364091.1	copper amine oxidase [Paenibacillus polymyxa]	Q99LJ7|RCBT2_MOUSE	RCC1 and BTB domain-containing protein 2	Rcbtb2	Mus musculus	COG5184	DZ	Alpha-tubulin suppressor ATS1 and related RCC1 domain-containing proteins	--	--	--	--	--	--	--	None	GO:0001669(acrosomal vesicle)	None
orf00886	37	--	--	--	--	--	--	--	--	--	--	--	--	--	--	--	--	--	--	--
orf00887	212	WP_025364092.1	cyclodeaminase/cyclohydrolase family protein [Paenibacillus polymyxa]	Q49135|FCHA_METEA	Methenyltetrahydrofolate cyclohydrolase	fchA	Methylorubrum extorquens (strain ATCC 14718 / DSM 1338 / JCM 2805 / NCIMB 9133 / AM1)	COG3404	E	Formiminotetrahydrofolate cyclodeaminase	--	--	--	--	--	--	--	GO:0006730(one-carbon metabolic process)	GO:0016021(integral component of membrane)	GO:0004477(methenyltetrahydrofolate cyclohydrolase activity)
orf00888	288	WP_031462934.1	MULTISPECIES: bifunctional 5,10-methylenetetrahydrofolate dehydrogenase/5,10-methenyltetrahydrofolate cyclohydrolase [Paenibacillus]	Q24UZ7|FOLD2_DESHY	Bifunctional protein FolD 2	folD2	Desulfitobacterium hafniense (strain Y51)	COG0190	H	5,10-methylene-tetrahydrofolate dehydrogenase/Methenyl tetrahydrofolate cyclohydrolase	K01491	folD	methylenetetrahydrofolate dehydrogenase (NADP+) / methenyltetrahydrofolate cyclohydrolase [EC:1.5.1.5 3.5.4.9]	ko00670|ko00720	One carbon pool by folate|Carbon fixation pathways in prokaryotes	Metabolism of cofactors and vitamins|Energy metabolism	Metabolism|Metabolism	GO:0000105(histidine biosynthetic process);GO:0006164(purine nucleotide biosynthetic process);GO:0009086(methionine biosynthetic process);GO:0035999(tetrahydrofolate interconversion)	None	GO:0004477(methenyltetrahydrofolate cyclohydrolase activity);GO:0004488(methylenetetrahydrofolate dehydrogenase (NADP+) activity)
orf00889	353	WP_016819850.1	fatty acid desaturase [Paenibacillus polymyxa]	O34653|DES_BACSU	Fatty acid desaturase	des	Bacillus subtilis (strain 168)	COG3239	I	Fatty acid desaturase	K10255	FAD6, desA	acyl-lipid omega-6 desaturase (Delta-12 desaturase) [EC:1.14.19.23 1.14.19.45]	ko02020	Two-component system	Signal transduction	Environmental Information Processing	GO:0006633(fatty acid biosynthetic process)	GO:0005886(plasma membrane);GO:0016021(integral component of membrane)	GO:0016491(oxidoreductase activity)
orf00890	377	WP_016819851.1	MULTISPECIES: sensor histidine kinase [Paenibacillus]	O34757|DESK_BACSU	Sensor histidine kinase DesK	desK	Bacillus subtilis (strain 168)	COG4585	T	Signal transduction histidine kinase ComP	K07778	desK	two-component system, NarL family, sensor histidine kinase DesK [EC:2.7.13.3]	ko02020	Two-component system	Signal transduction	Environmental Information Processing	None	GO:0005886(plasma membrane);GO:0016021(integral component of membrane)	GO:0000155(phosphorelay sensor kinase activity);GO:0004672(protein kinase activity);GO:0004721(phosphoprotein phosphatase activity);GO:0005524(ATP binding);GO:0042802(identical protein binding);GO:0046983(protein dimerization activity)
orf00891	199	WP_017426246.1	MULTISPECIES: response regulator transcription factor [Paenibacillus]	O34723|DESR_BACSU	Transcriptional regulatory protein DesR	desR	Bacillus subtilis (strain 168)	COG2197	TK	DNA-binding response regulator, NarL/FixJ family, contains REC and HTH domains	K07693	desR	two-component system, NarL family, response regulator DesR	ko02020	Two-component system	Signal transduction	Environmental Information Processing	GO:0000160(phosphorelay signal transduction system);GO:0006355(regulation of transcription, DNA-templated)	GO:0005737(cytoplasm)	GO:0003677(DNA binding)
orf00892	217	AUS25146.1	deoxyguanosine kinase [Paenibacillus polymyxa]	P37530|DGK_BACSU	Deoxyguanosine kinase	dgk	Bacillus subtilis (strain 168)	COG1428	F	Deoxyadenosine/deoxycytidine kinase	K15518	dgk	deoxyguanosine kinase [EC:2.7.1.113]	ko00230	Purine metabolism	Nucleotide metabolism	Metabolism	None	GO:0005737(cytoplasm)	GO:0004138(deoxyguanosine kinase activity);GO:0005524(ATP binding);GO:0019136(deoxynucleoside kinase activity)
orf00893	213	WP_017426248.1	MULTISPECIES: deoxynucleoside kinase [Paenibacillus]	P37529|DCK_BACSU	Deoxyadenosine/deoxycytidine kinase	dck	Bacillus subtilis (strain 168)	COG1428	F	Deoxyadenosine/deoxycytidine kinase	K15519	dck	deoxyadenosine/deoxycytidine kinase [EC:2.7.1.76 2.7.1.74]	ko00230|ko00240	Purine metabolism|Pyrimidine metabolism	Nucleotide metabolism|Nucleotide metabolism	Metabolism|Metabolism	None	GO:0005737(cytoplasm)	GO:0004136(deoxyadenosine kinase activity);GO:0004137(deoxycytidine kinase activity);GO:0005524(ATP binding);GO:0019136(deoxynucleoside kinase activity)
orf00894	333	AUS25148.1	oxidoreductase [Paenibacillus polymyxa]	O05265|IOLU_BACSU	scyllo-inositol 2-dehydrogenase (NADP(+)) IolU	iolU	Bacillus subtilis (strain 168)	COG0673	R	Predicted dehydrogenase	K22230	iolU	scyllo-inositol 2-dehydrogenase (NADP+) [EC:1.1.1.-]	ko00562	Inositol phosphate metabolism	Carbohydrate metabolism	Metabolism	None	None	GO:0000166(nucleotide binding);GO:0102497(scyllo-inositol dehydrogenase (NADP+) activity)
orf00895	341	WP_017426250.1	MULTISPECIES: methionine ABC transporter ATP-binding protein [Paenibacillus]	Q6HP89|METN1_BACHK	Methionine import ATP-binding protein MetN 1	metN1	Bacillus thuringiensis subsp. konkukian (strain 97-27)	COG1135	E	ABC-type methionine transport system, ATPase component	K02071	metN	D-methionine transport system ATP-binding protein	ko02010	ABC transporters	Membrane transport	Environmental Information Processing	None	GO:0005886(plasma membrane)	GO:0005524(ATP binding);GO:0033232(ABC-type D-methionine transporter activity)
orf00896	220	WP_016819857.1	MULTISPECIES: ABC transporter permease [Paenibacillus]	Q9KTJ6|METI_VIBCH	Probable D-methionine transport system permease protein MetI	metI	Vibrio cholerae serotype O1 (strain ATCC 39315 / El Tor Inaba N16961)	COG2011	E	ABC-type methionine transport system, permease component	K02072	metI	D-methionine transport system permease protein	ko02010	ABC transporters	Membrane transport	Environmental Information Processing	GO:0006865(amino acid transport);GO:0048473(D-methionine transport)	GO:0005886(plasma membrane);GO:0016021(integral component of membrane)	GO:0042626(ATPase-coupled transmembrane transporter activity)
orf00897	295	WP_090888441.1	methionine ABC transporter substrate-binding protein [Paenibacillus polymyxa]	Q8ZRN1|METQ_SALTY	D-methionine-binding lipoprotein MetQ	metQ	Salmonella typhimurium (strain LT2 / SGSC1412 / ATCC 700720)	COG1464	P	ABC-type metal ion transport system, periplasmic component/surface antigen	K02073	metQ	D-methionine transport system substrate-binding protein	ko02010	ABC transporters	Membrane transport	Environmental Information Processing	GO:0006865(amino acid transport)	GO:0005886(plasma membrane)	None
orf00898	402	WP_090888438.1	M20 family metallopeptidase [Paenibacillus polymyxa]	A3KG59|P20D2_MOUSE	Peptidase M20 domain-containing protein 2	Pm20d2	Mus musculus	COG1473	R	Metal-dependent amidase/aminoacylase/carboxypeptidase	--	--	--	--	--	--	--	GO:0006508(proteolysis);GO:0032268(regulation of cellular protein metabolic process)	GO:0005654(nucleoplasm)	GO:0016805(dipeptidase activity);GO:0042802(identical protein binding)
orf00899	477	WP_153794507.1	metallophosphoesterase family protein [Paenibacillus polymyxa]	Q9LJU7|PPA18_ARATH	Purple acid phosphatase 18	PAP18	Arabidopsis thaliana	COG1409	T	3',5'-cyclic AMP phosphodiesterase CpdA	--	--	--	--	--	--	--	None	GO:0005576(extracellular region)	GO:0003993(acid phosphatase activity);GO:0046872(metal ion binding)
orf00900	408	WP_117288396.1	MULTISPECIES: RtcB family protein [Paenibacillus]	P46850|RTCB_ECOLI	RNA-splicing ligase RtcB	rtcB	Escherichia coli (strain K12)	COG1690	J	RNA-splicing ligase RtcB, repairs tRNA damage	K14415	RTCB, rtcB	tRNA-splicing ligase RtcB (3'-phosphate/5'-hydroxy nucleic acid ligase) [EC:6.5.1.8]	None	None	None	None	GO:0006281(DNA repair);GO:0006396(RNA processing);GO:0006974(cellular response to DNA damage stimulus);GO:0008033(tRNA processing);GO:0042245(RNA repair)	None	GO:0003909(DNA ligase activity);GO:0005525(GTP binding);GO:0008452(RNA ligase activity);GO:0030145(manganese ion binding)
orf00901	296	WP_117288398.1	MULTISPECIES: shikimate dehydrogenase [Paenibacillus]	Q723F9|AROE_LISMF	Shikimate dehydrogenase (NADP(+))	aroE	Listeria monocytogenes serotype 4b (strain F2365)	COG0169	E	Shikimate 5-dehydrogenase	K00014	aroE	shikimate dehydrogenase [EC:1.1.1.25]	ko00400	Phenylalanine, tyrosine and tryptophan biosynthesis	Amino acid metabolism	Metabolism	GO:0008652(cellular amino acid biosynthetic process);GO:0009073(aromatic amino acid family biosynthetic process);GO:0009423(chorismate biosynthetic process);GO:0019632(shikimate metabolic process)	None	GO:0004764(shikimate 3-dehydrogenase (NADP+) activity);GO:0050661(NADP binding)
orf00902	396	WP_016819863.1	MULTISPECIES: MFS transporter [Paenibacillus]	O34597|YFKL_BACSU	Uncharacterized MFS-type transporter YfkL	yfkL	Bacillus subtilis (strain 168)	COG2271	G	Sugar phosphate permease	--	--	--	--	--	--	--	None	GO:0005886(plasma membrane);GO:0016020(membrane);GO:0016021(integral component of membrane)	GO:0022857(transmembrane transporter activity)
orf00903	303	WP_016819864.1	MULTISPECIES: LysR family transcriptional regulator [Paenibacillus]	P37499|YYBE_BACSU	Uncharacterized HTH-type transcriptional regulator YybE	yybE	Bacillus subtilis (strain 168)	COG0583	K	DNA-binding transcriptional regulator, LysR family	--	--	--	--	--	--	--	GO:0006355(regulation of transcription, DNA-templated)	GO:0005829(cytosol)	GO:0000986(bacterial-type cis-regulatory region sequence-specific DNA binding);GO:0003700(DNA-binding transcription factor activity)
orf00904	420	WP_080582293.1	MFS transporter [Paenibacillus polymyxa]	O34597|YFKL_BACSU	Uncharacterized MFS-type transporter YfkL	yfkL	Bacillus subtilis (strain 168)	COG2271	G	Sugar phosphate permease	--	--	--	--	--	--	--	None	GO:0005886(plasma membrane);GO:0016020(membrane);GO:0016021(integral component of membrane)	GO:0022857(transmembrane transporter activity)
orf00905	254	WP_016819866.1	type I 3-dehydroquinate dehydratase [Paenibacillus polymyxa]	Q65M66|AROD_BACLD	3-dehydroquinate dehydratase	aroD	Bacillus licheniformis (strain ATCC 14580 / DSM 13 / JCM 2505 / NBRC 12200 / NCIMB 9375 / NRRL NRS-1264 / Gibson 46)	COG0710	E	3-dehydroquinate dehydratase	K03785	aroD	3-dehydroquinate dehydratase I [EC:4.2.1.10]	ko00400	Phenylalanine, tyrosine and tryptophan biosynthesis	Amino acid metabolism	Metabolism	GO:0008652(cellular amino acid biosynthetic process);GO:0009073(aromatic amino acid family biosynthetic process);GO:0009423(chorismate biosynthetic process)	None	GO:0003855(3-dehydroquinate dehydratase activity)
orf00906	190	WP_016819867.1	MULTISPECIES: shikimate kinase [Paenibacillus]	A8F9S1|AROK_BACP2	Shikimate kinase	aroK	Bacillus pumilus (strain SAFR-032)	COG0703	E	Shikimate kinase	K00891	aroK, aroL	shikimate kinase [EC:2.7.1.71]	ko00400	Phenylalanine, tyrosine and tryptophan biosynthesis	Amino acid metabolism	Metabolism	GO:0008652(cellular amino acid biosynthetic process);GO:0009073(aromatic amino acid family biosynthetic process);GO:0009423(chorismate biosynthetic process)	GO:0005737(cytoplasm)	GO:0000287(magnesium ion binding);GO:0004765(shikimate kinase activity);GO:0005524(ATP binding)
orf00907	230	WP_016819868.1	MULTISPECIES: pectate lyase [Paenibacillus]	D3JTC1|PLYA_PAEAM	Pectate lyase A	pelA	Paenibacillus amylolyticus	COG5297	G	Cellulase/cellobiase CelA1	K19551	pelC	pectate lyase C [EC:4.2.2.2 4.2.2.10]	ko00040	Pentose and glucuronate interconversions	Carbohydrate metabolism	Metabolism	GO:0045490(pectin catabolic process)	GO:0005576(extracellular region)	GO:0005509(calcium ion binding);GO:0030570(pectate lyase activity);GO:0047490(pectin lyase activity)
orf00908	345	WP_029514341.1	phosphotransferase [Paenibacillus polymyxa]	--	--	--	--	COG0510	H	Thiamine kinase or a related kinase	--	--	--	--	--	--	--	--	--	--
orf00909	332	WP_107734989.1	MULTISPECIES: glycosyltransferase [Paenibacillus]	--	--	--	--	COG0438	M	Glycosyltransferase involved in cell wall bisynthesis	--	--	--	--	--	--	--	--	--	--
orf00910	402	WP_016819870.1	MULTISPECIES: MFS transporter [Paenibacillus]	Q8X625|YDHP_ECO57	Inner membrane transport protein YdhP	ydhP	Escherichia coli O157:H7	COG2814	G	Predicted arabinose efflux permease AraJ, MFS family	K19577	ydhP	MFS transporter, DHA1 family, inner membrane transport protein	None	None	None	None	None	GO:0005886(plasma membrane);GO:0016021(integral component of membrane)	GO:0022857(transmembrane transporter activity)
orf00911	307	WP_016819871.1	cysteine synthase A [Paenibacillus polymyxa]	O34476|CYSM_BACSU	Probable cysteine synthase	ytkP	Bacillus subtilis (strain 168)	COG0031	E	Cysteine synthase	K01738	cysK	cysteine synthase [EC:2.5.1.47]	ko00270|ko00920	Cysteine and methionine metabolism|Sulfur metabolism	Amino acid metabolism|Energy metabolism	Metabolism|Metabolism	GO:0006535(cysteine biosynthetic process from serine)	GO:0005737(cytoplasm)	GO:0004124(cysteine synthase activity);GO:0030170(pyridoxal phosphate binding);GO:0080146(L-cysteine desulfhydrase activity)
orf00912	50	WP_141695547.1	hypothetical protein [Paenibacillus polymyxa]	--	--	--	--	--	--	--	--	--	--	--	--	--	--	--	--	--
orf00913	41	--	--	--	--	--	--	--	--	--	--	--	--	--	--	--	--	--	--	--
orf00914	313	SUA66251.1	peptidase S8/S53 subtilisin kexin sedolisin [Paenibacillus polymyxa]	C5PFR5|SU11B_COCP7	Subtilisin-like protease CPC735_047380	CPC735_047380	Coccidioides posadasii (strain C735)	COG1404	O	Serine protease, subtilisin family	K20486	nisP, epiP	lantibiotic leader peptide-processing serine protease [EC:3.4.21.-]	ko02020|ko02024	Two-component system|Quorum sensing	Signal transduction|Cellular community - prokaryotes	Environmental Information Processing|Cellular Processes	None	GO:0005576(extracellular region)	GO:0004252(serine-type endopeptidase activity)
orf00915	1027	WP_019686237.1	MULTISPECIES: lantibiotic dehydratase [Paenibacillus]	P39774|SPAB_BACIU	Subtilin biosynthesis protein SpaB	spaB	Bacillus subtilis	--	--	--	K20483	nisB, spaB, epiB	lantibiotic biosynthesis protein	ko02020|ko02024	Two-component system|Quorum sensing	Signal transduction|Cellular community - prokaryotes	Environmental Information Processing|Cellular Processes	None	GO:0005886(plasma membrane)	None
orf00916	423	WP_017426262.1	MULTISPECIES: lanthionine synthetase C family protein [Paenibacillus]	P33115|SPAC_BACIU	Subtilin biosynthesis protein SpaC	spaC	Bacillus subtilis	COG4403	V	Lantibiotic modifying enzyme	K20484	nisC, spaC, epiC	lantibiotic biosynthesis protein	ko02020|ko02024	Two-component system|Quorum sensing	Signal transduction|Cellular community - prokaryotes	Environmental Information Processing|Cellular Processes	--	--	--
orf00917	185	WP_017426263.1	MULTISPECIES: hypothetical protein [Paenibacillus]	--	--	--	--	--	--	--	--	--	--	--	--	--	--	--	--	--
orf00918	597	WP_017426264.1	MULTISPECIES: ABC transporter ATP-binding protein [Paenibacillus]	O06967|BMRA_BACSU	Multidrug resistance ABC transporter ATP-binding/permease protein BmrA	bmrA	Bacillus subtilis (strain 168)	COG1132	V	ABC-type multidrug transport system, ATPase and permease component	K18104	abcA, bmrA	ATP-binding cassette, subfamily B, bacterial AbcA/BmrA [EC:7.6.2.2]	ko01501|ko02010	beta-Lactam resistance|ABC transporters	Drug resistance: antimicrobial|Membrane transport	Human Diseases|Environmental Information Processing	GO:0046677(response to antibiotic);GO:0055085(transmembrane transport)	GO:0005886(plasma membrane);GO:0016021(integral component of membrane)	GO:0005524(ATP binding);GO:0034040(ATPase-coupled lipid transmembrane transporter activity);GO:0042626(ATPase-coupled transmembrane transporter activity)
orf00919	198	WP_019686238.1	MULTISPECIES: accessory gene regulator AgrB [Paenibacillus]	B8DAL8|AGRB_LISMH	Putative AgrB-like protein	LMHCC_2622	Listeria monocytogenes serotype 4a (strain HCC23)	COG4512	KT	Accessory gene regulator protein AgrB	K07813	agrB	accessory gene regulator B	ko02020|ko02024	Two-component system|Quorum sensing	Signal transduction|Cellular community - prokaryotes	Environmental Information Processing|Cellular Processes	GO:0009372(quorum sensing)	GO:0005886(plasma membrane);GO:0016021(integral component of membrane)	GO:0008233(peptidase activity)
orf00920	54	WP_017426265.1	hypothetical protein [Paenibacillus sp. Mc5Re-14]	--	--	--	--	--	--	--	--	--	--	--	--	--	--	--	--	--
orf00921	442	WP_017426266.1	MULTISPECIES: GHKL domain-containing protein [Paenibacillus]	--	--	--	--	COG2972	T	Sensor histidine kinase YesM	K07706	agrC, blpH, fsrC	two-component system, LytTR family, sensor histidine kinase AgrC [EC:2.7.13.3]	ko02020|ko02024	Two-component system|Quorum sensing	Signal transduction|Cellular community - prokaryotes	Environmental Information Processing|Cellular Processes	--	--	--
orf00922	259	WP_017426267.1	MULTISPECIES: response regulator transcription factor [Paenibacillus]	Q5HMY2|AGRA_STAEQ	Accessory gene regulator protein A	agrA	Staphylococcus epidermidis (strain ATCC 35984 / RP62A)	COG3279	KT	DNA-binding response regulator, LytR/AlgR family	K07707	agrA, blpR, fsrA	two-component system, LytTR family, response regulator AgrA	ko02020|ko02024	Two-component system|Quorum sensing	Signal transduction|Cellular community - prokaryotes	Environmental Information Processing|Cellular Processes	GO:0000160(phosphorelay signal transduction system)	GO:0005737(cytoplasm)	GO:0003677(DNA binding)
orf00923	252	WP_017426268.1	MULTISPECIES: hypothetical protein [Paenibacillus]	P17418|FIMCD_DICNO	Probable fimbrial assembly protein FimC, serogroup D	fimC	Dichelobacter nodosus	--	--	--	--	--	--	--	--	--	--	None	GO:0005886(plasma membrane);GO:0016021(integral component of membrane)	None
orf00924	325	WP_193191327.1	aldo/keto reductase [Paenibacillus polymyxa]	P42972|YCSN_BACSU	Uncharacterized oxidoreductase YcsN	ycsN	Bacillus subtilis (strain 168)	COG4989	R	Predicted oxidoreductase YdhF	--	--	--	--	--	--	--	None	GO:0005829(cytosol)	GO:0047834(D-threo-aldose 1-dehydrogenase activity)
orf00925	266	WP_019686240.1	WYL domain-containing protein [Paenibacillus polymyxa]	--	--	--	--	COG2378	K	Predicted DNA-binding transcriptional regulator YobV, contains HTH and WYL domains	--	--	--	--	--	--	--	--	--	--
orf00926	441	WP_038978103.1	MULTISPECIES: WYL domain-containing protein [Paenibacillus]	--	--	--	--	COG2378	K	Predicted DNA-binding transcriptional regulator YobV, contains HTH and WYL domains	--	--	--	--	--	--	--	--	--	--
orf00927	522	WP_044787134.1	hypothetical protein [Paenibacillus polymyxa]	--	--	--	--	--	--	--	--	--	--	--	--	--	--	--	--	--
orf00928	272	WP_044787133.1	MULTISPECIES: nucleotidyltransferase domain-containing protein [Paenibacillus]	P94389|YCGL_BACSU	Uncharacterized protein YcgL	ycgL	Bacillus subtilis (strain 168)	COG3541	R	Predicted nucleotidyltransferase YcgL	K07074	K07074	uncharacterized protein	None	None	None	None	--	--	--
orf00929	479	WP_044787132.1	MULTISPECIES: 3&apos; terminal RNA ribose 2&apos;-O-methyltransferase Hen1 [Paenibacillus]	Q7K175|HENMT_DROME	Small RNA 2&apos;-O-methyltransferase	Hen1	Drosophila melanogaster	COG2227	H	2-polyprenyl-3-methyl-5-hydroxy-6-metoxy-1,4-benzoquinol methylase	--	--	--	--	--	--	--	GO:0001510(RNA methylation);GO:0030422(production of siRNA involved in RNA interference);GO:0034587(piRNA metabolic process)	GO:0005634(nucleus);GO:0005737(cytoplasm)	GO:0003723(RNA binding);GO:0008171(O-methyltransferase activity);GO:0008173(RNA methyltransferase activity);GO:0046872(metal ion binding);GO:0090486(small RNA 2'-O-methyltransferase)
orf00930	869	WP_044787131.1	polynucleotide kinase-phosphatase [Paenibacillus polymyxa]	Q9K907|PRPE_BACHD	Bis(5&apos;-nucleosyl)-tetraphosphatase PrpE [asymmetrical]	prpE	Bacillus halodurans (strain ATCC BAA-125 / DSM 18197 / FERM 7344 / JCM 9153 / C-125)	COG4639	R	Predicted kinase	--	--	--	--	--	--	--	None	None	GO:0004081(bis(5'-nucleosyl)-tetraphosphatase (asymmetrical) activity);GO:0005525(GTP binding);GO:0016151(nickel cation binding)
orf00931	265	WP_044787130.1	YchF/TatD family DNA exonuclease [Paenibacillus polymyxa]	B7LTZ5|TATD_ESCF3	3&apos;-5&apos; ssDNA/RNA exonuclease TatD	tatD	Escherichia fergusonii (strain ATCC 35469 / DSM 13698 / CCUG 18766 / IAM 14443 / JCM 21226 / LMG 7866 / NBRC 102419 / NCTC 12128 / CDC 0568-73)	COG0084	N	3'->5' ssDNA/RNA exonuclease TatD	K03424	tatD	TatD DNase family protein [EC:3.1.21.-]	None	None	None	None	None	GO:0005737(cytoplasm)	GO:0000175(3'-5'-exoribonuclease activity);GO:0000287(magnesium ion binding);GO:0008310(single-stranded DNA 3'-5' exodeoxyribonuclease activity);GO:0016888(endodeoxyribonuclease activity, producing 5'-phosphomonoesters)
orf00932	37	--	--	--	--	--	--	--	--	--	--	--	--	--	--	--	--	--	--	--
orf00933	213	AUS25170.1	thiamine ABC transporter permease [Paenibacillus polymyxa]	O34738|YKOE_BACSU	Putative HMP/thiamine permease protein YkoE	ykoE	Bacillus subtilis (strain 168)	COG4721	H	ABC-type thiamine/hydroxymethylpyrimidine transport system, permease component	K16925	ykoE	energy-coupling factor transport system permease protein	None	None	None	None	None	GO:0005886(plasma membrane);GO:0016021(integral component of membrane)	None
orf00934	494	WP_044787129.1	ATP-binding cassette domain-containing protein [Paenibacillus polymyxa]	Q8ES39|Y804_OCEIH	Putative ABC transporter ATP-binding protein OB0804	OB0804	Oceanobacillus iheyensis (strain DSM 14371 / CIP 107618 / JCM 11309 / KCTC 3954 / HTE831)	COG1123	O	ABC-type glutathione transport system ATPase component, contains duplicated ATPase domain	K16786	ecfA1	energy-coupling factor transport system ATP-binding protein [EC:7.-.-.-]	ko02010	ABC transporters	Membrane transport	Environmental Information Processing	None	GO:0005886(plasma membrane)	GO:0005524(ATP binding);GO:0042626(ATPase-coupled transmembrane transporter activity)
orf00935	263	WP_017426278.1	energy-coupling factor transporter transmembrane protein EcfT [Paenibacillus polymyxa]	O34572|YKOC_BACSU	Putative HMP/thiamine permease protein YkoC	ykoC	Bacillus subtilis (strain 168)	COG0619	H	ECF-type transporter transmembrane protein EcfT	K16785	ecfT	energy-coupling factor transport system permease protein	ko02010	ABC transporters	Membrane transport	Environmental Information Processing	None	GO:0005886(plasma membrane);GO:0016021(integral component of membrane)	None
orf00936	241	WP_017426279.1	ATP-binding cassette domain-containing protein [Paenibacillus polymyxa]	Q1QVQ7|METN_CHRSD	Methionine import ATP-binding protein MetN	metN	Chromohalobacter salexigens (strain ATCC BAA-138 / DSM 3043 / CIP 106854 / NCIMB 13768 / 1H11)	COG1135	E	ABC-type methionine transport system, ATPase component	K02071	metN	D-methionine transport system ATP-binding protein	ko02010	ABC transporters	Membrane transport	Environmental Information Processing	None	GO:0005886(plasma membrane)	GO:0005524(ATP binding);GO:0033232(ABC-type D-methionine transporter activity)
orf00937	223	WP_016819897.1	MULTISPECIES: ABC transporter permease [Paenibacillus]	Q9KTJ6|METI_VIBCH	Probable D-methionine transport system permease protein MetI	metI	Vibrio cholerae serotype O1 (strain ATCC 39315 / El Tor Inaba N16961)	COG2011	E	ABC-type methionine transport system, permease component	K02072	metI	D-methionine transport system permease protein	ko02010	ABC transporters	Membrane transport	Environmental Information Processing	GO:0006865(amino acid transport);GO:0048473(D-methionine transport)	GO:0005886(plasma membrane);GO:0016021(integral component of membrane)	GO:0042626(ATPase-coupled transmembrane transporter activity)
orf00938	285	WP_016819898.1	MULTISPECIES: ABC transporter substrate-binding protein [Paenibacillus]	Q08868|PLPA_MANHA	Outer membrane lipoprotein 1	plpA	Mannheimia haemolytica	COG1464	P	ABC-type metal ion transport system, periplasmic component/surface antigen	K02073	metQ	D-methionine transport system substrate-binding protein	ko02010	ABC transporters	Membrane transport	Environmental Information Processing	None	GO:0009279(cell outer membrane)	None
orf00939	139	WP_017426280.1	hypothetical protein [Paenibacillus polymyxa]	--	--	--	--	--	--	--	--	--	--	--	--	--	--	--	--	--
orf00940	1655	WP_193191332.1	DUF4132 domain-containing protein [Paenibacillus polymyxa]	--	--	--	--	COG1413	R	HEAT repeat	--	--	--	--	--	--	--	--	--	--
orf00941	164	WP_102998713.1	GNAT family N-acetyltransferase [Paenibacillus polymyxa]	A4II32|NAT8L_XENTR	N-acetylaspartate synthetase	nat8l	Xenopus tropicalis	COG1246	E	N-acetylglutamate synthase or related acetyltransferase, GNAT family	--	--	--	--	--	--	--	None	GO:0016021(integral component of membrane);GO:0030867(rough endoplasmic reticulum membrane);GO:0031966(mitochondrial membrane)	GO:0008080(N-acetyltransferase activity);GO:0017188(aspartate N-acetyltransferase activity)
orf00942	327	WP_017426283.1	MULTISPECIES: Gfo/Idh/MocA family oxidoreductase [Paenibacillus]	Q6DKE0|DHDH_XENLA	Trans-1,2-dihydrobenzene-1,2-diol dehydrogenase	dhdh	Xenopus laevis	COG0673	R	Predicted dehydrogenase	--	--	--	--	--	--	--	None	None	GO:0000166(nucleotide binding);GO:0047115(trans-1,2-dihydrobenzene-1,2-diol dehydrogenase activity);GO:0047837(D-xylose 1-dehydrogenase (NADP+) activity)
orf00943	909	WP_107734974.1	MULTISPECIES: beta-glucosidase [Paenibacillus]	Q5BFG8|BGLB_EMENI	Beta-glucosidase B	bglB	Emericella nidulans (strain FGSC A4 / ATCC 38163 / CBS 112.46 / NRRL 194 / M139)	COG1472	G	Periplasmic beta-glucosidase and related glycosidases	K05349	bglX	beta-glucosidase [EC:3.2.1.21]	ko00460|ko00500|ko00940	Cyanoamino acid metabolism|Starch and sucrose metabolism|Phenylpropanoid biosynthesis	Metabolism of other amino acids|Carbohydrate metabolism|Biosynthesis of other secondary metabolites	Metabolism|Metabolism|Metabolism	GO:0009251(glucan catabolic process);GO:0030245(cellulose catabolic process)	None	GO:0008422(beta-glucosidase activity);GO:0102483(scopolin beta-glucosidase activity)
orf00944	505	WP_016819904.1	beta-1,6-glucanase [Paenibacillus polymyxa]	Q4WBR2|NEG1_ASPFU	Endo-1,6-beta-D-glucanase neg1	neg1	Neosartorya fumigata (strain ATCC MYA-4609 / Af293 / CBS 101355 / FGSC A1100)	COG5520	M	O-Glycosyl hydrolase	K01201	GBA, srfJ	glucosylceramidase [EC:3.2.1.45]	ko00511|ko00600|ko04142	Other glycan degradation|Sphingolipid metabolism|Lysosome	Glycan biosynthesis and metabolism|Lipid metabolism|Transport and catabolism	Metabolism|Metabolism|Cellular Processes	GO:0006680(glucosylceramide catabolic process)	GO:0005576(extracellular region)	GO:0004348(glucosylceramidase activity);GO:0046557(glucan endo-1,6-beta-glucosidase activity)
orf00945	222	WP_113050968.1	S-layer homology domain-containing protein [Paenibacillus polymyxa]	Q9RMZ0|Y6545_BACAN	Uncharacterized cell wall amidase pXO2-42/BXB0045/GBAA_pXO2_0045	pXO2-42	Bacillus anthracis	COG4632	G	Sugar-P-sugar glycosidase (uncovering enzyme, UCE), NAGPA superfamily	--	--	--	--	--	--	--	GO:0009253(peptidoglycan catabolic process)	GO:0005576(extracellular region);GO:0005618(cell wall);GO:0030115(S-layer)	GO:0008745(N-acetylmuramoyl-L-alanine amidase activity)
orf00946	162	WP_044787117.1	MULTISPECIES: hypothetical protein [Paenibacillus]	--	--	--	--	--	--	--	--	--	--	--	--	--	--	--	--	--
orf00947	41	--	--	--	--	--	--	--	--	--	--	--	--	--	--	--	--	--	--	--
[truncated: 4,240 more rows]
