# Supplementary material for: Genomic and phenotypic analyses reveal Paenibacillus polymyxa PJH16 is a potential biocontrol agent against cucumber fusarium wilt
Source: Front Microbiol. 2024 Mar 25;15:1359263. doi: 10.3389/fmicb.2024.1359263 (PMC11000672; doi:10.3389/fmicb.2024.1359263)
Supplement: Supplementary file 9 [file Table_9.xlsx]

## Sheet: Sheet1
Table S9. The hypothetical gene cluster lists encoding secondary metabolites predicted by antiSMASH in the genomes of P. polymyxa HY96-2, P. polymyxa SQR-21, P. polymyxa CF05 and P. polymyxa DSM 36
Clusters	Types	Start	End	Most similar known clusters	Similarity	Strains
Clusters 1	NRPS	68327	131026	fusaricidin B	1	P. polymyxa HY96-2
Clusters 2	RRE-containing	352837	373071			P. polymyxa HY96-2
Clusters 3	transAT-PKS, NRPS	1032853	1109064			P. polymyxa HY96-2
Clusters 4	proteusin	1221960	1242196			P. polymyxa HY96-2
Clusters 5	NRPS, transAT-PKS	1276133	1374621			P. polymyxa HY96-2
Clusters 6	lassopeptide	1410683	1434750			P. polymyxa HY96-2
Clusters 7	NRPS	1491142	1551768	marthiapeptide A	0.41	P. polymyxa HY96-2
Clusters 8	lanthipeptide-class-i	1742301	1767570	paenilan	1	P. polymyxa HY96-2
Clusters 9	NRPS-like, cyclic-lactone-autoinducer	2041970	2103159			P. polymyxa HY96-2
Clusters 10	NRPS	2449242	2542771	tridecaptin	1	P. polymyxa HY96-2
Clusters 11	NRPS	2700317	2780704	tridecaptin M	0.5	P. polymyxa HY96-2
Clusters 12	T1PKS, NRPS	2787734	2861262	brevicidine	0.18	P. polymyxa HY96-2
Clusters 13	betalactone	2987148	3018081	varlaxin 1046A/varlaxin 1022A	0.09	P. polymyxa HY96-2
Clusters 14	cyclic-lactone-autoinducer	3059109	3079657			P. polymyxa HY96-2
Clusters 15	transAT-PKS, NRPS, T3PKS, PKS-like	3584674	3686609	aurantinin B/aurantinin C/aurantinin D	0.32	P. polymyxa HY96-2
Clusters 16	NRPS	4910605	4990144	polymyxin	1	P. polymyxa HY96-2
Clusters 17	lanthipeptide-class-i	5081799	5105669	S-layer glycan	0.33	P. polymyxa HY96-2
Clusters 18	lanthipeptide-class-i	5420805	5447095	paenicidin A	1	P. polymyxa HY96-2
Clusters 1	NRPS	68238	130703	fusaricidin B	1	P. polymyxa SQR-21
Clusters 2	transAT-PKS, NRPS	1061586	1137799			P. polymyxa SQR-21
Clusters 3	proteusin	1244311	1264547			P. polymyxa SQR-21
Clusters 4	NRPS, transAT-PKS	1295405	1394073			P. polymyxa SQR-21
Clusters 5	lassopeptide	1430126	1454193			P. polymyxa SQR-21
Clusters 6	NRPS, NRPS-like	1506468	1564647	marthiapeptide A	0.41	P. polymyxa SQR-21
Clusters 7	lanthipeptide-class-i	1791840	1817108	paenilan	1	P. polymyxa SQR-21
Clusters 8	NRPS-like, cyclic-lactone-autoinducer	2087631	2148733			P. polymyxa SQR-21
Clusters 9	NRPS	2495380	2588876	tridecaptin	1	P. polymyxa SQR-21
Clusters 10	NRPS	2745923	2824521	bacillomycin	0.2	P. polymyxa SQR-21
Clusters 11	T1PKS, NRPS, prodigiosin	2853217	2926268	brevicidine	0.18	P. polymyxa SQR-21
Clusters 12	betalactone	3001631	3032565	varlaxin 1046A/varlaxin 1022A	0.09	P. polymyxa SQR-21
Clusters 13	cyclic-lactone-autoinducer	3073589	3094134			P. polymyxa SQR-21
Clusters 14	transAT-PKS, T3PKS, PKS-like, NRPS	3601265	3703175	kalimantacin A	0.27	P. polymyxa SQR-21
Clusters 15	ranthipeptide	4482464	4507851			P. polymyxa SQR-21
Clusters 16	NRPS	5002429	5082042	polymyxin	1	P. polymyxa SQR-21
Clusters 17	lanthipeptide-class-i	5175262	5197386	S-layer glycan	0.28	P. polymyxa SQR-21
Clusters 18	lanthipeptide-class-i	5519345	5545783	paenicidin B	1	P. polymyxa SQR-21
Clusters 1	NRPS	3	23476	bacillomycin D	0.2	P. polymyxa CF05
Clusters 2	T1PKS, NRPS	21840	120773	brevicidine	0.18	P. polymyxa CF05
Clusters 3	betalactone	211647	242581	varlaxin 1046A/varlaxin 1022A	0.09	P. polymyxa CF05
Clusters 4	cyclic-lactone-autoinducer	286792	303630			P. polymyxa CF05
Clusters 5	transAT-PKS, NRPS, T3PKS, PKS-like	805398	905833	aurantinin B/aurantinin C/aurantinin D	0.35	P. polymyxa CF05
Clusters 6	ranthipeptide	1608888	1634275			P. polymyxa CF05
Clusters 7	NRPS	2129165	2178552			P. polymyxa CF05
Clusters 8	lanthipeptide-class-i	2348326	2370449	S-layer glycan	0.28	P. polymyxa CF05
Clusters 9	lanthipeptide-class-i	2692601	2718682	paenicidin B	1	P. polymyxa CF05
Clusters 10	NRPS	3069215	3131681	fusaricidin B	1	P. polymyxa CF05
Clusters 11	transAT-PKS, NRPS	4060762	4136983			P. polymyxa CF05
Clusters 12	proteusin	4243552	4263788			P. polymyxa CF05
Clusters 13	NRPS, transAT-PKS	4294656	4393323			P. polymyxa CF05
Clusters 14	lassopeptide	4429376	4453443		0.41	P. polymyxa CF05
Clusters 15	NRPS	4503110	4560795	marthiapeptide A	1	P. polymyxa CF05
Clusters 16	lanthipeptide-class-i	4750220	4777229	paenilan		P. polymyxa CF05
Clusters 17	NRPS-like, cyclic-lactone-autoinducer	5047670	5109514		1	P. polymyxa CF05
Clusters 18	NRPS	5456536	5550098	tridecaptin		P. polymyxa CF05
Clusters 19	NRPS	5706722	5762608			P. polymyxa CF05
Clusters 1	lanthipeptide-class-i	9484	34749	paenilan	1	P. polymyxa DSM 36
Clusters 2	cyclic-lactone-autoinducer	379774	399097			P. polymyxa DSM 36
Clusters 3	lassopeptide	449752	473819	iturin	0.22	P. polymyxa DSM 36
Clusters 4	NRPS, transAT-PKS	509804	608505			P. polymyxa DSM 36
Clusters 5	proteusin	641403	661639			P. polymyxa DSM 36
Clusters 6	NRPS, transAT-PKS	748947	825570			P. polymyxa DSM 36
Clusters 7	cyclic-lactone-autoinducer, lanthipeptide-class-i	84255	868218	paenibacillin	1	P. polymyxa DSM 36
Clusters 8	RRE-containing	1495397	1515631			P. polymyxa DSM 36
Clusters 9	NRPS	1737046	1799462	fusaricidin B	1	P. polymyxa DSM 36
Clusters 10	ranthipeptide	2083580	2103761	freyrasin	1	P. polymyxa DSM 36
Clusters 11	lanthipeptide-class-i	2499350	2523898	S-layer glycan	0.28	P. polymyxa DSM 36
Clusters 12	NRPS	2627156	2704403	polymyxin	1	P. polymyxa DSM 36
Clusters 13	ranthipeptide	3180583	3205970			P. polymyxa DSM 36
Clusters 14	PKS-like, T3PKS, transAT-PKS, NRPS	3904253	4006188	aurantinin B/aurantinin C/aurantinin D	0.35	P. polymyxa DSM 36
Clusters 15	cyclic-lactone-autoinducer	4489759	4509857			P. polymyxa DSM 36
Clusters 16	cyclic-lactone-autoinducer	4628325	4648028			P. polymyxa DSM 36
Clusters 17	cyclic-lactone-autoinducer	4742980	4759811			P. polymyxa DSM 36
Clusters 18	betalactone	4804090	4834968	varlaxin 1046A/varlaxin 1022A	0.09	P. polymyxa DSM 36
Clusters 19	NRPS, prodigiosin, T1PKS	4885873	4991447	octapeptin C4	0.17	P. polymyxa DSM 36
Clusters 20	NRPS	5149251	5243023	tridecaptin	1	P. polymyxa DSM 36
Clusters 21	cyclic-lactone-autoinducer, NRPS-like	5584099	5646229			P. polymyxa DSM 36
Clusters 22	phosphonate	5792039	5807287			P. polymyxa DSM 36
